# Supplementary material for: Assessment of the bacterial community structure in shallow and deep sediments of the Perdido Fold Belt region in the Gulf of Mexico
Source: PeerJ. 2018 Sep 13;6:e5583. doi: 10.7717/peerj.5583 (PMC6139248; doi:10.7717/peerj.5583)
Supplement: Table S2 [file peerj-06-5583-s009.biom]

{"id": "No Table ID","format": "Biological Observation Matrix 1.0.0","format_url": "http://biom-format.org","matrix_type": "sparse","generated_by": "BIOM-Format 2.1.5","date": "2017-08-21T12:55:40.922876","type": "OTU table","matrix_element_type": "float","shape": [8889, 11],"data": [[0,0,5.0],[0,1,3.0],[0,2,1.0],[0,3,3.0],[0,4,1.0],[0,5,7.0],[0,6,2.0],[1,0,1.0],[1,1,1.0],[1,3,1.0],[1,4,1.0],[1,8,4.0],[1,9,1.0],[2,6,22.0],[2,7,7.0],[2,9,4.0],[2,10,16.0],[3,1,3.0],[3,3,1.0],[3,4,3.0],[3,5,2.0],[4,0,1.0],[4,3,19.0],[5,0,1.0],[5,2,130.0],[5,3,13.0],[5,4,4.0],[5,5,1.0],[5,6,6.0],[5,7,1.0],[5,8,2.0],[5,9,4.0],[5,10,7.0],[6,0,1.0],[6,1,3.0],[6,2,1.0],[6,3,6.0],[6,4,1.0],[6,5,9.0],[6,6,37.0],[6,7,11.0],[6,8,21.0],[6,9,2.0],[6,10,2.0],[7,0,2.0],[7,1,1.0],[7,4,2.0],[7,6,7.0],[7,7,4.0],[7,8,53.0],[7,10,9.0],[8,0,20.0],[8,2,1.0],[8,3,1.0],[8,5,11.0],[9,0,24.0],[9,1,9.0],[9,2,2.0],[9,3,15.0],[9,4,2.0],[9,5,56.0],[9,7,6.0],[9,8,3.0],[9,10,6.0],[10,0,22.0],[10,1,28.0],[10,2,3.0],[10,3,2.0],[10,4,12.0],[10,5,7.0],[10,8,2.0],[10,9,1.0],[11,4,2.0],[11,7,5.0],[11,10,3.0],[12,0,2.0],[12,1,2.0],[12,2,2.0],[12,4,2.0],[12,5,3.0],[12,8,1.0],[13,0,1.0],[13,3,2.0],[13,5,3.0],[14,4,2.0],[14,8,3.0],[14,9,1.0],[14,10,1.0],[15,8,1.0],[15,9,3.0],[16,0,65.0],[16,1,35.0],[16,2,19.0],[16,3,22.0],[16,4,20.0],[16,5,85.0],[16,6,9.0],[16,7,9.0],[16,8,36.0],[16,9,1.0],[16,10,1.0],[17,1,2.0],[17,3,5.0],[17,5,2.0],[17,8,3.0],[18,6,3.0],[18,9,16.0],[19,6,2.0],[19,7,4.0],[19,8,1.0],[19,9,34.0],[20,2,2.0],[20,3,3.0],[21,7,1.0],[21,8,2.0],[21,9,2.0],[21,10,3.0],[22,0,4.0],[22,1,5.0],[22,2,2.0],[22,3,2.0],[22,4,1.0],[22,5,15.0],[22,6,2.0],[22,7,1.0],[22,8,19.0],[22,10,16.0],[23,0,1.0],[23,2,5.0],[23,3,4.0],[23,10,1.0],[24,7,4.0],[24,9,1.0],[25,6,6.0],[25,7,2.0],[25,8,2.0],[26,7,7.0],[27,0,3.0],[27,1,4.0],[27,3,4.0],[27,5,6.0],[28,0,3.0],[28,1,1.0],[28,2,2.0],[28,3,1.0],[28,5,7.0],[28,6,6.0],[28,7,2.0],[28,8,16.0],[28,9,3.0],[28,10,1.0],[29,0,1.0],[29,2,1.0],[29,5,1.0],[29,7,1.0],[29,8,4.0],[30,7,4.0],[31,5,1.0],[31,9,2.0],[31,10,2.0],[32,2,3.0],[32,6,1.0],[32,7,4.0],[32,8,1.0],[32,9,6.0],[32,10,3.0],[33,8,2.0],[33,9,8.0],[34,0,1.0],[34,4,1.0],[34,7,1.0],[34,8,2.0],[35,1,2.0],[35,3,2.0],[35,4,1.0],[35,5,1.0],[35,6,1.0],[35,7,3.0],[35,9,1.0],[35,10,1.0],[36,6,21.0],[36,7,84.0],[36,8,2.0],[36,9,1.0],[36,10,7.0],[37,0,4.0],[37,1,3.0],[37,3,7.0],[37,5,2.0],[37,6,4.0],[37,10,1.0],[38,6,2.0],[38,7,10.0],[39,0,2.0],[39,1,2.0],[39,2,2.0],[40,0,5.0],[40,1,3.0],[40,2,5.0],[40,3,16.0],[40,5,19.0],[40,7,1.0],[40,8,6.0],[40,10,7.0],[41,6,1.0],[41,7,1.0],[41,8,15.0],[41,9,25.0],[42,6,16.0],[42,9,1.0],[43,6,3.0],[43,7,2.0],[44,9,23.0],[45,6,2.0],[45,8,1.0],[45,9,7.0],[46,9,1.0],[47,0,10.0],[47,1,1.0],[47,3,29.0],[47,5,16.0],[47,7,2.0],[47,8,2.0],[47,9,2.0],[47,10,1.0],[48,6,20.0],[48,8,9.0],[48,9,66.0],[49,1,1.0],[50,0,4.0],[50,3,12.0],[50,5,3.0],[51,0,3.0],[51,1,2.0],[51,2,2.0],[51,5,3.0],[52,6,9.0],[52,7,2.0],[53,0,3.0],[53,1,7.0],[53,2,5.0],[53,3,16.0],[53,5,5.0],[53,10,3.0],[54,0,2.0],[54,1,6.0],[54,3,1.0],[54,5,4.0],[55,0,4.0],[55,4,15.0],[55,5,3.0],[55,8,3.0],[56,6,1.0],[56,7,1.0],[56,8,1.0],[56,9,3.0],[57,6,4.0],[57,8,11.0],[57,9,4.0],[58,0,1.0],[58,2,1.0],[58,7,1.0],[59,4,7.0],[59,8,2.0],[59,10,2.0],[60,0,4.0],[60,1,2.0],[60,2,1.0],[60,4,29.0],[60,5,1.0],[60,7,7.0],[60,8,7.0],[60,10,7.0],[61,8,3.0],[61,9,2.0],[62,0,8.0],[62,1,3.0],[62,2,11.0],[62,3,11.0],[62,4,1.0],[62,5,14.0],[63,6,5.0],[63,8,8.0],[63,9,40.0],[64,0,1.0],[64,1,3.0],[64,7,3.0],[64,8,1.0],[65,0,29.0],[65,1,5.0],[65,2,7.0],[65,3,74.0],[65,5,24.0],[65,8,1.0],[66,6,1.0],[66,8,13.0],[66,9,337.0],[67,6,3.0],[67,7,2.0],[67,8,1.0],[67,10,2.0],[68,0,1.0],[68,1,1.0],[68,6,2.0],[68,9,3.0],[69,0,2.0],[69,3,2.0],[69,5,2.0],[69,10,1.0],[70,0,1.0],[70,1,8.0],[70,2,2.0],[70,3,14.0],[70,4,1.0],[70,5,9.0],[70,7,2.0],[70,9,1.0],[71,6,11.0],[71,7,9.0],[71,8,3.0],[71,9,5.0],[71,10,9.0],[72,3,2.0],[73,1,1.0],[73,3,2.0],[73,4,3.0],[73,8,9.0],[74,0,23.0],[74,1,21.0],[74,2,12.0],[74,3,2.0],[74,4,4.0],[74,5,12.0],[75,6,15.0],[76,0,12.0],[76,1,14.0],[76,2,1.0],[76,3,3.0],[76,4,3.0],[76,5,23.0],[76,10,4.0],[77,6,51.0],[77,7,5.0],[77,8,13.0],[77,9,24.0],[77,10,1.0],[78,0,3.0],[78,10,2.0],[79,2,1.0],[79,3,1.0],[79,6,1.0],[79,8,3.0],[79,9,1.0],[80,6,6.0],[80,8,6.0],[80,9,29.0],[81,6,7.0],[81,7,4.0],[82,7,1.0],[82,8,2.0],[82,9,8.0],[83,6,1.0],[83,9,1.0],[84,0,4.0],[84,1,1.0],[84,3,3.0],[84,4,3.0],[84,5,3.0],[84,7,1.0],[84,8,1.0],[85,6,18.0],[85,7,1.0],[85,8,1.0],[86,0,3.0],[86,1,2.0],[86,5,2.0],[86,7,14.0],[86,8,4.0],[86,10,2.0],[87,3,2.0],[87,5,2.0],[87,6,3.0],[88,1,3.0],[88,3,2.0],[88,4,2.0],[88,5,4.0],[88,6,1.0],[89,0,12.0],[89,1,6.0],[89,4,22.0],[89,5,7.0],[90,7,2.0],[90,8,1.0],[90,9,1.0],[91,6,2.0],[92,0,1.0],[92,5,1.0],[92,6,1.0],[92,9,4.0],[93,5,1.0],[93,7,5.0],[93,8,3.0],[93,10,9.0],[94,6,3.0],[94,7,1.0],[94,9,1.0],[95,0,6.0],[95,1,16.0],[95,2,4.0],[95,3,1.0],[95,4,12.0],[95,5,25.0],[95,8,1.0],[96,6,2.0],[96,7,2.0],[96,10,2.0],[97,6,1.0],[97,9,4.0],[98,4,4.0],[98,7,14.0],[98,10,11.0],[99,10,4.0],[100,3,2.0],[100,4,2.0],[101,3,1.0],[101,10,10.0],[102,6,1.0],[102,9,6.0],[103,6,1.0],[103,8,1.0],[103,9,2.0],[104,0,1.0],[104,5,1.0],[104,7,5.0],[104,8,1.0],[104,10,4.0],[105,6,2.0],[106,0,1.0],[106,5,2.0],[106,7,5.0],[106,9,1.0],[107,0,5.0],[107,3,2.0],[107,5,1.0],[107,6,1.0],[107,8,1.0],[108,0,3.0],[108,1,1.0],[108,10,2.0],[109,6,40.0],[109,7,1.0],[109,8,3.0],[109,9,67.0],[110,6,6.0],[110,7,3.0],[111,0,7.0],[111,1,5.0],[111,2,2.0],[111,4,2.0],[111,5,12.0],[111,6,2.0],[111,8,5.0],[111,9,1.0],[111,10,1.0],[112,6,13.0],[112,7,15.0],[112,8,1.0],[112,9,36.0],[113,4,1.0],[113,6,47.0],[113,7,2.0],[113,8,4.0],[113,9,113.0],[114,3,2.0],[114,9,1.0],[115,4,1.0],[115,5,1.0],[115,7,2.0],[116,0,53.0],[116,1,18.0],[116,2,23.0],[116,3,55.0],[116,4,10.0],[116,5,58.0],[116,6,6.0],[116,7,54.0],[116,8,23.0],[116,9,1.0],[117,2,1.0],[117,3,4.0],[117,4,80.0],[117,5,2.0],[117,8,7.0],[117,10,3.0],[118,0,5.0],[118,1,1.0],[118,2,1.0],[118,3,13.0],[118,5,5.0],[119,0,1.0],[119,1,1.0],[119,3,1.0],[119,5,2.0],[119,6,2.0],[119,7,1.0],[119,8,24.0],[119,9,3.0],[119,10,2.0],[120,0,1.0],[120,4,1.0],[120,5,1.0],[120,6,1.0],[120,8,1.0],[121,6,5.0],[121,7,1.0],[121,9,1.0],[122,1,2.0],[122,2,1.0],[123,4,2.0],[123,8,1.0],[123,10,1.0],[124,6,4.0],[124,7,1.0],[124,9,1.0],[125,0,59.0],[125,1,72.0],[125,2,4.0],[125,3,36.0],[125,4,17.0],[125,5,79.0],[125,8,2.0],[126,6,1.0],[126,7,4.0],[126,8,6.0],[126,10,2.0],[127,6,5.0],[127,8,1.0],[127,9,6.0],[128,0,1.0],[128,1,1.0],[128,3,1.0],[128,7,5.0],[128,8,14.0],[129,6,2.0],[129,8,1.0],[129,9,2.0],[130,0,4.0],[130,1,12.0],[130,3,7.0],[130,4,10.0],[130,5,6.0],[131,6,4.0],[131,7,10.0],[131,8,3.0],[131,10,3.0],[132,3,1.0],[132,6,5.0],[132,8,1.0],[132,9,4.0],[133,6,4.0],[133,8,2.0],[133,9,1.0],[134,8,2.0],[134,9,1.0],[135,6,6.0],[135,7,5.0],[136,3,1.0],[136,5,2.0],[136,8,1.0],[137,0,4.0],[137,1,5.0],[137,3,1.0],[137,4,4.0],[137,5,4.0],[137,7,1.0],[137,10,2.0],[138,0,12.0],[138,1,14.0],[138,2,1.0],[138,3,29.0],[138,4,5.0],[138,5,18.0],[138,6,4.0],[138,7,3.0],[138,8,10.0],[138,9,1.0],[138,10,2.0],[139,1,3.0],[139,3,1.0],[139,5,3.0],[139,7,3.0],[139,8,2.0],[139,10,1.0],[140,0,14.0],[140,1,2.0],[140,2,6.0],[140,3,23.0],[140,5,18.0],[140,6,4.0],[140,7,1.0],[140,8,16.0],[140,10,4.0],[141,0,2.0],[141,1,8.0],[141,3,13.0],[141,4,3.0],[141,5,10.0],[141,8,3.0],[141,9,4.0],[141,10,2.0],[142,0,8.0],[142,1,65.0],[142,3,8.0],[142,4,427.0],[142,5,225.0],[143,2,1.0],[143,7,1.0],[143,8,1.0],[144,3,2.0],[144,8,3.0],[144,9,11.0],[145,7,4.0],[146,3,2.0],[146,8,2.0],[147,0,1.0],[147,1,1.0],[147,3,4.0],[147,4,1.0],[147,5,1.0],[147,6,14.0],[147,7,7.0],[147,8,38.0],[147,9,1.0],[148,6,12.0],[148,7,1.0],[148,8,2.0],[148,9,51.0],[149,6,8.0],[149,7,2.0],[149,9,2.0],[149,10,1.0],[150,4,1.0],[150,6,304.0],[150,8,1.0],[150,9,3.0],[151,6,1.0],[151,9,6.0],[151,10,2.0],[152,6,4.0],[153,0,1.0],[153,3,6.0],[153,4,1.0],[153,7,5.0],[153,8,12.0],[154,6,53.0],[154,7,2.0],[154,8,25.0],[154,9,68.0],[155,2,1.0],[155,3,6.0],[155,4,23.0],[156,0,3.0],[156,1,2.0],[156,2,2.0],[156,3,8.0],[156,5,7.0],[156,6,7.0],[156,7,2.0],[156,8,29.0],[156,9,6.0],[156,10,2.0],[157,1,2.0],[157,3,2.0],[157,5,1.0],[158,0,4.0],[158,1,5.0],[158,2,1.0],[158,3,1.0],[158,4,3.0],[158,5,13.0],[158,6,22.0],[158,7,2.0],[158,8,9.0],[158,10,29.0],[159,4,4.0],[159,10,1.0],[160,9,2.0],[161,0,1.0],[161,6,1.0],[161,8,6.0],[162,0,1.0],[162,3,2.0],[162,5,5.0],[162,6,2.0],[162,7,17.0],[162,8,5.0],[162,9,1.0],[162,10,18.0],[163,6,7.0],[163,7,1.0],[164,0,13.0],[164,1,15.0],[164,3,2.0],[164,4,4.0],[164,5,7.0],[164,6,1.0],[164,8,8.0],[164,10,2.0],[165,0,2.0],[165,1,1.0],[165,3,2.0],[165,5,3.0],[165,7,2.0],[165,8,1.0],[166,0,2.0],[166,1,2.0],[166,4,2.0],[166,5,5.0],[166,8,1.0],[167,6,36.0],[167,9,2.0],[168,0,11.0],[168,1,27.0],[168,3,3.0],[168,4,23.0],[168,5,15.0],[169,0,2.0],[169,2,4.0],[169,3,5.0],[169,5,3.0],[169,6,7.0],[169,7,20.0],[169,8,1.0],[169,9,77.0],[169,10,2.0],[170,0,6.0],[170,3,6.0],[170,6,3.0],[170,7,11.0],[170,8,25.0],[170,9,2.0],[170,10,1.0],[171,1,1.0],[171,3,1.0],[171,6,1.0],[171,7,1.0],[171,8,3.0],[171,9,1.0],[172,0,5.0],[172,1,18.0],[172,2,32.0],[172,3,72.0],[172,4,330.0],[172,5,4.0],[172,6,2.0],[172,7,8.0],[172,8,4.0],[172,9,3.0],[172,10,3.0],[173,0,4.0],[173,1,4.0],[173,2,2.0],[173,3,3.0],[173,5,2.0],[173,10,1.0],[174,5,3.0],[174,7,3.0],[174,8,5.0],[175,1,1.0],[175,3,1.0],[175,6,18.0],[175,8,1.0],[175,9,17.0],[176,2,1.0],[176,7,1.0],[176,10,4.0],[177,3,7.0],[177,4,5.0],[177,8,2.0],[178,0,7.0],[178,4,1.0],[179,0,14.0],[179,1,4.0],[179,2,2.0],[179,3,13.0],[179,4,3.0],[179,5,10.0],[179,10,3.0],[180,4,1.0],[180,5,1.0],[180,9,923.0],[181,0,3.0],[181,1,3.0],[181,2,1.0],[181,3,1.0],[181,5,7.0],[181,7,4.0],[181,8,13.0],[182,3,1.0],[182,6,6.0],[182,7,1.0],[182,8,10.0],[182,9,7.0],[183,3,4.0],[183,6,11.0],[183,7,4.0],[183,8,18.0],[183,10,1.0],[184,9,1.0],[185,0,2.0],[185,2,2.0],[185,3,2.0],[185,4,6.0],[185,7,35.0],[185,8,1.0],[185,10,51.0],[186,6,3.0],[186,7,8.0],[186,8,6.0],[186,9,9.0],[186,10,1.0],[187,0,4.0],[187,1,9.0],[187,5,2.0],[187,7,148.0],[187,8,5.0],[187,10,37.0],[188,3,1.0],[188,6,2.0],[188,8,2.0],[189,8,5.0],[190,7,5.0],[190,8,1.0],[191,6,1.0],[191,8,3.0],[192,4,2.0],[192,8,1.0],[193,0,1.0],[193,1,1.0],[194,1,1.0],[194,2,1.0],[194,3,1.0],[194,8,1.0],[194,9,1.0],[195,6,3.0],[195,7,8.0],[195,8,2.0],[195,9,33.0],[195,10,4.0],[196,10,3.0],[197,0,1.0],[197,1,1.0],[197,3,1.0],[197,5,2.0],[197,7,1.0],[197,8,7.0],[197,10,3.0],[198,9,12.0],[199,2,2.0],[199,5,6.0],[200,0,2.0],[200,1,1.0],[200,2,1.0],[200,3,2.0],[200,8,1.0],[201,3,1.0],[201,7,25.0],[201,9,7.0],[202,1,4.0],[202,2,4.0],[202,3,2.0],[202,4,4.0],[202,5,2.0],[202,6,10.0],[202,8,12.0],[203,4,1.0],[204,0,29.0],[204,1,92.0],[204,2,5.0],[204,4,592.0],[204,5,6.0],[204,6,6.0],[204,8,4.0],[204,10,2.0],[205,6,4.0],[205,8,3.0],[205,9,1.0],[205,10,1.0],[206,0,2.0],[206,1,4.0],[206,2,1.0],[206,3,5.0],[206,4,7.0],[206,5,6.0],[206,6,5.0],[206,7,2.0],[206,8,7.0],[207,0,1.0],[207,1,6.0],[207,3,1.0],[208,0,1.0],[208,2,1.0],[208,6,2.0],[208,8,4.0],[208,9,1.0],[208,10,2.0],[209,6,8.0],[209,9,2.0],[210,6,2.0],[210,7,1.0],[211,8,1.0],[212,0,3.0],[212,1,2.0],[212,3,2.0],[212,5,3.0],[212,6,1.0],[212,8,2.0],[212,9,2.0],[213,1,3.0],[213,3,8.0],[213,4,2.0],[213,5,10.0],[213,6,2.0],[213,7,30.0],[213,8,8.0],[213,9,1.0],[213,10,26.0],[214,3,1.0],[214,6,2.0],[214,8,3.0],[215,0,2.0],[215,3,1.0],[215,5,1.0],[216,3,1.0],[216,5,1.0],[217,8,1.0],[217,9,12.0],[218,6,29.0],[218,9,1.0],[219,0,2.0],[219,3,1.0],[219,8,2.0],[220,1,1.0],[220,2,3.0],[220,3,11.0],[220,5,1.0],[220,7,2.0],[221,0,1.0],[221,4,1.0],[221,7,1.0],[221,8,1.0],[222,0,1.0],[222,3,3.0],[222,9,1.0],[223,0,2.0],[223,1,3.0],[223,4,6.0],[223,5,2.0],[223,6,24.0],[223,7,33.0],[223,8,5.0],[223,9,15.0],[223,10,34.0],[224,0,11.0],[224,1,7.0],[224,3,1.0],[224,4,2.0],[224,5,14.0],[224,7,2.0],[224,8,3.0],[225,4,17.0],[225,7,1.0],[226,0,1.0],[226,1,1.0],[226,3,4.0],[226,5,4.0],[226,6,1.0],[226,9,6.0],[227,0,1.0],[227,1,1.0],[227,4,1.0],[228,6,8.0],[229,6,1.0],[229,7,1.0],[229,9,1.0],[229,10,1.0],[230,0,1.0],[230,1,4.0],[230,2,1.0],[230,3,8.0],[230,4,1.0],[230,5,4.0],[230,6,10.0],[230,8,8.0],[230,9,15.0],[230,10,4.0],[231,6,1.0],[231,7,2.0],[231,9,2.0],[231,10,6.0],[232,6,3.0],[232,7,1.0],[232,8,4.0],[232,9,1.0],[233,0,21.0],[233,1,6.0],[233,2,4.0],[233,3,18.0],[233,4,5.0],[233,5,16.0],[233,6,229.0],[233,7,32.0],[233,8,364.0],[233,9,222.0],[233,10,14.0],[234,0,23.0],[234,1,17.0],[234,3,7.0],[234,5,20.0],[235,6,5.0],[235,7,20.0],[235,8,1.0],[235,9,19.0],[235,10,5.0],[236,0,2.0],[236,1,1.0],[236,3,1.0],[236,4,2.0],[236,5,5.0],[236,6,4.0],[236,7,4.0],[236,8,15.0],[236,9,6.0],[236,10,14.0],[237,4,1.0],[237,5,1.0],[238,4,2.0],[238,6,2.0],[238,7,3.0],[238,10,2.0],[239,0,25.0],[239,1,11.0],[239,2,4.0],[239,3,20.0],[239,4,1.0],[239,5,16.0],[239,9,1.0],[240,8,6.0],[241,6,2.0],[241,7,1.0],[241,8,1.0],[241,9,4.0],[241,10,1.0],[242,0,2.0],[242,9,2.0],[243,6,1.0],[243,9,9.0],[244,1,1.0],[244,6,1.0],[244,10,1.0],[245,3,3.0],[245,5,1.0],[245,6,4.0],[245,8,5.0],[245,9,1.0],[246,0,6.0],[246,1,5.0],[246,2,1.0],[246,3,1.0],[246,4,1.0],[246,5,3.0],[246,6,2.0],[246,7,9.0],[246,8,15.0],[246,9,6.0],[246,10,2.0],[247,6,2.0],[247,8,2.0],[247,9,3.0],[247,10,2.0],[248,4,12.0],[248,5,1.0],[249,6,5.0],[249,7,6.0],[250,6,2.0],[250,7,9.0],[250,8,4.0],[250,9,2.0],[251,6,2.0],[251,7,1.0],[251,8,2.0],[252,7,4.0],[253,4,6.0],[253,5,1.0],[253,10,2.0],[254,7,3.0],[255,0,12.0],[255,1,2.0],[255,2,6.0],[255,3,6.0],[255,4,2.0],[255,5,9.0],[255,6,36.0],[255,7,9.0],[255,8,14.0],[255,9,50.0],[256,0,1.0],[256,6,1.0],[256,8,1.0],[256,10,1.0],[257,9,35.0],[258,6,2.0],[258,10,3.0],[259,1,7.0],[259,3,7.0],[259,4,1.0],[259,5,1.0],[259,7,1.0],[259,8,1.0],[260,6,11.0],[260,7,6.0],[260,8,3.0],[260,9,1.0],[260,10,2.0],[261,0,1.0],[261,2,1.0],[262,8,4.0],[263,9,15.0],[264,0,2.0],[264,2,1.0],[264,3,2.0],[264,5,10.0],[264,6,2.0],[264,7,1.0],[264,8,4.0],[264,9,7.0],[264,10,1.0],[265,0,1.0],[265,1,1.0],[265,5,1.0],[266,8,9.0],[266,9,1.0],[267,6,2.0],[267,7,3.0],[267,9,7.0],[268,7,10.0],[268,8,4.0],[268,10,14.0],[269,6,1.0],[269,9,4.0],[270,6,76.0],[270,7,4.0],[270,8,40.0],[270,9,57.0],[270,10,5.0],[271,6,63.0],[271,7,1.0],[271,9,172.0],[271,10,1.0],[272,6,3.0],[272,7,3.0],[273,1,4.0],[273,3,8.0],[273,5,6.0],[273,6,1.0],[274,5,2.0],[274,7,5.0],[274,9,7.0],[275,0,1.0],[275,6,1.0],[275,7,22.0],[275,8,3.0],[275,10,23.0],[276,3,1.0],[276,6,1.0],[276,7,2.0],[276,8,10.0],[276,10,5.0],[277,6,6.0],[277,9,24.0],[278,4,8.0],[278,7,1.0],[278,8,2.0],[278,10,3.0],[279,6,2.0],[279,8,1.0],[279,9,9.0],[280,0,3.0],[280,1,9.0],[280,3,4.0],[280,4,1.0],[280,5,5.0],[281,9,3.0],[282,0,3.0],[282,1,1.0],[282,2,7.0],[282,3,5.0],[282,7,2.0],[282,8,3.0],[283,6,7.0],[283,8,4.0],[283,9,66.0],[283,10,1.0],[284,1,1.0],[284,4,2.0],[284,5,9.0],[284,6,1.0],[284,7,1.0],[284,8,7.0],[284,10,2.0],[285,0,6.0],[285,1,4.0],[285,2,1.0],[285,3,4.0],[285,4,1.0],[285,5,17.0],[286,0,54.0],[286,1,52.0],[286,2,19.0],[286,3,34.0],[286,4,7.0],[286,5,63.0],[286,6,11.0],[286,7,2.0],[286,8,25.0],[286,9,16.0],[286,10,5.0],[287,0,3.0],[287,3,1.0],[287,5,2.0],[287,6,1.0],[287,7,1.0],[287,8,6.0],[287,10,8.0],[288,0,29.0],[288,1,18.0],[288,2,9.0],[288,3,11.0],[288,4,6.0],[288,5,24.0],[288,7,11.0],[288,8,12.0],[288,10,5.0],[289,0,48.0],[289,1,3.0],[289,2,14.0],[289,3,11.0],[289,5,28.0],[289,7,1.0],[289,10,2.0],[290,6,59.0],[290,10,3.0],[291,3,2.0],[291,5,3.0],[291,7,3.0],[291,8,2.0],[292,8,1.0],[292,9,1.0],[293,0,18.0],[293,1,16.0],[293,2,9.0],[293,3,32.0],[293,4,7.0],[293,5,10.0],[293,7,3.0],[293,8,1.0],[294,0,23.0],[294,1,9.0],[294,2,5.0],[294,3,18.0],[294,4,4.0],[294,5,23.0],[294,8,12.0],[294,10,1.0],[295,0,1.0],[295,3,4.0],[296,6,1.0],[296,7,2.0],[297,6,1.0],[298,9,2.0],[299,8,3.0],[299,10,1.0],[300,3,3.0],[300,5,3.0],[301,5,1.0],[301,7,1.0],[301,8,1.0],[302,6,2.0],[302,9,2.0],[303,0,2.0],[303,3,2.0],[303,5,5.0],[303,6,5.0],[303,8,7.0],[303,9,1.0],[303,10,1.0],[304,0,1.0],[304,4,1.0],[304,5,1.0],[305,0,9.0],[305,1,2.0],[305,3,1.0],[305,4,5.0],[305,5,8.0],[306,1,1.0],[306,6,1.0],[306,7,3.0],[306,8,1.0],[306,9,3.0],[307,5,2.0],[307,8,3.0],[308,0,11.0],[308,1,13.0],[308,2,1.0],[308,3,7.0],[308,4,9.0],[308,5,31.0],[308,6,1.0],[308,7,3.0],[308,8,31.0],[308,9,1.0],[308,10,2.0],[309,9,7.0],[310,4,1.0],[310,6,2.0],[310,7,3.0],[311,3,1.0],[311,9,2.0],[312,0,10.0],[312,1,9.0],[312,2,1.0],[312,3,4.0],[312,4,4.0],[312,5,3.0],[312,8,5.0],[313,3,2.0],[313,6,2.0],[313,7,1.0],[313,8,16.0],[313,9,2.0],[313,10,3.0],[314,1,1.0],[314,3,3.0],[314,5,2.0],[314,6,1.0],[314,7,1.0],[314,8,13.0],[315,0,174.0],[315,1,73.0],[315,2,33.0],[315,3,211.0],[315,4,22.0],[315,5,241.0],[315,6,11.0],[315,7,16.0],[315,8,26.0],[315,9,13.0],[315,10,86.0],[316,0,5.0],[316,1,3.0],[316,2,3.0],[316,3,14.0],[316,4,13.0],[316,5,18.0],[316,7,6.0],[316,8,1.0],[317,0,47.0],[317,1,24.0],[317,2,22.0],[317,3,37.0],[317,4,18.0],[317,5,88.0],[317,6,4.0],[317,7,2.0],[317,8,31.0],[317,10,4.0],[318,6,4.0],[318,7,2.0],[318,8,1.0],[318,9,1.0],[319,2,2.0],[319,3,1.0],[319,10,7.0],[320,0,1.0],[320,4,1.0],[321,0,2.0],[321,1,6.0],[321,2,2.0],[321,3,7.0],[321,5,8.0],[321,8,1.0],[322,0,90.0],[322,1,65.0],[322,2,2.0],[322,3,7.0],[322,4,1.0],[322,5,67.0],[323,0,4.0],[323,1,1.0],[323,2,8.0],[323,3,17.0],[323,4,5.0],[323,5,3.0],[323,6,1.0],[323,8,3.0],[324,0,5.0],[324,1,8.0],[324,2,3.0],[324,3,4.0],[324,4,2.0],[324,5,15.0],[324,6,4.0],[324,8,3.0],[325,0,8.0],[325,1,2.0],[325,3,4.0],[325,4,3.0],[325,5,12.0],[325,6,5.0],[325,7,2.0],[325,8,13.0],[325,10,10.0],[326,1,1.0],[326,4,2.0],[326,6,21.0],[326,8,22.0],[326,9,2.0],[327,4,3.0],[327,10,2.0],[328,9,9.0],[329,0,1.0],[329,1,3.0],[329,3,1.0],[329,5,1.0],[330,0,16.0],[330,1,20.0],[330,2,1.0],[330,3,26.0],[330,4,8.0],[330,5,5.0],[330,6,21.0],[330,7,1.0],[330,8,38.0],[330,9,5.0],[330,10,4.0],[331,2,3.0],[331,4,2.0],[331,7,2.0],[331,8,2.0],[331,9,3.0],[331,10,1.0],[332,8,1.0],[332,9,17.0],[333,1,4.0],[333,3,1.0],[334,9,7.0],[335,6,1.0],[335,7,7.0],[336,6,3.0],[336,9,1.0],[336,10,2.0],[337,0,1.0],[337,1,1.0],[337,2,240.0],[337,5,1.0],[337,9,27.0],[338,0,1.0],[338,8,1.0],[338,10,1.0],[339,6,4.0],[339,7,1.0],[339,8,2.0],[339,9,2.0],[340,0,1.0],[340,5,2.0],[340,8,1.0],[340,9,1.0],[341,0,1.0],[341,1,1.0],[341,3,1.0],[341,4,1.0],[341,5,3.0],[341,6,2.0],[341,7,1.0],[341,8,20.0],[341,10,4.0],[342,9,4.0],[343,0,15.0],[343,1,6.0],[343,2,2.0],[343,3,5.0],[343,4,6.0],[343,5,20.0],[343,7,5.0],[343,8,4.0],[343,10,3.0],[344,0,10.0],[344,1,2.0],[344,2,4.0],[344,3,13.0],[344,4,1.0],[344,5,27.0],[344,8,1.0],[345,0,1.0],[345,2,5.0],[345,5,2.0],[345,7,1.0],[346,3,4.0],[346,5,2.0],[346,6,2.0],[346,8,1.0],[347,0,47.0],[347,1,95.0],[347,3,156.0],[347,4,806.0],[347,5,99.0],[347,6,1.0],[347,7,159.0],[347,8,52.0],[347,10,21.0],[348,5,1.0],[348,8,2.0],[348,9,2.0],[349,3,41.0],[350,6,1.0],[350,8,9.0],[351,0,1.0],[351,1,1.0],[351,2,5.0],[351,5,2.0],[352,0,3.0],[352,1,1.0],[352,3,2.0],[352,7,1.0],[352,8,1.0],[352,9,6.0],[353,0,1.0],[353,6,9.0],[353,8,12.0],[353,9,8.0],[354,0,186.0],[354,1,34.0],[354,2,5.0],[354,3,6.0],[354,4,680.0],[354,5,14.0],[354,7,48.0],[354,8,1.0],[354,10,285.0],[355,0,14.0],[355,1,12.0],[355,2,4.0],[355,3,23.0],[355,4,5.0],[355,5,39.0],[355,6,7.0],[355,7,15.0],[355,8,16.0],[355,9,13.0],[355,10,7.0],[356,0,5.0],[356,1,7.0],[356,2,1.0],[356,3,6.0],[356,5,4.0],[357,0,5.0],[357,1,6.0],[357,5,13.0],[358,6,3.0],[358,7,1.0],[358,8,2.0],[358,10,4.0],[359,0,1.0],[359,1,1.0],[359,5,4.0],[359,7,3.0],[360,0,2.0],[360,3,1.0],[360,4,1.0],[360,5,14.0],[360,6,3.0],[360,7,1.0],[360,8,8.0],[361,6,2.0],[361,9,29.0],[362,6,1.0],[362,8,1.0],[363,6,1.0],[363,9,1.0],[364,3,1.0],[364,5,1.0],[364,8,1.0],[365,6,8.0],[366,6,4.0],[366,7,1.0],[367,6,3.0],[368,0,1.0],[368,1,1.0],[368,6,30.0],[368,8,7.0],[368,9,91.0],[368,10,1.0],[369,0,1.0],[369,5,1.0],[369,8,3.0],[370,0,1.0],[370,5,1.0],[371,7,5.0],[371,10,4.0],[372,1,1.0],[372,3,2.0],[372,6,2.0],[372,9,12.0],[372,10,1.0],[373,3,1.0],[373,6,1.0],[373,7,2.0],[373,8,4.0],[373,9,13.0],[373,10,2.0],[374,8,1.0],[374,9,4.0],[375,6,5.0],[375,7,1.0],[375,10,2.0],[376,0,9.0],[376,1,8.0],[376,2,2.0],[376,3,2.0],[376,4,8.0],[376,5,6.0],[376,7,2.0],[376,10,7.0],[377,9,7.0],[378,5,2.0],[379,0,4.0],[379,1,1.0],[379,2,2.0],[379,3,2.0],[379,4,2.0],[379,5,3.0],[380,8,1.0],[380,10,6.0],[381,9,4.0],[382,1,1.0],[382,5,2.0],[382,7,1.0],[383,2,1.0],[383,4,3.0],[383,7,2.0],[383,10,1.0],[384,0,7.0],[384,1,1.0],[384,2,1.0],[384,3,3.0],[384,5,10.0],[384,7,1.0],[384,8,1.0],[384,10,1.0],[385,6,1.0],[385,7,2.0],[386,6,2.0],[386,8,1.0],[386,9,4.0],[387,6,6.0],[387,7,2.0],[387,9,5.0],[388,0,2.0],[388,4,5.0],[388,5,2.0],[389,1,1.0],[389,3,5.0],[389,5,5.0],[389,6,1.0],[389,8,7.0],[390,0,2.0],[390,1,7.0],[390,5,2.0],[390,10,1.0],[391,0,1.0],[391,1,4.0],[391,3,21.0],[391,5,19.0],[392,0,1.0],[392,1,4.0],[392,3,1.0],[392,4,7.0],[392,5,2.0],[392,7,1.0],[393,6,2.0],[393,10,3.0],[394,1,1.0],[394,4,2.0],[394,7,2.0],[395,6,6.0],[395,9,7.0],[396,0,2.0],[396,1,2.0],[396,3,6.0],[396,5,4.0],[396,8,3.0],[396,9,2.0],[397,9,9.0],[398,3,1.0],[398,6,30.0],[398,7,1.0],[398,8,62.0],[398,9,19.0],[398,10,3.0],[399,0,34.0],[399,1,22.0],[399,3,4.0],[399,4,4.0],[399,5,52.0],[399,6,23.0],[399,7,1.0],[399,8,75.0],[399,9,3.0],[399,10,4.0],[400,1,1.0],[400,2,1.0],[400,3,1.0],[400,8,1.0],[400,9,1.0],[401,6,8.0],[401,7,7.0],[401,9,6.0],[401,10,7.0],[402,8,1.0],[403,0,2.0],[403,1,1.0],[403,2,1.0],[403,3,5.0],[403,5,9.0],[403,6,3.0],[403,8,3.0],[403,9,1.0],[404,1,2.0],[404,3,1.0],[404,6,2.0],[404,7,1.0],[404,8,2.0],[404,9,1.0],[405,5,1.0],[405,9,1.0],[406,0,4.0],[406,1,3.0],[406,2,2.0],[406,3,10.0],[406,4,9.0],[406,5,2.0],[406,6,14.0],[406,7,1.0],[406,8,27.0],[407,6,4.0],[407,7,1.0],[407,10,1.0],[408,0,1.0],[408,1,1.0],[408,6,5.0],[408,8,3.0],[408,9,4.0],[409,0,3.0],[409,3,2.0],[409,4,1.0],[409,5,1.0],[410,3,4.0],[410,5,3.0],[410,7,1.0],[411,0,10.0],[411,1,5.0],[411,2,1.0],[411,3,11.0],[411,4,17.0],[411,5,20.0],[411,6,6.0],[411,7,4.0],[411,8,14.0],[411,10,6.0],[412,0,8.0],[412,1,6.0],[412,2,3.0],[412,3,5.0],[412,4,15.0],[412,5,10.0],[412,8,3.0],[412,10,1.0],[413,6,1.0],[413,7,2.0],[414,0,10.0],[414,1,7.0],[414,2,1.0],[414,3,14.0],[414,5,12.0],[414,7,1.0],[414,8,3.0],[414,10,5.0],[415,0,19.0],[415,1,6.0],[415,2,6.0],[415,3,1.0],[415,5,30.0],[416,6,31.0],[417,6,2.0],[417,9,14.0],[418,0,2.0],[418,1,1.0],[418,2,1.0],[418,3,3.0],[418,5,1.0],[418,8,3.0],[419,6,3.0],[419,9,9.0],[420,4,2.0],[420,6,1.0],[420,7,1.0],[421,0,8.0],[421,1,1.0],[421,2,12.0],[421,3,11.0],[421,5,8.0],[421,10,2.0],[422,0,1.0],[422,2,1.0],[422,3,2.0],[422,8,1.0],[423,0,28.0],[423,1,5.0],[423,2,3.0],[423,3,17.0],[423,4,8.0],[423,5,36.0],[423,6,5.0],[423,7,4.0],[423,8,7.0],[423,9,31.0],[423,10,1.0],[424,0,8.0],[424,5,1.0],[425,0,7.0],[425,1,2.0],[425,3,3.0],[425,5,3.0],[425,6,2.0],[425,8,3.0],[425,9,1.0],[426,0,3.0],[426,1,1.0],[426,3,2.0],[426,5,1.0],[426,8,6.0],[427,6,8.0],[427,7,21.0],[427,8,7.0],[427,9,1.0],[427,10,1.0],[428,7,1.0],[428,8,3.0],[428,9,1.0],[429,2,1.0],[429,4,57.0],[429,8,1.0],[430,0,7.0],[430,1,2.0],[430,2,1.0],[430,3,2.0],[430,5,1.0],[430,6,1.0],[431,4,1.0],[431,6,6.0],[431,8,3.0],[432,0,19.0],[432,1,3.0],[432,2,3.0],[432,3,20.0],[432,4,1.0],[432,5,22.0],[432,6,28.0],[432,7,14.0],[432,8,54.0],[432,9,12.0],[432,10,6.0],[433,6,39.0],[433,7,6.0],[433,8,3.0],[433,9,1.0],[433,10,1.0],[434,7,4.0],[435,0,4.0],[435,1,1.0],[435,2,3.0],[435,4,3.0],[435,5,10.0],[435,7,3.0],[435,10,1.0],[436,0,4.0],[436,1,1.0],[436,3,1.0],[436,7,1.0],[436,9,1.0],[436,10,1.0],[437,0,1.0],[437,1,1.0],[437,3,2.0],[437,5,1.0],[438,0,6.0],[438,1,5.0],[438,3,1.0],[438,4,2.0],[438,5,4.0],[438,10,1.0],[439,6,9.0],[439,9,5.0],[440,3,1.0],[440,5,2.0],[440,6,1.0],[440,7,1.0],[441,3,1.0],[441,6,11.0],[441,8,1.0],[441,9,7.0],[442,4,12.0],[442,7,19.0],[442,8,3.0],[442,10,43.0],[443,0,1.0],[443,2,1.0],[443,7,1.0],[444,3,3.0],[445,0,4.0],[445,1,3.0],[445,2,3.0],[445,3,5.0],[445,5,8.0],[445,6,2.0],[445,7,2.0],[445,8,3.0],[446,3,1.0],[446,5,1.0],[446,7,1.0],[446,8,1.0],[446,9,3.0],[447,6,2.0],[447,7,3.0],[447,9,1.0],[448,0,1.0],[448,6,1.0],[448,8,2.0],[448,9,1.0],[449,0,1.0],[449,1,5.0],[449,3,4.0],[449,5,3.0],[449,8,2.0],[450,0,1.0],[450,1,2.0],[450,2,14.0],[450,3,1.0],[450,6,1.0],[450,9,2.0],[450,10,4.0],[451,6,4.0],[451,7,10.0],[452,6,13.0],[452,7,12.0],[452,10,3.0],[453,6,9.0],[453,8,2.0],[453,9,24.0],[453,10,1.0],[454,2,5.0],[454,3,15.0],[454,4,1.0],[454,5,4.0],[454,7,2.0],[455,0,5.0],[455,1,1.0],[455,2,7.0],[455,3,5.0],[455,5,10.0],[456,7,1.0],[456,9,1.0],[457,6,1.0],[457,8,1.0],[458,6,2.0],[458,7,1.0],[458,8,1.0],[458,9,3.0],[458,10,1.0],[459,0,2.0],[459,1,2.0],[459,2,1.0],[459,3,8.0],[459,5,6.0],[459,7,4.0],[459,10,6.0],[460,3,1.0],[460,6,60.0],[460,7,13.0],[460,8,166.0],[460,9,37.0],[460,10,17.0],[461,6,10.0],[461,7,22.0],[461,8,2.0],[461,9,4.0],[461,10,12.0],[462,6,3.0],[462,7,2.0],[462,8,1.0],[463,0,38.0],[463,1,26.0],[463,2,2.0],[463,3,29.0],[463,4,6.0],[463,5,42.0],[463,6,17.0],[463,7,6.0],[463,8,59.0],[463,9,2.0],[463,10,1.0],[464,7,260.0],[464,8,33.0],[464,9,1.0],[464,10,883.0],[465,3,1.0],[465,5,1.0],[465,6,17.0],[465,7,1.0],[465,8,20.0],[465,9,4.0],[465,10,1.0],[466,0,2.0],[466,1,2.0],[466,3,3.0],[466,4,2.0],[466,5,5.0],[466,8,5.0],[466,10,1.0],[467,0,1.0],[467,7,1.0],[468,6,5.0],[469,7,1.0],[469,9,5.0],[470,6,4.0],[470,7,2.0],[470,8,1.0],[470,9,3.0],[470,10,1.0],[471,0,81.0],[471,1,49.0],[471,2,71.0],[471,3,177.0],[471,4,47.0],[471,5,85.0],[471,6,2.0],[471,7,175.0],[471,8,17.0],[471,9,4.0],[471,10,22.0],[472,8,6.0],[473,6,1.0],[473,10,1.0],[474,5,1.0],[474,8,2.0],[474,9,1.0],[475,5,4.0],[475,8,2.0],[475,10,1.0],[476,0,3.0],[476,5,1.0],[476,6,4.0],[477,3,1.0],[477,4,1.0],[477,5,1.0],[477,10,2.0],[478,3,6.0],[478,9,136.0],[479,1,5.0],[479,4,3.0],[480,0,10.0],[480,3,20.0],[481,6,1.0],[481,7,2.0],[481,9,1.0],[482,7,1.0],[482,8,1.0],[482,9,3.0],[483,0,56.0],[483,1,36.0],[483,2,26.0],[483,3,141.0],[483,4,71.0],[483,5,28.0],[483,6,35.0],[483,7,11.0],[483,8,47.0],[484,3,3.0],[485,0,15.0],[485,1,18.0],[485,2,5.0],[485,3,1.0],[485,4,27.0],[485,5,9.0],[485,8,2.0],[486,8,1.0],[486,9,8.0],[486,10,10.0],[487,0,20.0],[487,1,25.0],[487,3,14.0],[487,4,22.0],[487,5,25.0],[488,2,8.0],[488,6,1.0],[488,7,3.0],[488,8,2.0],[489,9,6.0],[490,0,15.0],[490,1,16.0],[490,2,7.0],[490,3,6.0],[490,4,4.0],[490,5,22.0],[490,10,2.0],[491,0,2.0],[491,1,3.0],[491,2,1.0],[491,3,6.0],[491,5,5.0],[491,6,12.0],[491,7,433.0],[491,8,31.0],[491,9,1.0],[491,10,341.0],[492,6,41.0],[492,7,13.0],[492,8,28.0],[492,9,95.0],[492,10,6.0],[493,7,1.0],[493,10,1.0],[494,0,67.0],[494,1,50.0],[494,2,13.0],[494,3,13.0],[494,4,43.0],[494,5,65.0],[494,7,9.0],[494,8,24.0],[494,10,68.0],[495,0,38.0],[495,1,18.0],[495,2,10.0],[495,3,44.0],[495,4,8.0],[495,5,56.0],[495,6,7.0],[495,7,25.0],[495,8,21.0],[495,9,8.0],[495,10,13.0],[496,4,3.0],[496,5,1.0],[496,6,1.0],[496,7,2.0],[496,8,5.0],[497,0,2.0],[497,1,2.0],[497,2,1.0],[497,3,5.0],[497,5,6.0],[498,0,2.0],[498,1,1.0],[498,3,1.0],[499,0,1.0],[499,1,1.0],[499,3,1.0],[499,5,1.0],[500,6,4.0],[500,7,1.0],[500,8,10.0],[500,10,2.0],[501,0,3.0],[501,6,2.0],[501,8,1.0],[501,10,3.0],[502,1,1.0],[503,1,1.0],[503,3,1.0],[503,5,1.0],[503,6,1.0],[503,7,2.0],[504,5,1.0],[504,7,1.0],[504,8,1.0],[504,10,1.0],[505,0,27.0],[505,1,31.0],[505,4,1.0],[505,5,5.0],[505,10,1.0],[506,3,4.0],[507,0,9.0],[507,1,20.0],[508,0,1.0],[508,3,3.0],[508,5,1.0],[508,8,1.0],[509,6,2.0],[509,7,2.0],[509,8,1.0],[509,9,19.0],[509,10,1.0],[510,6,3.0],[510,9,7.0],[511,0,6.0],[511,1,1.0],[511,2,1.0],[511,3,3.0],[511,4,1.0],[511,5,8.0],[511,6,38.0],[511,7,5.0],[511,8,33.0],[511,9,15.0],[511,10,5.0],[512,0,2.0],[512,1,1.0],[512,2,2.0],[512,4,2.0],[512,5,4.0],[513,6,6.0],[513,8,1.0],[513,9,1.0],[514,2,7.0],[515,0,2.0],[515,1,4.0],[515,2,5.0],[515,3,10.0],[515,4,2.0],[515,5,8.0],[515,6,63.0],[515,7,246.0],[515,8,69.0],[515,9,3.0],[515,10,110.0],[516,0,17.0],[516,1,12.0],[516,2,6.0],[516,3,8.0],[516,4,7.0],[516,5,27.0],[516,6,1.0],[516,7,6.0],[516,8,10.0],[516,10,1.0],[517,0,2.0],[517,2,1.0],[517,3,3.0],[518,4,3.0],[518,6,46.0],[518,7,133.0],[518,8,28.0],[518,9,3.0],[518,10,19.0],[519,4,55.0],[519,7,5.0],[519,8,1.0],[519,10,31.0],[520,9,1.0],[521,6,3.0],[521,7,5.0],[521,8,1.0],[521,9,12.0],[522,0,143.0],[522,1,88.0],[522,2,14.0],[522,3,51.0],[522,4,56.0],[522,5,188.0],[522,6,5.0],[522,7,35.0],[522,8,117.0],[522,10,63.0],[523,6,4.0],[523,7,3.0],[523,8,1.0],[524,6,3.0],[525,0,2.0],[525,1,1.0],[525,4,2.0],[526,0,1.0],[526,1,1.0],[526,3,3.0],[526,5,1.0],[526,8,1.0],[527,9,1.0],[528,0,1.0],[528,1,2.0],[528,2,1.0],[528,3,1.0],[529,0,3.0],[529,1,2.0],[529,3,6.0],[529,5,2.0],[529,7,5.0],[529,8,1.0],[530,6,18.0],[530,7,6.0],[530,8,5.0],[530,9,41.0],[530,10,2.0],[531,6,1.0],[531,9,3.0],[532,0,21.0],[532,1,18.0],[532,2,2.0],[532,3,16.0],[532,4,1.0],[532,5,21.0],[532,7,2.0],[532,8,5.0],[532,10,1.0],[533,6,9.0],[533,7,10.0],[533,8,1.0],[533,9,3.0],[533,10,3.0],[534,0,7.0],[534,1,40.0],[534,2,42.0],[534,3,147.0],[534,4,375.0],[534,5,5.0],[534,7,1.0],[534,10,3.0],[535,0,2.0],[535,1,4.0],[535,2,1.0],[535,3,5.0],[535,4,4.0],[535,5,3.0],[535,7,4.0],[535,10,2.0],[536,9,12.0],[537,0,195.0],[537,1,91.0],[537,2,120.0],[537,3,183.0],[537,4,36.0],[537,5,223.0],[537,6,6.0],[537,7,18.0],[537,8,96.0],[537,10,19.0],[538,9,6.0],[539,6,5.0],[539,8,1.0],[539,9,1.0],[540,6,9.0],[540,8,1.0],[541,6,8.0],[541,8,2.0],[542,0,17.0],[543,6,3.0],[543,8,5.0],[543,9,1.0],[544,8,1.0],[544,9,8.0],[544,10,1.0],[545,0,8.0],[545,1,6.0],[545,3,53.0],[545,4,64.0],[545,7,1.0],[545,8,1.0],[545,10,9.0],[546,6,3.0],[546,9,2.0],[547,7,1.0],[547,10,14.0],[548,0,4.0],[548,1,6.0],[548,3,2.0],[548,4,2.0],[548,5,8.0],[548,7,2.0],[548,8,8.0],[548,10,2.0],[549,4,1.0],[549,6,87.0],[549,7,4.0],[549,8,51.0],[549,9,3.0],[549,10,1.0],[550,0,2.0],[550,8,3.0],[551,3,1.0],[551,6,1.0],[551,7,2.0],[551,9,1.0],[552,0,7.0],[552,1,9.0],[552,3,7.0],[552,4,1.0],[552,5,9.0],[552,6,1.0],[552,7,17.0],[552,8,22.0],[552,10,5.0],[553,6,1.0],[554,4,1.0],[554,5,1.0],[554,7,2.0],[555,6,5.0],[555,8,2.0],[555,9,1.0],[556,0,1.0],[556,1,1.0],[556,2,1.0],[556,3,1.0],[556,5,1.0],[556,6,4.0],[556,7,1.0],[556,8,4.0],[556,9,6.0],[557,6,75.0],[557,7,162.0],[557,8,38.0],[557,9,84.0],[557,10,36.0],[558,6,3.0],[558,7,1.0],[559,0,5.0],[559,1,9.0],[559,4,4.0],[560,4,1.0],[560,7,2.0],[560,10,1.0],[561,1,1.0],[561,2,2.0],[561,3,8.0],[561,5,3.0],[562,8,1.0],[563,6,16.0],[563,7,1.0],[563,8,2.0],[563,9,10.0],[564,2,1.0],[564,10,4.0],[565,4,3.0],[566,7,1.0],[566,9,22.0],[566,10,2.0],[567,0,33.0],[567,1,39.0],[567,2,2.0],[567,3,20.0],[567,4,23.0],[567,5,39.0],[567,7,1.0],[567,8,9.0],[567,10,2.0],[568,3,1.0],[568,5,1.0],[568,7,1.0],[569,0,144.0],[569,1,260.0],[569,2,2.0],[569,3,4.0],[569,4,55.0],[569,5,87.0],[569,6,1.0],[569,7,1.0],[569,8,6.0],[569,10,7.0],[570,9,1.0],[571,0,4.0],[571,1,1.0],[571,2,2.0],[571,3,2.0],[572,0,11.0],[572,1,17.0],[572,3,10.0],[572,4,3.0],[572,5,10.0],[572,6,1.0],[572,8,3.0],[573,3,2.0],[573,8,2.0],[573,9,1.0],[574,6,1.0],[574,7,2.0],[574,10,2.0],[575,7,10.0],[576,4,3.0],[576,6,4.0],[576,7,27.0],[576,8,2.0],[576,10,14.0],[577,6,1.0],[577,7,8.0],[578,4,9.0],[578,6,3.0],[578,7,15.0],[578,8,4.0],[578,9,1.0],[579,6,10.0],[579,7,29.0],[579,8,18.0],[579,9,5.0],[579,10,42.0],[580,0,2.0],[580,2,4.0],[580,4,4.0],[580,5,4.0],[580,6,7.0],[580,8,9.0],[581,6,8.0],[581,8,1.0],[582,0,3.0],[582,3,4.0],[583,6,7.0],[583,7,3.0],[584,1,2.0],[584,3,1.0],[585,7,1.0],[585,9,2.0],[586,0,4.0],[586,2,3.0],[586,3,15.0],[586,7,2.0],[587,0,1.0],[587,1,1.0],[587,3,6.0],[588,0,9.0],[588,1,2.0],[588,2,1.0],[588,3,18.0],[588,4,8.0],[588,5,13.0],[589,0,111.0],[589,1,56.0],[589,2,39.0],[589,3,92.0],[589,4,17.0],[589,5,131.0],[589,8,1.0],[590,4,4.0],[590,7,1.0],[590,10,7.0],[591,0,2.0],[591,1,1.0],[591,2,2.0],[591,3,2.0],[591,5,4.0],[591,6,5.0],[591,7,1.0],[591,8,9.0],[591,9,3.0],[591,10,1.0],[592,4,2.0],[592,5,1.0],[592,6,1.0],[592,7,1.0],[592,8,1.0],[592,10,1.0],[593,6,7.0],[593,8,2.0],[593,9,1.0],[594,0,3.0],[594,1,5.0],[594,3,2.0],[594,4,1.0],[594,5,8.0],[594,6,7.0],[594,8,8.0],[594,9,5.0],[595,0,38.0],[595,1,22.0],[595,2,5.0],[595,3,23.0],[595,4,1.0],[595,5,15.0],[595,6,5.0],[595,7,119.0],[595,8,9.0],[595,9,9.0],[595,10,7.0],[596,6,9.0],[596,7,168.0],[596,8,3.0],[596,10,16.0],[597,5,1.0],[597,6,111.0],[597,7,108.0],[597,8,32.0],[597,9,101.0],[597,10,46.0],[598,0,26.0],[598,1,12.0],[598,2,17.0],[598,3,9.0],[598,4,3.0],[598,5,16.0],[598,7,2.0],[598,8,4.0],[598,10,7.0],[599,0,46.0],[599,1,24.0],[599,2,17.0],[599,3,53.0],[599,4,6.0],[599,5,34.0],[599,6,1.0],[599,8,8.0],[600,6,1.0],[600,7,6.0],[600,8,1.0],[600,10,1.0],[601,0,2.0],[601,1,4.0],[601,3,1.0],[601,5,6.0],[601,6,3.0],[601,7,1.0],[601,8,11.0],[602,0,1.0],[602,9,1.0],[603,0,15.0],[603,1,8.0],[603,2,25.0],[603,3,12.0],[603,4,4.0],[603,5,19.0],[603,6,8.0],[603,8,35.0],[603,10,3.0],[604,6,6.0],[605,6,1.0],[605,9,2.0],[606,1,2.0],[606,3,3.0],[606,5,6.0],[606,6,3.0],[606,7,4.0],[606,8,6.0],[606,9,4.0],[607,0,2.0],[607,1,116.0],[607,2,1.0],[607,3,141.0],[607,4,94.0],[607,5,3.0],[607,7,6.0],[607,8,1.0],[607,9,1.0],[607,10,73.0],[608,0,132.0],[608,1,3.0],[608,2,9.0],[608,3,12.0],[608,4,39.0],[608,5,18.0],[609,0,36.0],[609,1,3.0],[609,2,21.0],[609,3,1.0],[609,5,28.0],[609,10,1.0],[610,3,1.0],[610,7,1.0],[610,8,2.0],[610,10,1.0],[611,2,1.0],[611,6,2.0],[611,7,1.0],[611,8,3.0],[611,9,1.0],[612,0,77.0],[612,1,56.0],[612,2,3.0],[612,3,31.0],[612,4,1268.0],[612,5,38.0],[612,6,3.0],[612,8,1.0],[612,9,1.0],[613,0,22.0],[613,1,4.0],[613,2,8.0],[613,3,8.0],[613,5,18.0],[613,7,2.0],[613,8,5.0],[613,10,22.0],[614,0,3.0],[614,1,8.0],[614,3,2.0],[614,5,3.0],[615,0,4.0],[615,1,5.0],[615,2,1.0],[615,3,10.0],[615,4,12.0],[615,5,12.0],[615,7,11.0],[615,8,3.0],[615,10,16.0],[616,0,12.0],[616,1,5.0],[616,2,7.0],[616,3,22.0],[616,4,19.0],[616,5,5.0],[616,6,2.0],[616,8,1.0],[616,9,2.0],[617,0,2.0],[617,1,1.0],[617,3,19.0],[617,5,1.0],[617,7,1.0],[617,8,1.0],[617,9,1.0],[618,6,66.0],[618,8,65.0],[618,10,19.0],[619,0,1.0],[619,5,2.0],[620,6,19.0],[620,7,25.0],[620,8,4.0],[620,10,7.0],[621,6,3.0],[621,7,1.0],[621,8,1.0],[621,9,2.0],[621,10,1.0],[622,0,16.0],[622,1,25.0],[622,2,1.0],[622,3,3.0],[622,4,7.0],[622,5,20.0],[622,7,2.0],[622,8,7.0],[622,10,6.0],[623,0,5.0],[623,1,2.0],[623,2,2.0],[623,3,5.0],[623,4,2.0],[623,5,5.0],[623,6,24.0],[623,7,17.0],[623,8,98.0],[623,9,2.0],[623,10,7.0],[624,2,1.0],[624,6,69.0],[624,8,29.0],[624,9,161.0],[624,10,1.0],[625,2,1.0],[625,3,6.0],[625,5,1.0],[625,6,4.0],[625,8,8.0],[626,4,1.0],[626,6,5.0],[626,7,10.0],[626,8,3.0],[626,10,3.0],[627,4,1.0],[627,6,1.0],[627,7,2.0],[627,10,1.0],[628,6,22.0],[628,7,14.0],[629,2,1.0],[629,3,4.0],[629,5,1.0],[629,7,2.0],[630,0,14.0],[630,1,3.0],[630,4,7.0],[630,5,4.0],[631,0,8.0],[631,1,7.0],[631,3,1.0],[631,4,14.0],[631,5,24.0],[631,10,17.0],[632,0,5.0],[632,1,3.0],[632,2,1.0],[632,3,9.0],[632,4,5.0],[632,5,5.0],[632,7,3.0],[633,4,1.0],[633,7,4.0],[633,8,2.0],[633,9,2.0],[634,0,1.0],[634,4,1.0],[634,5,1.0],[634,7,5.0],[634,8,1.0],[634,10,12.0],[635,6,5.0],[635,8,5.0],[635,9,10.0],[636,6,4.0],[636,7,2.0],[636,8,23.0],[637,7,4.0],[637,8,1.0],[637,9,2.0],[638,0,168.0],[638,1,102.0],[638,2,18.0],[638,3,21.0],[638,4,72.0],[638,5,122.0],[638,6,1.0],[638,7,13.0],[638,8,35.0],[638,10,10.0],[639,0,4.0],[639,1,5.0],[639,3,5.0],[639,5,3.0],[640,0,1.0],[640,3,1.0],[640,6,1.0],[640,7,3.0],[640,8,1.0],[640,10,1.0],[641,6,14.0],[641,7,9.0],[641,8,2.0],[641,9,17.0],[642,0,4.0],[642,1,6.0],[642,3,2.0],[642,5,3.0],[642,7,2.0],[642,8,4.0],[643,0,8.0],[643,1,2.0],[643,2,9.0],[643,3,1.0],[643,4,2.0],[643,5,24.0],[643,8,7.0],[643,10,11.0],[644,0,1.0],[644,1,2.0],[645,3,4.0],[646,9,8.0],[647,8,4.0],[647,10,1.0],[648,0,15.0],[648,1,20.0],[648,3,17.0],[648,5,16.0],[648,7,2.0],[649,3,1.0],[649,5,3.0],[649,6,11.0],[649,7,15.0],[649,8,43.0],[649,9,5.0],[649,10,3.0],[650,0,6.0],[650,1,4.0],[650,3,4.0],[650,5,3.0],[650,6,1.0],[650,7,2.0],[650,10,1.0],[651,7,1.0],[651,8,1.0],[651,10,1.0],[652,4,1.0],[652,6,6.0],[652,7,3.0],[652,8,1.0],[652,9,5.0],[652,10,4.0],[653,0,2.0],[653,1,1.0],[653,3,1.0],[653,5,5.0],[654,1,2.0],[654,3,1.0],[654,4,4.0],[654,10,1.0],[655,0,36.0],[655,1,38.0],[655,2,2.0],[655,3,11.0],[655,4,23.0],[655,5,36.0],[655,7,3.0],[655,8,12.0],[655,10,1.0],[656,6,3.0],[656,8,1.0],[656,10,1.0],[657,0,1.0],[657,1,2.0],[657,2,7.0],[657,3,9.0],[657,7,1.0],[657,10,1.0],[658,6,3.0],[658,8,2.0],[659,6,16.0],[659,7,18.0],[659,8,1.0],[660,1,1.0],[660,4,1.0],[660,8,2.0],[661,0,2.0],[661,1,1.0],[661,3,5.0],[661,4,1.0],[661,5,6.0],[661,6,2.0],[661,7,2.0],[661,8,10.0],[661,10,1.0],[662,8,2.0],[662,9,2.0],[663,0,9.0],[663,1,11.0],[663,2,1.0],[663,3,20.0],[663,5,10.0],[663,8,9.0],[663,9,2.0],[664,9,4.0],[665,6,16.0],[665,8,2.0],[666,0,6.0],[666,1,3.0],[666,3,12.0],[666,4,3.0],[666,5,14.0],[666,8,6.0],[666,10,1.0],[667,3,1.0],[668,0,10.0],[668,1,12.0],[668,3,4.0],[668,4,10.0],[668,5,6.0],[668,7,1.0],[668,8,3.0],[668,10,3.0],[669,0,325.0],[669,1,191.0],[669,2,99.0],[669,3,90.0],[669,4,254.0],[669,5,334.0],[669,6,61.0],[669,7,63.0],[669,8,147.0],[669,9,5.0],[669,10,259.0],[670,0,1.0],[671,6,7.0],[671,7,1.0],[671,10,5.0],[672,6,1.0],[672,7,28.0],[672,8,1.0],[672,10,2.0],[673,6,2.0],[673,7,191.0],[673,8,2.0],[673,9,1.0],[673,10,99.0],[674,4,7.0],[674,7,15.0],[674,10,1.0],[675,6,10.0],[675,8,4.0],[675,9,7.0],[676,0,1.0],[676,4,3.0],[676,6,1.0],[676,9,18.0],[676,10,2.0],[677,6,3.0],[678,1,1.0],[678,3,1.0],[678,4,1.0],[678,5,1.0],[679,6,5.0],[679,9,9.0],[680,0,21.0],[680,1,14.0],[680,2,7.0],[680,3,11.0],[680,4,3.0],[680,5,45.0],[680,8,1.0],[681,0,1.0],[681,1,1.0],[681,2,1.0],[681,3,1.0],[681,4,6.0],[681,7,2.0],[681,10,1.0],[682,3,14.0],[682,4,131.0],[682,6,7.0],[682,7,2.0],[682,8,14.0],[682,9,5.0],[682,10,67.0],[683,6,4.0],[683,7,1.0],[683,8,3.0],[684,0,3.0],[684,1,5.0],[684,3,3.0],[684,4,4.0],[684,5,3.0],[684,6,2.0],[684,8,10.0],[684,10,1.0],[685,9,3.0],[686,6,3.0],[686,7,1.0],[686,8,2.0],[686,10,7.0],[687,0,1.0],[688,2,1.0],[688,3,1.0],[688,10,2.0],[689,1,1.0],[689,3,2.0],[689,4,2.0],[689,7,2.0],[689,8,9.0],[689,9,2.0],[689,10,4.0],[690,0,1.0],[690,5,2.0],[690,8,2.0],[690,9,3.0],[690,10,3.0],[691,1,1.0],[691,7,1.0],[691,10,1.0],[692,2,1.0],[692,5,1.0],[692,8,2.0],[693,0,11.0],[693,1,3.0],[693,2,5.0],[693,3,7.0],[693,5,22.0],[693,6,8.0],[693,7,5.0],[693,8,10.0],[693,9,3.0],[693,10,2.0],[694,0,4.0],[694,3,4.0],[694,4,1.0],[694,5,5.0],[694,6,6.0],[694,8,14.0],[694,9,22.0],[695,7,1.0],[696,0,4.0],[697,6,4.0],[697,7,4.0],[698,6,8.0],[699,0,3.0],[699,1,3.0],[699,3,2.0],[699,4,1.0],[699,5,1.0],[699,6,27.0],[699,7,24.0],[699,8,44.0],[699,9,67.0],[700,3,1.0],[700,7,20.0],[700,8,1.0],[700,10,5.0],[701,0,3.0],[701,1,1.0],[701,2,1.0],[701,3,12.0],[701,6,1.0],[701,7,1.0],[701,8,2.0],[702,6,1.0],[702,7,4.0],[702,8,1.0],[703,6,53.0],[704,6,1.0],[704,7,6.0],[705,0,1.0],[705,1,2.0],[705,3,2.0],[705,5,1.0],[705,6,2.0],[705,8,3.0],[705,10,4.0],[706,6,3.0],[706,7,1.0],[706,9,6.0],[707,0,1.0],[707,1,1.0],[707,3,3.0],[707,5,2.0],[708,1,1.0],[708,7,7.0],[708,8,1.0],[708,10,4.0],[709,6,1.0],[709,9,5.0],[710,2,1.0],[710,3,1.0],[710,5,2.0],[710,10,1.0],[711,0,9.0],[712,6,51.0],[712,9,16.0],[713,0,1.0],[713,1,3.0],[713,3,2.0],[713,4,4.0],[713,5,2.0],[713,7,3.0],[713,8,1.0],[714,3,13.0],[714,6,1.0],[715,6,4.0],[715,7,9.0],[716,3,1.0],[716,8,1.0],[717,6,12.0],[717,7,3.0],[717,8,70.0],[717,9,2.0],[718,2,1.0],[718,6,20.0],[718,7,8.0],[718,8,8.0],[718,9,1.0],[719,6,56.0],[719,7,3.0],[719,8,18.0],[719,9,37.0],[720,0,2.0],[720,1,1.0],[720,2,1.0],[720,4,5.0],[720,6,1.0],[720,7,1.0],[720,9,1.0],[721,0,3.0],[721,1,4.0],[721,4,4.0],[721,5,1.0],[722,0,13.0],[722,1,288.0],[722,2,159.0],[722,3,234.0],[722,4,995.0],[722,5,18.0],[722,6,1.0],[722,7,5.0],[723,3,1.0],[723,4,2.0],[723,6,5.0],[723,9,10.0],[723,10,1.0],[724,0,3.0],[724,3,2.0],[724,5,1.0],[725,2,2.0],[725,5,1.0],[726,0,1.0],[726,3,5.0],[726,5,1.0],[726,6,4.0],[726,8,9.0],[726,9,4.0],[726,10,1.0],[727,6,259.0],[727,7,40.0],[727,8,48.0],[727,9,280.0],[727,10,20.0],[728,4,1.0],[728,6,1.0],[728,7,5.0],[728,8,1.0],[729,3,7.0],[729,4,10.0],[730,5,2.0],[730,6,3.0],[730,8,1.0],[730,9,8.0],[731,8,2.0],[732,0,14.0],[732,1,2.0],[732,2,14.0],[732,3,9.0],[732,4,3.0],[732,5,17.0],[732,7,6.0],[733,6,11.0],[733,7,18.0],[733,8,3.0],[733,10,4.0],[734,6,2.0],[734,7,2.0],[734,9,12.0],[735,10,23.0],[736,6,1.0],[736,8,8.0],[737,6,20.0],[737,7,49.0],[737,8,2.0],[737,9,2.0],[737,10,4.0],[738,0,14.0],[738,1,1.0],[738,2,7.0],[738,3,26.0],[738,5,22.0],[738,7,8.0],[738,8,1.0],[739,0,1.0],[739,1,1.0],[739,5,1.0],[739,8,1.0],[740,4,1.0],[740,7,5.0],[740,8,2.0],[741,1,4.0],[741,2,9.0],[741,3,1.0],[741,4,2.0],[741,5,4.0],[741,6,72.0],[741,7,12.0],[741,8,107.0],[741,9,75.0],[741,10,3.0],[742,0,1.0],[742,3,1.0],[742,9,1.0],[742,10,1.0],[743,0,3.0],[743,1,2.0],[743,2,11.0],[743,3,16.0],[743,4,1.0],[743,5,6.0],[743,6,15.0],[743,7,12.0],[743,8,35.0],[743,9,2.0],[744,1,2.0],[744,5,4.0],[745,9,1.0],[746,6,28.0],[746,8,7.0],[746,9,12.0],[746,10,1.0],[747,7,2.0],[748,0,3.0],[748,1,1.0],[748,3,2.0],[748,5,1.0],[748,7,1.0],[748,8,1.0],[748,9,7.0],[749,6,3.0],[749,8,1.0],[750,0,10.0],[750,1,8.0],[750,2,1.0],[750,3,6.0],[750,5,18.0],[750,6,31.0],[750,7,2.0],[750,8,78.0],[750,9,15.0],[750,10,7.0],[751,8,1.0],[751,9,1.0],[752,2,1.0],[752,3,2.0],[752,4,1.0],[752,5,1.0],[752,6,4.0],[752,8,3.0],[752,9,9.0],[752,10,2.0],[753,6,1.0],[753,7,3.0],[753,8,1.0],[753,9,6.0],[754,3,202.0],[754,8,1.0],[755,6,2.0],[755,9,13.0],[756,8,16.0],[757,9,4.0],[758,6,3.0],[758,9,9.0],[759,4,4.0],[759,8,1.0],[759,10,3.0],[760,1,2.0],[760,5,1.0],[760,8,1.0],[761,6,1.0],[761,8,6.0],[762,9,5.0],[763,6,42.0],[763,7,73.0],[763,8,9.0],[763,10,7.0],[764,6,7.0],[764,8,6.0],[765,0,2.0],[765,2,1.0],[765,5,1.0],[765,10,2.0],[766,6,64.0],[766,7,6.0],[766,8,21.0],[766,9,23.0],[767,0,80.0],[767,1,40.0],[767,2,41.0],[767,3,185.0],[767,4,116.0],[767,5,34.0],[768,6,25.0],[768,7,22.0],[768,8,4.0],[768,10,10.0],[769,6,5.0],[770,6,2.0],[770,9,13.0],[771,0,26.0],[771,1,17.0],[771,2,124.0],[771,3,35.0],[771,4,1.0],[771,5,16.0],[771,6,1.0],[771,7,5.0],[771,8,5.0],[771,9,1.0],[772,0,4.0],[772,1,3.0],[772,3,2.0],[772,4,1.0],[772,5,2.0],[772,9,3.0],[772,10,1.0],[773,6,95.0],[773,7,8.0],[773,8,8.0],[773,9,242.0],[774,0,17.0],[774,1,12.0],[774,3,18.0],[774,4,10.0],[774,5,24.0],[774,6,10.0],[774,7,1.0],[774,8,39.0],[775,6,7.0],[776,9,16.0],[777,0,1.0],[777,1,3.0],[778,3,1.0],[778,8,4.0],[779,3,3.0],[779,5,1.0],[780,1,4.0],[780,3,1.0],[780,4,3.0],[780,6,11.0],[780,8,3.0],[780,9,4.0],[781,6,2.0],[781,7,1.0],[782,0,6.0],[782,1,3.0],[782,2,5.0],[782,3,16.0],[782,4,1.0],[782,5,5.0],[783,4,5.0],[784,4,8.0],[784,6,14.0],[784,7,21.0],[784,8,1.0],[784,10,13.0],[785,9,5.0],[786,0,1.0],[786,1,1.0],[786,2,1.0],[786,6,5.0],[786,7,9.0],[786,8,9.0],[786,9,8.0],[786,10,2.0],[787,1,3.0],[787,5,2.0],[788,6,1.0],[788,8,1.0],[788,9,2.0],[789,5,3.0],[789,6,2.0],[789,9,2.0],[790,6,2.0],[790,8,1.0],[791,0,20.0],[791,1,4.0],[791,2,10.0],[791,3,30.0],[791,4,1.0],[791,5,18.0],[791,7,14.0],[791,10,11.0],[792,0,1.0],[792,3,1.0],[792,5,1.0],[792,7,1.0],[793,6,1.0],[793,7,28.0],[793,10,9.0],[794,1,1.0],[794,3,1.0],[794,5,1.0],[794,8,2.0],[795,4,6.0],[795,6,4.0],[795,7,11.0],[795,10,8.0],[796,0,3.0],[796,1,4.0],[796,3,3.0],[796,4,7.0],[796,5,1.0],[797,0,1.0],[797,3,7.0],[797,7,1.0],[797,8,3.0],[798,6,2.0],[798,8,3.0],[799,6,9.0],[799,7,8.0],[799,8,5.0],[800,5,1.0],[800,7,3.0],[801,0,1.0],[801,4,3.0],[801,7,2.0],[802,0,4.0],[802,1,1.0],[802,3,3.0],[802,4,1.0],[802,5,1.0],[802,8,1.0],[802,10,3.0],[803,6,1.0],[803,9,2.0],[804,1,1.0],[804,3,5.0],[805,0,2.0],[805,1,1.0],[805,4,1.0],[805,5,2.0],[805,7,2.0],[805,8,2.0],[806,6,25.0],[806,7,1.0],[806,8,10.0],[806,9,2.0],[807,0,3.0],[807,1,6.0],[807,3,3.0],[807,4,1.0],[807,5,8.0],[807,6,1.0],[807,9,4.0],[808,0,16.0],[808,1,6.0],[808,3,40.0],[808,4,1.0],[808,5,36.0],[808,6,37.0],[808,7,3.0],[808,8,29.0],[808,9,82.0],[809,4,3.0],[809,7,3.0],[809,8,1.0],[810,0,1.0],[810,1,1.0],[810,2,2.0],[810,3,1.0],[810,5,1.0],[811,0,1.0],[811,1,7.0],[811,4,7.0],[811,5,3.0],[811,6,1.0],[811,7,1.0],[811,8,3.0],[811,10,1.0],[812,0,3.0],[812,2,2.0],[812,3,4.0],[812,5,4.0],[812,9,3.0],[813,9,5.0],[814,1,1.0],[815,0,1.0],[815,6,1.0],[815,9,1.0],[816,0,22.0],[816,1,19.0],[816,2,8.0],[816,3,49.0],[816,4,44.0],[816,5,13.0],[816,7,3.0],[817,6,1.0],[817,9,3.0],[818,6,23.0],[818,7,1.0],[818,8,3.0],[818,9,58.0],[819,0,1.0],[819,1,4.0],[819,3,1.0],[819,5,2.0],[819,8,7.0],[820,6,5.0],[820,8,2.0],[821,2,10.0],[821,3,6.0],[821,7,1.0],[821,8,9.0],[822,1,1.0],[822,2,6.0],[822,3,6.0],[822,4,1.0],[822,5,5.0],[822,6,1.0],[822,8,2.0],[822,10,1.0],[823,1,1.0],[823,3,2.0],[823,7,1.0],[823,8,3.0],[824,9,8.0],[825,0,18.0],[825,1,162.0],[825,2,4.0],[825,3,652.0],[825,4,6.0],[825,5,470.0],[826,0,9.0],[827,10,2.0],[828,0,4.0],[828,1,2.0],[828,2,1.0],[828,3,7.0],[828,5,6.0],[828,6,2.0],[828,7,3.0],[828,8,6.0],[828,9,4.0],[828,10,2.0],[829,6,2.0],[830,0,1.0],[830,7,1.0],[830,8,3.0],[831,1,2.0],[831,3,1.0],[831,4,1.0],[831,7,1.0],[832,2,1.0],[832,3,1.0],[832,6,2.0],[832,9,1.0],[833,6,3.0],[833,7,2.0],[833,10,1.0],[834,3,1.0],[834,4,1.0],[834,6,1.0],[834,8,1.0],[834,9,3.0],[835,3,5.0],[835,5,1.0],[835,8,5.0],[836,0,1.0],[836,1,1.0],[836,3,2.0],[836,5,2.0],[837,3,1.0],[837,6,3.0],[837,7,1.0],[837,8,11.0],[837,9,1.0],[838,5,1.0],[838,8,1.0],[838,9,1.0],[839,0,2.0],[839,5,2.0],[839,10,1.0],[840,3,4.0],[840,5,1.0],[840,8,2.0],[841,5,1.0],[841,8,4.0],[842,6,25.0],[842,8,4.0],[843,6,9.0],[843,7,1.0],[843,8,7.0],[843,9,5.0],[844,0,2.0],[844,4,4.0],[845,0,5.0],[845,3,3.0],[845,4,1.0],[845,6,2.0],[845,7,10.0],[845,8,4.0],[846,6,2.0],[846,7,2.0],[847,9,9.0],[848,2,1.0],[848,3,1.0],[848,6,199.0],[848,7,14.0],[848,8,68.0],[848,9,215.0],[849,0,21.0],[849,3,4.0],[849,4,1.0],[849,9,1.0],[850,0,1.0],[850,6,2.0],[850,8,3.0],[851,0,2.0],[851,1,2.0],[851,3,4.0],[851,4,1.0],[851,5,4.0],[852,9,8.0],[853,0,1.0],[853,1,1.0],[853,3,1.0],[853,4,2.0],[853,6,20.0],[853,8,37.0],[853,9,2.0],[854,5,1.0],[854,6,1.0],[854,7,1.0],[854,8,9.0],[855,5,1.0],[855,6,1.0],[855,7,2.0],[855,8,2.0],[856,6,9.0],[856,7,12.0],[856,8,4.0],[856,9,9.0],[856,10,1.0],[857,0,1.0],[857,3,1.0],[857,5,3.0],[857,6,9.0],[857,7,10.0],[857,8,25.0],[857,9,3.0],[857,10,4.0],[858,0,3.0],[858,1,1.0],[858,2,1.0],[858,4,2.0],[858,5,4.0],[858,8,2.0],[858,10,6.0],[859,1,1.0],[859,5,1.0],[860,0,82.0],[860,1,32.0],[860,2,9.0],[860,3,31.0],[860,4,2.0],[860,5,96.0],[861,8,3.0],[861,10,2.0],[862,3,2.0],[862,6,1.0],[862,7,2.0],[862,8,17.0],[862,9,1.0],[862,10,2.0],[863,7,1.0],[863,10,2.0],[864,6,2.0],[864,7,1.0],[864,8,1.0],[865,6,2.0],[865,10,2.0],[866,0,7.0],[866,1,7.0],[866,2,1.0],[866,3,15.0],[866,4,1.0],[866,5,4.0],[866,6,2.0],[866,7,3.0],[866,8,6.0],[866,9,28.0],[866,10,3.0],[867,0,5.0],[867,1,8.0],[867,4,52.0],[867,5,6.0],[867,10,2.0],[868,6,1.0],[868,7,22.0],[868,8,1.0],[868,10,2.0],[869,1,2.0],[869,3,1.0],[869,4,3.0],[870,7,3.0],[870,9,2.0],[871,6,47.0],[871,7,11.0],[871,9,9.0],[871,10,1.0],[872,0,4.0],[872,1,3.0],[872,3,5.0],[872,4,1.0],[872,5,5.0],[872,6,119.0],[872,7,18.0],[872,8,178.0],[872,9,84.0],[872,10,1.0],[873,6,4.0],[873,7,6.0],[873,8,3.0],[873,9,15.0],[873,10,6.0],[874,3,8.0],[874,6,2.0],[874,7,9.0],[874,8,60.0],[874,10,29.0],[875,6,6.0],[875,7,2.0],[875,9,1.0],[876,6,10.0],[876,7,10.0],[876,8,1.0],[876,9,1.0],[877,0,51.0],[877,1,33.0],[877,2,2.0],[877,3,114.0],[877,4,4.0],[877,5,58.0],[877,6,6.0],[877,7,4.0],[877,8,1.0],[877,9,4.0],[878,7,10.0],[879,1,3.0],[879,3,6.0],[879,4,1.0],[879,5,5.0],[879,7,23.0],[879,8,4.0],[879,9,2.0],[880,10,66.0],[881,7,1.0],[881,9,2.0],[882,1,1.0],[882,3,3.0],[882,5,1.0],[883,7,2.0],[884,0,1.0],[884,4,1.0],[884,6,3.0],[884,7,5.0],[884,8,1.0],[884,9,1.0],[885,1,1.0],[885,8,2.0],[885,9,13.0],[886,0,2.0],[886,3,5.0],[886,8,5.0],[887,6,3.0],[887,8,1.0],[888,0,1.0],[888,2,7.0],[888,3,6.0],[888,4,2.0],[888,8,2.0],[888,10,29.0],[889,0,7.0],[889,1,7.0],[889,2,4.0],[889,3,16.0],[889,4,2.0],[889,5,23.0],[889,6,1.0],[889,7,5.0],[889,8,6.0],[889,9,4.0],[889,10,2.0],[890,2,6.0],[890,3,2.0],[890,4,2.0],[890,6,1.0],[890,7,2.0],[890,8,3.0],[891,7,1.0],[891,8,5.0],[891,9,5.0],[892,0,2.0],[892,5,2.0],[892,6,2.0],[892,7,1.0],[892,8,9.0],[893,0,13.0],[893,1,9.0],[893,2,8.0],[893,3,6.0],[893,4,37.0],[893,5,15.0],[893,10,1.0],[894,4,1.0],[894,6,3.0],[894,10,1.0],[895,6,11.0],[895,7,9.0],[895,8,3.0],[895,9,8.0],[895,10,1.0],[896,9,9.0],[897,6,141.0],[897,9,19.0],[898,6,12.0],[898,7,5.0],[898,8,3.0],[898,9,7.0],[899,0,6.0],[899,1,56.0],[899,2,2.0],[899,3,168.0],[899,4,8.0],[899,5,220.0],[899,7,1.0],[899,8,1.0],[900,6,19.0],[900,7,11.0],[900,8,4.0],[900,9,1.0],[900,10,4.0],[901,7,2.0],[901,8,2.0],[901,9,3.0],[902,6,1.0],[902,7,4.0],[903,6,1.0],[903,9,2.0],[904,4,1.0],[904,6,1.0],[904,7,4.0],[904,10,2.0],[905,0,2.0],[905,1,2.0],[905,2,1.0],[905,3,3.0],[905,4,3.0],[905,5,6.0],[905,6,1.0],[906,6,37.0],[906,7,13.0],[906,8,15.0],[906,9,64.0],[906,10,15.0],[907,3,1.0],[907,6,1.0],[907,8,3.0],[908,0,4.0],[908,1,3.0],[908,2,3.0],[908,3,6.0],[908,4,1.0],[908,5,4.0],[908,6,2.0],[908,8,6.0],[908,9,1.0],[908,10,5.0],[909,0,9.0],[909,1,1.0],[909,3,1.0],[909,5,4.0],[910,0,2.0],[910,1,2.0],[910,5,3.0],[910,10,2.0],[911,6,2.0],[911,7,3.0],[911,10,2.0],[912,0,2.0],[912,1,2.0],[912,8,7.0],[913,0,33.0],[913,1,12.0],[913,2,10.0],[913,3,47.0],[913,4,4.0],[913,5,33.0],[913,6,16.0],[913,7,3.0],[913,8,8.0],[913,9,61.0],[913,10,3.0],[914,3,1.0],[914,5,1.0],[915,6,2.0],[915,9,1.0],[916,9,3.0],[917,0,14.0],[917,1,1.0],[917,3,10.0],[917,4,5.0],[917,5,17.0],[918,6,8.0],[919,6,24.0],[919,7,5.0],[919,10,1.0],[920,7,3.0],[920,10,1.0],[921,0,4.0],[921,1,9.0],[921,4,14.0],[921,10,1.0],[922,0,1.0],[922,2,2.0],[923,0,74.0],[923,1,52.0],[923,2,5.0],[923,3,36.0],[923,4,29.0],[923,5,123.0],[923,7,11.0],[923,8,24.0],[923,10,7.0],[924,7,2.0],[924,10,1.0],[925,6,5.0],[925,8,1.0],[925,9,1.0],[925,10,2.0],[926,4,5.0],[926,10,2.0],[927,0,13.0],[927,1,6.0],[927,2,2.0],[927,3,16.0],[927,4,9.0],[927,5,29.0],[927,9,1.0],[928,0,17.0],[928,1,20.0],[928,2,8.0],[928,3,5.0],[928,4,2.0],[928,5,17.0],[929,6,1.0],[929,8,1.0],[929,9,1.0],[930,6,4.0],[931,6,3.0],[931,9,75.0],[932,0,5.0],[932,1,2.0],[932,2,3.0],[932,3,2.0],[932,4,5.0],[932,5,38.0],[932,10,10.0],[933,0,14.0],[933,1,12.0],[933,2,7.0],[933,3,6.0],[933,4,12.0],[933,5,20.0],[934,6,1.0],[935,0,55.0],[935,1,60.0],[935,2,5.0],[935,3,44.0],[935,4,21.0],[935,5,86.0],[935,6,1.0],[935,7,5.0],[935,8,16.0],[935,10,4.0],[936,6,18.0],[937,2,1.0],[938,0,4.0],[938,1,11.0],[939,6,144.0],[939,9,1.0],[940,2,128.0],[940,4,1.0],[941,0,6.0],[941,1,6.0],[941,2,3.0],[941,3,3.0],[941,4,3.0],[941,5,6.0],[941,6,1.0],[941,7,4.0],[941,10,8.0],[942,0,5.0],[942,1,2.0],[943,3,1.0],[944,0,2.0],[944,1,4.0],[944,2,2.0],[944,3,9.0],[944,4,1.0],[944,5,13.0],[944,6,25.0],[944,7,4.0],[944,8,55.0],[944,10,8.0],[945,0,17.0],[946,6,3.0],[946,8,1.0],[946,9,1.0],[947,0,8.0],[947,1,4.0],[947,2,4.0],[947,3,11.0],[947,4,1.0],[947,5,15.0],[947,7,1.0],[947,8,3.0],[947,9,8.0],[948,7,2.0],[948,8,2.0],[949,4,12.0],[949,6,3.0],[949,7,111.0],[949,8,5.0],[949,10,49.0],[950,0,1.0],[950,1,2.0],[950,3,1.0],[950,5,5.0],[950,6,5.0],[950,8,3.0],[951,4,3.0],[951,6,9.0],[951,7,3.0],[951,8,6.0],[951,10,1.0],[952,9,5.0],[953,0,24.0],[953,1,20.0],[953,2,3.0],[953,3,21.0],[953,4,6.0],[953,5,37.0],[953,6,1.0],[953,8,18.0],[953,10,2.0],[954,9,1.0],[954,10,1.0],[955,0,2.0],[955,1,1.0],[955,2,1.0],[955,5,1.0],[956,6,18.0],[956,8,16.0],[956,10,2.0],[957,0,2.0],[957,10,7.0],[958,2,178.0],[958,3,19.0],[958,4,9.0],[958,5,3.0],[958,6,1.0],[958,7,5.0],[958,8,2.0],[958,9,1.0],[958,10,1.0],[959,7,1.0],[959,9,28.0],[960,0,2.0],[960,1,6.0],[960,2,1.0],[960,3,6.0],[960,4,2.0],[960,5,1.0],[960,7,1.0],[960,8,1.0],[961,0,2.0],[961,1,1.0],[961,3,3.0],[961,5,5.0],[962,7,1.0],[962,10,3.0],[963,8,1.0],[963,9,10.0],[964,0,1.0],[964,2,1.0],[964,3,1.0],[964,5,1.0],[964,6,79.0],[964,7,6.0],[964,8,42.0],[964,9,118.0],[964,10,1.0],[965,9,5.0],[966,1,1.0],[966,3,3.0],[966,8,2.0],[967,0,2.0],[967,4,1.0],[967,5,3.0],[967,6,1.0],[968,6,12.0],[968,9,26.0],[969,3,1.0],[969,8,20.0],[970,0,1.0],[970,1,1.0],[970,3,1.0],[970,5,3.0],[971,6,3.0],[971,7,1.0],[971,10,2.0],[972,1,1.0],[972,2,1.0],[972,4,3.0],[972,5,1.0],[972,6,1.0],[972,8,3.0],[972,10,3.0],[973,0,3.0],[973,1,3.0],[973,2,4.0],[973,3,9.0],[973,4,1.0],[973,5,1.0],[974,7,2.0],[975,8,9.0],[975,9,6.0],[976,4,7.0],[976,7,2.0],[976,8,2.0],[976,10,1.0],[977,7,2.0],[977,10,1.0],[978,3,11.0],[979,3,1.0],[979,9,2.0],[980,3,3.0],[980,8,3.0],[980,9,13.0],[981,3,1.0],[981,4,1.0],[981,6,26.0],[981,7,113.0],[981,8,16.0],[981,9,39.0],[981,10,20.0],[982,8,1.0],[982,9,1.0],[983,7,5.0],[983,8,2.0],[983,9,1.0],[984,0,1.0],[984,1,1.0],[984,3,2.0],[984,4,3.0],[984,5,2.0],[984,8,1.0],[985,5,1.0],[985,6,1.0],[985,9,7.0],[986,3,1.0],[986,5,1.0],[986,8,2.0],[986,9,2.0],[987,5,3.0],[987,8,5.0],[988,8,1.0],[988,9,2.0],[989,0,13.0],[989,1,14.0],[989,3,16.0],[989,5,29.0],[989,8,2.0],[989,9,1.0],[990,6,4.0],[990,9,4.0],[991,6,2.0],[991,9,27.0],[992,3,3.0],[992,4,4.0],[992,5,2.0],[992,6,2.0],[992,9,2.0],[993,9,7.0],[994,7,2.0],[994,10,5.0],[995,6,6.0],[995,8,3.0],[995,9,31.0],[996,0,4.0],[996,1,4.0],[996,2,1.0],[996,3,4.0],[996,5,9.0],[996,6,1.0],[996,8,2.0],[996,10,1.0],[997,6,3.0],[997,7,2.0],[997,8,1.0],[997,9,3.0],[998,0,7.0],[998,1,7.0],[998,3,3.0],[998,4,8.0],[998,5,3.0],[999,3,2.0],[999,8,2.0],[999,9,1.0],[1000,0,5.0],[1000,1,3.0],[1000,3,12.0],[1000,5,11.0],[1001,0,17.0],[1002,0,1.0],[1002,8,1.0],[1003,3,2.0],[1003,8,3.0],[1004,2,1.0],[1004,6,4.0],[1004,7,1.0],[1004,8,6.0],[1004,9,9.0],[1005,10,4.0],[1006,6,5.0],[1006,9,2.0],[1007,6,1.0],[1007,7,4.0],[1008,1,2.0],[1008,3,2.0],[1008,5,3.0],[1008,7,1.0],[1009,6,6.0],[1009,8,9.0],[1009,9,3.0],[1010,6,2.0],[1010,8,1.0],[1010,9,16.0],[1011,2,31.0],[1012,5,4.0],[1013,6,5.0],[1013,8,2.0],[1013,9,4.0],[1014,6,44.0],[1014,7,6.0],[1014,8,3.0],[1014,9,8.0],[1015,6,6.0],[1015,7,7.0],[1015,8,5.0],[1015,9,11.0],[1015,10,7.0],[1016,0,4.0],[1016,1,11.0],[1016,2,2.0],[1016,3,19.0],[1016,4,12.0],[1016,5,3.0],[1016,6,1.0],[1016,7,7.0],[1016,8,2.0],[1016,10,9.0],[1017,0,1.0],[1017,5,3.0],[1017,6,9.0],[1018,0,5.0],[1019,6,3.0],[1019,8,2.0],[1019,9,1.0],[1020,0,1.0],[1020,1,6.0],[1020,2,1.0],[1020,3,1.0],[1020,5,6.0],[1021,0,24.0],[1021,1,12.0],[1021,2,3.0],[1021,3,22.0],[1021,4,2.0],[1021,5,16.0],[1021,8,4.0],[1021,10,4.0],[1022,1,2.0],[1022,4,1.0],[1023,9,1.0],[1024,0,22.0],[1024,1,51.0],[1024,2,8.0],[1024,3,24.0],[1024,4,10.0],[1024,5,53.0],[1024,9,1.0],[1024,10,6.0],[1025,8,1.0],[1025,9,3.0],[1026,1,5.0],[1026,4,2.0],[1026,5,1.0],[1027,0,21.0],[1027,1,29.0],[1027,3,78.0],[1027,4,187.0],[1027,5,10.0],[1027,6,1.0],[1027,7,29.0],[1027,8,51.0],[1027,9,5.0],[1028,8,2.0],[1028,9,5.0],[1029,6,9.0],[1029,7,1.0],[1030,0,2.0],[1030,5,1.0],[1030,6,5.0],[1030,7,3.0],[1030,8,2.0],[1030,9,21.0],[1031,7,9.0],[1031,8,1.0],[1031,9,3.0],[1031,10,5.0],[1032,0,1.0],[1032,1,4.0],[1032,3,2.0],[1032,4,1.0],[1032,5,2.0],[1032,7,1.0],[1033,6,10.0],[1033,7,5.0],[1033,8,2.0],[1034,6,1.0],[1034,10,2.0],[1035,6,5.0],[1035,9,1.0],[1036,0,9.0],[1036,1,3.0],[1036,2,1.0],[1036,5,3.0],[1037,6,2.0],[1037,9,1.0],[1038,10,1.0],[1039,6,40.0],[1040,0,5.0],[1040,4,3.0],[1041,6,2.0],[1041,7,3.0],[1041,8,2.0],[1041,9,5.0],[1041,10,2.0],[1042,0,9.0],[1042,1,9.0],[1042,2,4.0],[1042,3,13.0],[1042,5,8.0],[1042,10,3.0],[1043,9,4.0],[1044,0,8.0],[1044,2,7.0],[1044,3,25.0],[1044,5,15.0],[1044,6,2.0],[1044,7,6.0],[1044,8,6.0],[1044,9,1.0],[1044,10,4.0],[1045,0,1.0],[1045,3,2.0],[1045,8,2.0],[1046,3,1.0],[1046,6,1.0],[1046,8,3.0],[1047,4,24.0],[1047,6,4.0],[1047,7,22.0],[1047,8,2.0],[1047,9,2.0],[1047,10,13.0],[1048,6,6.0],[1048,7,2.0],[1048,8,13.0],[1048,9,13.0],[1048,10,4.0],[1049,5,1.0],[1049,7,7.0],[1050,6,7.0],[1050,8,1.0],[1051,0,66.0],[1051,1,57.0],[1051,2,36.0],[1051,3,24.0],[1051,4,31.0],[1051,5,75.0],[1051,7,3.0],[1051,10,16.0],[1052,9,32.0],[1053,6,2.0],[1053,10,3.0],[1054,0,1.0],[1054,1,2.0],[1055,0,1.0],[1055,3,1.0],[1055,6,7.0],[1055,8,10.0],[1056,4,2.0],[1056,7,8.0],[1057,6,16.0],[1058,6,3.0],[1058,7,3.0],[1058,9,1.0],[1059,9,4.0],[1060,6,3.0],[1060,8,2.0],[1060,9,24.0],[1061,6,6.0],[1062,6,1.0],[1062,10,1.0],[1063,0,5.0],[1063,2,171.0],[1063,3,3.0],[1063,5,186.0],[1063,7,8.0],[1063,8,1.0],[1064,2,1.0],[1064,6,490.0],[1064,7,1.0],[1064,8,21.0],[1064,9,17.0],[1064,10,1.0],[1065,6,2.0],[1065,8,6.0],[1065,9,61.0],[1066,6,2.0],[1066,7,3.0],[1066,8,1.0],[1067,0,299.0],[1067,1,123.0],[1067,2,110.0],[1067,3,213.0],[1067,4,47.0],[1067,5,304.0],[1067,6,24.0],[1067,7,52.0],[1067,8,180.0],[1067,10,81.0],[1068,0,1.0],[1068,3,3.0],[1068,4,5.0],[1068,5,2.0],[1068,6,1.0],[1068,8,15.0],[1069,6,3.0],[1069,7,1.0],[1069,9,13.0],[1070,0,23.0],[1070,1,36.0],[1070,2,4.0],[1070,3,13.0],[1070,4,8.0],[1070,5,32.0],[1070,7,12.0],[1070,8,6.0],[1070,10,20.0],[1071,9,3.0],[1072,6,5.0],[1072,7,3.0],[1072,9,4.0],[1072,10,5.0],[1073,3,1.0],[1074,4,1.0],[1074,5,1.0],[1074,7,2.0],[1074,8,6.0],[1074,10,8.0],[1075,6,12.0],[1075,7,15.0],[1075,8,19.0],[1075,9,38.0],[1076,9,4.0],[1077,0,1.0],[1077,8,2.0],[1078,0,2.0],[1078,4,1.0],[1079,0,11.0],[1079,1,5.0],[1079,3,15.0],[1079,5,14.0],[1079,6,17.0],[1079,7,5.0],[1079,8,93.0],[1080,0,7.0],[1080,1,5.0],[1080,2,1.0],[1080,3,1.0],[1080,4,1.0],[1080,5,5.0],[1080,10,1.0],[1081,1,5.0],[1082,0,13.0],[1082,1,7.0],[1082,3,5.0],[1082,4,12.0],[1082,5,31.0],[1082,6,25.0],[1082,7,1.0],[1082,8,19.0],[1082,9,4.0],[1082,10,4.0],[1083,6,5.0],[1083,7,1.0],[1084,7,1.0],[1084,10,1.0],[1085,9,4.0],[1086,0,3.0],[1086,1,1.0],[1086,3,1.0],[1086,5,4.0],[1087,9,1.0],[1088,7,2.0],[1088,8,1.0],[1089,9,4.0],[1090,3,1.0],[1090,4,2.0],[1091,0,1.0],[1091,7,3.0],[1091,9,3.0],[1092,6,7.0],[1092,7,18.0],[1092,8,2.0],[1092,9,6.0],[1092,10,6.0],[1093,0,24.0],[1093,1,20.0],[1093,2,889.0],[1093,3,80.0],[1093,4,14.0],[1093,5,44.0],[1093,6,20.0],[1093,7,29.0],[1093,8,72.0],[1093,9,4.0],[1093,10,7.0],[1094,6,9.0],[1094,9,37.0],[1095,6,4.0],[1096,6,5.0],[1096,7,10.0],[1097,6,8.0],[1097,7,3.0],[1098,0,20.0],[1098,1,4.0],[1098,2,15.0],[1098,3,18.0],[1098,4,1.0],[1098,5,11.0],[1098,6,2.0],[1098,7,1.0],[1098,8,1.0],[1099,0,1.0],[1099,5,1.0],[1100,4,1.0],[1100,6,5.0],[1100,7,1.0],[1100,8,1.0],[1100,9,2.0],[1101,7,3.0],[1101,8,1.0],[1101,10,1.0],[1102,6,3.0],[1102,8,3.0],[1102,9,25.0],[1103,0,3.0],[1103,1,1.0],[1103,3,12.0],[1103,4,2.0],[1103,5,4.0],[1103,6,17.0],[1103,7,2.0],[1103,8,34.0],[1103,10,4.0],[1104,10,4.0],[1105,6,2.0],[1105,8,1.0],[1105,9,4.0],[1106,0,2.0],[1106,1,1.0],[1106,5,2.0],[1107,6,59.0],[1107,9,37.0],[1108,5,1.0],[1108,10,1.0],[1109,6,16.0],[1109,7,8.0],[1109,8,5.0],[1110,7,3.0],[1110,9,2.0],[1110,10,1.0],[1111,7,2.0],[1111,8,4.0],[1112,0,1.0],[1112,4,4.0],[1112,10,3.0],[1113,0,1.0],[1113,1,1.0],[1113,4,1.0],[1113,5,1.0],[1113,8,1.0],[1114,0,44.0],[1114,1,59.0],[1114,2,15.0],[1114,3,51.0],[1114,4,80.0],[1114,5,69.0],[1114,6,1.0],[1114,7,1.0],[1114,8,14.0],[1114,10,1.0],[1115,2,1.0],[1115,4,206.0],[1115,7,7.0],[1116,0,8.0],[1116,1,13.0],[1116,3,1.0],[1116,4,5.0],[1116,5,13.0],[1116,7,1.0],[1116,8,1.0],[1116,10,3.0],[1117,1,1.0],[1117,4,1.0],[1117,6,1.0],[1117,7,1.0],[1117,8,3.0],[1117,9,1.0],[1117,10,1.0],[1118,6,2.0],[1118,7,94.0],[1118,10,276.0],[1119,0,136.0],[1119,1,139.0],[1119,2,18.0],[1119,3,57.0],[1119,4,122.0],[1119,5,188.0],[1119,8,25.0],[1119,10,14.0],[1120,6,2.0],[1120,7,1.0],[1120,10,2.0],[1121,9,5.0],[1122,1,1.0],[1122,10,2.0],[1123,0,3.0],[1123,1,4.0],[1123,2,222.0],[1123,3,2.0],[1123,5,1.0],[1124,7,1.0],[1124,8,1.0],[1124,10,2.0],[1125,4,1.0],[1126,0,100.0],[1126,1,1.0],[1126,2,5.0],[1126,3,44.0],[1126,4,144.0],[1126,5,49.0],[1127,1,3.0],[1127,3,1.0],[1128,6,3.0],[1128,8,2.0],[1129,6,1.0],[1129,7,25.0],[1129,10,1.0],[1130,6,35.0],[1130,7,29.0],[1130,8,8.0],[1130,9,65.0],[1130,10,8.0],[1131,7,2.0],[1131,8,1.0],[1132,0,2.0],[1132,1,5.0],[1132,2,2.0],[1132,3,10.0],[1132,4,3.0],[1132,5,7.0],[1132,6,14.0],[1132,7,1.0],[1132,8,11.0],[1132,9,61.0],[1132,10,4.0],[1133,0,2.0],[1133,1,1.0],[1133,3,2.0],[1133,4,1.0],[1133,5,2.0],[1133,8,9.0],[1133,9,2.0],[1133,10,1.0],[1134,2,2.0],[1134,3,1.0],[1134,6,3.0],[1134,8,4.0],[1135,7,1.0],[1135,9,4.0],[1135,10,6.0],[1136,6,19.0],[1136,7,1.0],[1136,8,1.0],[1136,9,69.0],[1136,10,4.0],[1137,6,10.0],[1137,7,4.0],[1137,8,14.0],[1137,9,3.0],[1138,0,11.0],[1138,1,2.0],[1138,2,2.0],[1138,3,8.0],[1138,5,3.0],[1138,6,8.0],[1138,7,1.0],[1138,9,8.0],[1139,1,1.0],[1139,5,1.0],[1140,5,3.0],[1140,6,1.0],[1140,8,4.0],[1140,9,3.0],[1141,6,1.0],[1142,8,1.0],[1142,9,6.0],[1143,0,1.0],[1143,1,2.0],[1143,3,8.0],[1143,4,2.0],[1143,5,10.0],[1143,8,3.0],[1144,3,2.0],[1144,4,10.0],[1144,5,1.0],[1144,6,2.0],[1144,7,5.0],[1144,8,1.0],[1144,9,1.0],[1144,10,1.0],[1145,3,3.0],[1145,5,1.0],[1145,6,12.0],[1145,7,1.0],[1145,8,23.0],[1145,9,4.0],[1145,10,1.0],[1146,2,222.0],[1146,3,18.0],[1146,6,4.0],[1146,7,1.0],[1146,9,4.0],[1147,6,3.0],[1147,9,4.0],[1148,5,1.0],[1148,6,1.0],[1148,8,1.0],[1149,3,1.0],[1149,8,5.0],[1150,6,6.0],[1150,7,13.0],[1150,8,2.0],[1150,10,1.0],[1151,6,1.0],[1151,7,25.0],[1151,8,6.0],[1151,9,3.0],[1151,10,8.0],[1152,0,5.0],[1152,1,7.0],[1152,2,1.0],[1152,3,1.0],[1152,4,3.0],[1152,5,2.0],[1153,0,2.0],[1153,1,2.0],[1153,2,1.0],[1153,3,2.0],[1153,5,1.0],[1153,6,9.0],[1153,8,3.0],[1153,10,1.0],[1154,7,11.0],[1155,4,1.0],[1155,9,5.0],[1156,1,1.0],[1156,6,4.0],[1156,9,44.0],[1157,0,2.0],[1157,3,2.0],[1157,5,1.0],[1157,6,1.0],[1157,8,2.0],[1158,0,33.0],[1158,1,247.0],[1158,2,283.0],[1158,3,12.0],[1158,4,488.0],[1158,5,167.0],[1158,7,16.0],[1158,9,11.0],[1158,10,1.0],[1159,0,1.0],[1159,2,907.0],[1159,3,874.0],[1159,6,123.0],[1159,7,14.0],[1159,8,6.0],[1159,9,8.0],[1159,10,30.0],[1160,0,2.0],[1160,1,1.0],[1160,3,2.0],[1160,4,2.0],[1160,5,4.0],[1160,7,1.0],[1160,8,1.0],[1161,0,21.0],[1161,1,2.0],[1161,2,6.0],[1161,3,19.0],[1161,4,1.0],[1161,5,25.0],[1161,7,4.0],[1161,8,7.0],[1161,10,2.0],[1162,6,5.0],[1162,9,6.0],[1163,2,1.0],[1163,5,1.0],[1164,8,1.0],[1164,9,3.0],[1165,6,3.0],[1165,8,1.0],[1165,9,1.0],[1166,6,4.0],[1166,7,1.0],[1166,9,1.0],[1167,3,1.0],[1167,7,2.0],[1167,10,5.0],[1168,1,1.0],[1168,5,1.0],[1168,7,3.0],[1168,8,1.0],[1169,0,24.0],[1169,1,14.0],[1169,2,2.0],[1169,3,9.0],[1169,4,2.0],[1169,5,21.0],[1170,0,1.0],[1170,3,1.0],[1170,5,3.0],[1171,0,3.0],[1171,3,5.0],[1171,4,3.0],[1171,5,3.0],[1171,6,4.0],[1171,7,3.0],[1171,9,17.0],[1172,8,1.0],[1172,9,13.0],[1173,0,1.0],[1173,1,3.0],[1173,2,2.0],[1173,3,1.0],[1173,5,2.0],[1174,1,1.0],[1174,6,2.0],[1174,7,1.0],[1174,9,25.0],[1175,4,4.0],[1175,6,3.0],[1175,7,3.0],[1175,10,4.0],[1176,0,4.0],[1176,1,3.0],[1176,2,3.0],[1176,3,3.0],[1176,5,5.0],[1176,6,1.0],[1176,7,5.0],[1176,8,1.0],[1176,10,6.0],[1177,6,28.0],[1177,8,3.0],[1177,9,123.0],[1178,6,9.0],[1178,7,7.0],[1178,8,2.0],[1178,9,143.0],[1179,6,1.0],[1179,7,1.0],[1179,8,1.0],[1179,9,7.0],[1180,4,1.0],[1180,6,8.0],[1180,7,5.0],[1180,8,1.0],[1180,10,2.0],[1181,7,4.0],[1182,0,21.0],[1182,1,13.0],[1182,2,1.0],[1182,3,14.0],[1182,4,6.0],[1182,5,25.0],[1182,7,2.0],[1182,8,1.0],[1182,10,1.0],[1183,0,13.0],[1183,1,5.0],[1183,2,6.0],[1183,3,17.0],[1183,4,2.0],[1183,5,28.0],[1183,6,10.0],[1183,7,11.0],[1183,8,28.0],[1183,9,2.0],[1183,10,1.0],[1184,3,4.0],[1184,5,2.0],[1184,6,1.0],[1185,3,1.0],[1185,6,44.0],[1185,9,288.0],[1186,1,1.0],[1186,5,1.0],[1186,8,2.0],[1187,0,1.0],[1187,1,2.0],[1187,3,7.0],[1187,5,6.0],[1188,6,1.0],[1188,8,29.0],[1189,6,2.0],[1189,7,4.0],[1189,10,1.0],[1190,0,1.0],[1190,1,1.0],[1191,6,1.0],[1191,10,4.0],[1192,0,8.0],[1192,1,10.0],[1192,2,5.0],[1192,3,5.0],[1192,4,4.0],[1192,5,13.0],[1192,6,1.0],[1192,8,1.0],[1193,0,7.0],[1193,1,3.0],[1193,3,1.0],[1193,4,6.0],[1193,5,7.0],[1193,7,1.0],[1194,0,3.0],[1194,1,1.0],[1194,3,4.0],[1194,5,3.0],[1195,0,28.0],[1195,1,35.0],[1195,5,2.0],[1195,10,1.0],[1196,0,4.0],[1196,2,1.0],[1196,4,3.0],[1196,5,5.0],[1197,6,6.0],[1197,7,1.0],[1197,10,1.0],[1198,0,14.0],[1198,1,6.0],[1198,2,23.0],[1198,3,5.0],[1198,4,2.0],[1198,5,12.0],[1199,0,3.0],[1199,1,1.0],[1199,4,2.0],[1200,3,7.0],[1200,4,6.0],[1200,5,1.0],[1200,8,1.0],[1201,0,22.0],[1201,1,11.0],[1201,2,4.0],[1201,3,5.0],[1201,4,5.0],[1201,5,24.0],[1201,7,4.0],[1201,8,10.0],[1201,10,2.0],[1202,0,6.0],[1202,1,9.0],[1202,3,4.0],[1202,4,10.0],[1202,5,6.0],[1202,6,2.0],[1202,7,2.0],[1202,8,10.0],[1202,10,100.0],[1203,0,7.0],[1203,2,1.0],[1203,3,4.0],[1203,5,9.0],[1204,0,3.0],[1205,0,5.0],[1205,1,8.0],[1205,3,2.0],[1205,5,15.0],[1205,8,4.0],[1206,6,7.0],[1206,7,24.0],[1206,8,6.0],[1206,9,4.0],[1206,10,11.0],[1207,0,4.0],[1207,2,1.0],[1207,3,5.0],[1207,4,1.0],[1207,5,5.0],[1207,10,1.0],[1208,3,2.0],[1208,5,1.0],[1209,6,5.0],[1209,7,8.0],[1209,8,3.0],[1210,6,45.0],[1210,7,7.0],[1210,8,2.0],[1210,9,90.0],[1210,10,2.0],[1211,0,426.0],[1211,1,511.0],[1211,2,9.0],[1211,3,5.0],[1211,4,26.0],[1211,5,21.0],[1211,6,2.0],[1211,7,4.0],[1211,8,11.0],[1211,10,33.0],[1212,0,1.0],[1212,4,1.0],[1212,8,3.0],[1212,10,3.0],[1213,7,16.0],[1213,8,2.0],[1213,9,4.0],[1213,10,3.0],[1214,6,1.0],[1214,9,1.0],[1215,1,3.0],[1215,2,1.0],[1215,3,2.0],[1215,4,1.0],[1215,5,3.0],[1215,8,4.0],[1216,0,1.0],[1216,5,1.0],[1216,8,2.0],[1217,6,6.0],[1217,7,13.0],[1217,8,4.0],[1218,7,8.0],[1219,0,3.0],[1219,5,1.0],[1219,6,1.0],[1220,3,1.0],[1220,7,1.0],[1221,6,8.0],[1221,8,13.0],[1221,9,13.0],[1222,6,1.0],[1222,8,1.0],[1222,9,3.0],[1223,7,9.0],[1223,9,2.0],[1223,10,1.0],[1224,4,14.0],[1224,8,1.0],[1225,5,1.0],[1225,7,3.0],[1225,8,2.0],[1225,10,1.0],[1226,0,5.0],[1226,2,1.0],[1226,3,18.0],[1226,5,9.0],[1226,8,2.0],[1226,10,7.0],[1227,3,2.0],[1227,5,1.0],[1228,6,33.0],[1228,7,8.0],[1228,8,4.0],[1228,10,1.0],[1229,4,2.0],[1229,6,2.0],[1229,10,1.0],[1230,2,1.0],[1230,6,1.0],[1230,7,2.0],[1230,9,1.0],[1230,10,1.0],[1231,6,5.0],[1231,9,1.0],[1232,0,1.0],[1232,1,1.0],[1232,7,2.0],[1233,3,1.0],[1233,8,12.0],[1234,6,45.0],[1234,9,1.0],[1234,10,4.0],[1235,6,2.0],[1235,7,6.0],[1236,6,28.0],[1236,7,47.0],[1236,8,17.0],[1236,9,5.0],[1236,10,5.0],[1237,7,3.0],[1237,10,4.0],[1238,6,13.0],[1238,7,7.0],[1238,8,1.0],[1239,7,5.0],[1240,4,4.0],[1240,10,1.0],[1241,8,7.0],[1241,9,1.0],[1242,5,1.0],[1242,8,3.0],[1242,9,3.0],[1243,7,2.0],[1243,8,1.0],[1243,10,1.0],[1244,7,3.0],[1245,1,1.0],[1245,3,1.0],[1245,5,2.0],[1246,0,33.0],[1246,1,11.0],[1246,2,2.0],[1246,3,24.0],[1246,4,21.0],[1246,5,35.0],[1246,6,3.0],[1246,8,15.0],[1246,9,3.0],[1246,10,5.0],[1247,5,1.0],[1247,10,1.0],[1248,3,2.0],[1248,5,1.0],[1249,3,1.0],[1249,6,3.0],[1249,9,10.0],[1250,0,4.0],[1250,4,1.0],[1250,10,5.0],[1251,6,33.0],[1251,7,9.0],[1251,8,3.0],[1251,9,32.0],[1251,10,1.0],[1252,9,5.0],[1253,0,30.0],[1253,1,21.0],[1253,2,84.0],[1253,3,135.0],[1253,4,4.0],[1253,5,31.0],[1253,6,11.0],[1253,7,45.0],[1253,8,56.0],[1253,9,4.0],[1254,3,3.0],[1255,0,3.0],[1255,1,1.0],[1255,3,13.0],[1255,5,9.0],[1255,8,4.0],[1255,10,15.0],[1256,0,10.0],[1256,1,3.0],[1256,2,6.0],[1256,3,26.0],[1256,4,2.0],[1256,5,9.0],[1256,6,55.0],[1256,7,8.0],[1256,8,60.0],[1256,9,32.0],[1256,10,2.0],[1257,0,1.0],[1257,7,1.0],[1257,8,1.0],[1257,9,2.0],[1258,0,1.0],[1258,6,1.0],[1259,6,3.0],[1259,7,4.0],[1260,0,214.0],[1260,1,124.0],[1260,2,254.0],[1260,3,334.0],[1260,4,68.0],[1260,5,269.0],[1260,6,2.0],[1260,7,178.0],[1260,8,29.0],[1260,9,2.0],[1260,10,15.0],[1261,0,4.0],[1261,1,5.0],[1261,2,5.0],[1261,3,5.0],[1261,4,3.0],[1261,5,22.0],[1261,6,1.0],[1261,7,2.0],[1262,0,4.0],[1262,1,2.0],[1262,2,2.0],[1262,3,8.0],[1262,4,4.0],[1262,5,4.0],[1262,6,2.0],[1262,7,56.0],[1262,8,13.0],[1262,10,1.0],[1263,7,3.0],[1264,0,23.0],[1264,1,8.0],[1264,2,5.0],[1264,4,23.0],[1264,5,8.0],[1264,10,3.0],[1265,0,1.0],[1265,1,3.0],[1265,4,1.0],[1265,5,1.0],[1265,6,1.0],[1265,7,1.0],[1265,8,10.0],[1265,10,1.0],[1266,0,1.0],[1266,5,1.0],[1267,3,1.0],[1267,5,2.0],[1267,7,2.0],[1267,8,8.0],[1267,10,2.0],[1268,0,3.0],[1268,5,2.0],[1268,6,13.0],[1268,7,1.0],[1268,8,6.0],[1268,9,2.0],[1268,10,2.0],[1269,7,5.0],[1270,0,3.0],[1270,1,6.0],[1270,3,2.0],[1270,4,4.0],[1270,5,13.0],[1270,8,2.0],[1271,7,5.0],[1272,1,3.0],[1272,2,1.0],[1272,4,37.0],[1272,5,2.0],[1273,6,1.0],[1273,7,2.0],[1273,9,1.0],[1273,10,1.0],[1274,0,2.0],[1274,5,1.0],[1274,9,1.0],[1275,9,11.0],[1276,7,6.0],[1277,4,1.0],[1277,6,3.0],[1277,7,1.0],[1277,8,2.0],[1277,9,7.0],[1278,9,2.0],[1279,0,1.0],[1279,4,1.0],[1279,6,1.0],[1279,7,2.0],[1279,8,18.0],[1280,9,1.0],[1280,10,3.0],[1281,4,1.0],[1281,5,2.0],[1281,8,1.0],[1282,0,7.0],[1282,1,2.0],[1282,2,5.0],[1282,3,11.0],[1282,4,3.0],[1282,5,13.0],[1282,7,2.0],[1283,0,3.0],[1283,3,1.0],[1283,5,3.0],[1283,6,2.0],[1283,7,1.0],[1283,8,3.0],[1284,0,7.0],[1284,1,3.0],[1284,2,242.0],[1284,3,57.0],[1284,4,10.0],[1284,5,7.0],[1284,7,3.0],[1284,8,5.0],[1285,6,1.0],[1285,9,1.0],[1286,7,4.0],[1287,4,5.0],[1287,10,6.0],[1288,9,7.0],[1289,0,1.0],[1289,3,1.0],[1289,5,2.0],[1290,0,54.0],[1290,1,20.0],[1290,2,19.0],[1290,3,45.0],[1290,4,20.0],[1290,5,75.0],[1290,6,53.0],[1290,7,34.0],[1290,8,200.0],[1290,9,19.0],[1290,10,28.0],[1291,4,1.0],[1291,6,19.0],[1291,8,7.0],[1291,10,4.0],[1292,2,1.0],[1293,3,2.0],[1293,4,1.0],[1293,5,3.0],[1293,6,2.0],[1293,8,3.0],[1293,9,2.0],[1294,7,6.0],[1294,8,1.0],[1295,0,1.0],[1295,4,21.0],[1295,5,1.0],[1296,6,6.0],[1296,7,2.0],[1297,4,2.0],[1297,7,6.0],[1297,10,1.0],[1298,0,2.0],[1298,2,1.0],[1298,4,2.0],[1298,5,1.0],[1298,7,1.0],[1298,9,2.0],[1299,0,10.0],[1299,1,10.0],[1299,3,9.0],[1299,4,1.0],[1299,5,12.0],[1299,9,9.0],[1299,10,2.0],[1300,0,4.0],[1300,1,1.0],[1300,2,2.0],[1300,3,3.0],[1300,5,11.0],[1301,0,2.0],[1301,1,2.0],[1301,3,4.0],[1301,4,2.0],[1301,5,1.0],[1301,7,1.0],[1301,8,2.0],[1302,0,7.0],[1302,1,1.0],[1302,2,1.0],[1302,4,23.0],[1302,6,4.0],[1302,7,3.0],[1302,8,2.0],[1302,9,2.0],[1302,10,3.0],[1303,0,4.0],[1303,1,3.0],[1303,3,2.0],[1303,4,1.0],[1303,5,4.0],[1303,6,24.0],[1303,7,21.0],[1303,8,22.0],[1303,9,67.0],[1303,10,2.0],[1304,3,1.0],[1304,6,1.0],[1304,9,2.0],[1305,0,3.0],[1305,1,2.0],[1305,2,1.0],[1305,3,2.0],[1305,4,1.0],[1305,5,3.0],[1305,6,38.0],[1305,7,6.0],[1305,8,28.0],[1305,9,68.0],[1306,0,3.0],[1306,2,11.0],[1306,3,15.0],[1306,4,1.0],[1306,5,2.0],[1306,6,3.0],[1306,8,10.0],[1307,1,4.0],[1307,3,2.0],[1307,5,2.0],[1307,6,1.0],[1307,7,2.0],[1307,8,3.0],[1307,9,9.0],[1307,10,1.0],[1308,1,1.0],[1308,3,2.0],[1308,5,1.0],[1309,6,1.0],[1309,7,3.0],[1309,8,1.0],[1309,10,7.0],[1310,0,1.0],[1310,3,1.0],[1310,5,1.0],[1310,6,1.0],[1310,8,1.0],[1310,9,1.0],[1311,5,2.0],[1311,6,1.0],[1312,0,9.0],[1312,1,7.0],[1312,2,4.0],[1312,3,3.0],[1312,4,5.0],[1312,5,8.0],[1312,7,2.0],[1312,10,2.0],[1313,10,5.0],[1314,1,1.0],[1314,3,9.0],[1315,6,1.0],[1315,7,7.0],[1316,7,14.0],[1316,8,17.0],[1317,1,1.0],[1317,6,1.0],[1317,7,1.0],[1317,8,29.0],[1317,9,3.0],[1318,8,4.0],[1318,10,1.0],[1319,3,52.0],[1319,8,2.0],[1320,0,11.0],[1320,1,8.0],[1320,4,8.0],[1320,5,6.0],[1321,0,1.0],[1321,5,1.0],[1321,9,3.0],[1322,6,12.0],[1323,0,9.0],[1323,1,4.0],[1323,2,2.0],[1323,3,17.0],[1323,4,3.0],[1323,5,16.0],[1323,6,24.0],[1323,8,21.0],[1323,9,71.0],[1324,6,1.0],[1324,9,5.0],[1324,10,3.0],[1325,4,1.0],[1325,6,1.0],[1326,3,1.0],[1326,4,8.0],[1326,8,1.0],[1326,9,1.0],[1327,6,5.0],[1327,8,6.0],[1327,9,4.0],[1328,0,1.0],[1328,3,1.0],[1328,4,1.0],[1329,2,1.0],[1329,5,1.0],[1329,6,2.0],[1329,8,1.0],[1329,9,3.0],[1330,9,5.0],[1331,6,2.0],[1331,8,4.0],[1332,1,2.0],[1332,2,2.0],[1332,3,23.0],[1332,7,1.0],[1333,6,3.0],[1334,0,1.0],[1334,3,1.0],[1334,4,4.0],[1334,7,2.0],[1334,8,8.0],[1334,10,1.0],[1335,0,34.0],[1335,1,25.0],[1335,2,4.0],[1335,3,38.0],[1335,4,29.0],[1335,5,84.0],[1335,6,5.0],[1335,7,11.0],[1335,8,22.0],[1335,10,2.0],[1336,4,7.0],[1336,8,1.0],[1337,6,1.0],[1337,7,2.0],[1338,9,5.0],[1339,6,3.0],[1339,7,4.0],[1340,3,3.0],[1341,0,2.0],[1341,3,2.0],[1341,5,5.0],[1341,6,1.0],[1341,7,6.0],[1341,8,8.0],[1341,10,2.0],[1342,6,3.0],[1342,7,1.0],[1342,8,1.0],[1342,9,3.0],[1342,10,1.0],[1343,6,10.0],[1343,7,1.0],[1343,8,4.0],[1343,9,11.0],[1344,9,7.0],[1345,0,2.0],[1345,2,3.0],[1345,7,1.0],[1346,0,1.0],[1346,3,1.0],[1346,5,2.0],[1346,7,1.0],[1347,8,1.0],[1347,9,2.0],[1348,6,2.0],[1349,0,52.0],[1349,1,32.0],[1349,2,13.0],[1349,3,54.0],[1349,4,8.0],[1349,5,94.0],[1349,6,87.0],[1349,7,23.0],[1349,8,100.0],[1349,9,12.0],[1349,10,21.0],[1350,6,1.0],[1350,8,3.0],[1350,9,1.0],[1351,0,4.0],[1351,3,3.0],[1351,4,4.0],[1351,5,8.0],[1352,7,6.0],[1353,0,6.0],[1353,1,6.0],[1353,2,4.0],[1353,3,11.0],[1353,4,1.0],[1353,5,15.0],[1353,6,3.0],[1353,7,3.0],[1353,8,10.0],[1354,8,9.0],[1354,10,1.0],[1355,0,2.0],[1355,1,1.0],[1355,2,1.0],[1355,4,1.0],[1355,5,1.0],[1355,6,3.0],[1355,7,2.0],[1355,8,3.0],[1355,9,1.0],[1356,0,2.0],[1356,4,3.0],[1356,6,1.0],[1356,8,2.0],[1356,9,2.0],[1357,6,8.0],[1357,8,1.0],[1357,9,88.0],[1357,10,3.0],[1358,0,1.0],[1358,1,2.0],[1358,4,1.0],[1358,5,1.0],[1358,9,1.0],[1359,7,6.0],[1359,10,1.0],[1360,4,3.0],[1360,10,1.0],[1361,0,6.0],[1361,1,7.0],[1361,2,1.0],[1361,3,4.0],[1361,4,8.0],[1361,5,13.0],[1361,8,3.0],[1362,0,1.0],[1362,5,1.0],[1362,7,3.0],[1362,9,1.0],[1363,6,1.0],[1363,9,25.0],[1364,9,29.0],[1365,0,2.0],[1365,3,1.0],[1365,5,1.0],[1366,8,1.0],[1366,10,5.0],[1367,9,3.0],[1368,5,1.0],[1369,6,7.0],[1369,7,2.0],[1369,8,1.0],[1369,9,7.0],[1370,7,2.0],[1370,9,13.0],[1371,7,13.0],[1371,10,9.0],[1372,0,1.0],[1372,3,1.0],[1373,0,1.0],[1373,1,13.0],[1373,3,17.0],[1373,5,6.0],[1373,9,1.0],[1374,0,8.0],[1375,9,5.0],[1376,3,2.0],[1377,9,1.0],[1378,10,4.0],[1379,6,6.0],[1379,7,3.0],[1379,8,4.0],[1379,9,11.0],[1379,10,7.0],[1380,6,9.0],[1380,8,1.0],[1380,9,28.0],[1381,8,1.0],[1381,9,5.0],[1382,7,1.0],[1382,8,1.0],[1383,6,1.0],[1383,7,1.0],[1383,10,2.0],[1384,0,14.0],[1384,1,11.0],[1384,2,6.0],[1384,4,3.0],[1384,5,15.0],[1384,6,1.0],[1384,7,5.0],[1384,8,3.0],[1384,10,10.0],[1385,4,4.0],[1385,6,55.0],[1385,7,76.0],[1385,8,4.0],[1385,10,3.0],[1386,6,7.0],[1386,7,4.0],[1386,8,6.0],[1386,9,12.0],[1387,1,1.0],[1387,3,2.0],[1387,5,1.0],[1387,7,1.0],[1387,8,4.0],[1387,10,5.0],[1388,6,9.0],[1388,8,3.0],[1388,9,4.0],[1388,10,1.0],[1389,6,4.0],[1389,9,31.0],[1390,6,1.0],[1390,9,3.0],[1391,6,7.0],[1391,7,1.0],[1391,8,1.0],[1391,9,2.0],[1392,6,2.0],[1392,7,670.0],[1392,8,5.0],[1392,9,1.0],[1392,10,399.0],[1393,3,2.0],[1393,6,1.0],[1393,8,1.0],[1394,1,1.0],[1394,3,3.0],[1394,5,1.0],[1394,8,1.0],[1395,6,3.0],[1395,9,1.0],[1396,6,1.0],[1396,9,4.0],[1397,6,5.0],[1397,7,3.0],[1398,6,2.0],[1398,8,4.0],[1398,9,6.0],[1398,10,2.0],[1399,0,4.0],[1399,1,1.0],[1399,3,4.0],[1399,4,33.0],[1399,6,1.0],[1399,7,2.0],[1399,9,5.0],[1399,10,8.0],[1400,0,19.0],[1400,1,6.0],[1400,2,2.0],[1400,3,53.0],[1400,4,14.0],[1400,5,31.0],[1401,6,7.0],[1401,7,17.0],[1401,9,7.0],[1401,10,3.0],[1402,6,46.0],[1403,7,2.0],[1403,8,1.0],[1403,9,2.0],[1404,0,10.0],[1404,2,8.0],[1404,3,4.0],[1404,5,5.0],[1404,7,20.0],[1404,10,27.0],[1405,0,11.0],[1405,1,24.0],[1405,2,1.0],[1405,3,1.0],[1405,4,15.0],[1405,5,17.0],[1406,6,12.0],[1406,7,1.0],[1406,8,2.0],[1406,9,1.0],[1406,10,1.0],[1407,1,1.0],[1407,5,1.0],[1408,6,2.0],[1408,8,1.0],[1409,6,4.0],[1409,7,4.0],[1409,8,20.0],[1409,9,1.0],[1409,10,10.0],[1410,6,7.0],[1410,7,11.0],[1410,8,4.0],[1410,10,6.0],[1411,7,1.0],[1412,0,3.0],[1412,5,1.0],[1413,0,5.0],[1413,2,6.0],[1413,3,5.0],[1413,5,4.0],[1413,7,4.0],[1414,6,1.0],[1414,7,1.0],[1414,10,2.0],[1415,4,2.0],[1415,5,5.0],[1415,6,2.0],[1415,8,10.0],[1415,10,2.0],[1416,0,1.0],[1416,3,4.0],[1416,4,1.0],[1416,5,1.0],[1416,7,3.0],[1416,8,7.0],[1416,10,3.0],[1417,6,2.0],[1417,9,6.0],[1418,0,1.0],[1418,3,1.0],[1418,6,1.0],[1418,9,1.0],[1419,6,2.0],[1419,7,1.0],[1419,8,1.0],[1419,9,2.0],[1420,3,1.0],[1420,6,1.0],[1420,7,1.0],[1420,8,6.0],[1420,9,24.0],[1420,10,1.0],[1421,1,1.0],[1421,3,3.0],[1421,8,1.0],[1422,2,1.0],[1422,3,2.0],[1422,5,1.0],[1422,9,2.0],[1423,1,1.0],[1423,3,1.0],[1423,5,2.0],[1424,7,9.0],[1424,10,1.0],[1425,6,1.0],[1425,8,9.0],[1426,0,1.0],[1426,3,2.0],[1426,4,1.0],[1426,6,5.0],[1426,7,1.0],[1426,8,9.0],[1426,9,2.0],[1427,9,9.0],[1428,0,2.0],[1428,2,1.0],[1428,5,1.0],[1428,8,1.0],[1429,0,1.0],[1429,1,2.0],[1429,3,1.0],[1429,5,1.0],[1429,8,1.0],[1430,0,2.0],[1430,1,1.0],[1430,4,4.0],[1431,9,1.0],[1432,6,5.0],[1432,8,4.0],[1432,9,6.0],[1432,10,1.0],[1433,6,10.0],[1434,7,6.0],[1434,10,4.0],[1435,6,18.0],[1435,7,3.0],[1435,8,8.0],[1435,9,9.0],[1435,10,1.0],[1436,0,7.0],[1436,1,27.0],[1436,2,11.0],[1436,3,58.0],[1436,4,12.0],[1436,5,3.0],[1437,0,13.0],[1437,1,13.0],[1437,2,5.0],[1437,3,1.0],[1437,4,2.0],[1437,5,12.0],[1437,7,7.0],[1437,8,13.0],[1437,10,37.0],[1438,0,4.0],[1438,1,1.0],[1438,2,3.0],[1438,3,4.0],[1438,5,10.0],[1438,6,3.0],[1438,8,4.0],[1439,0,2.0],[1439,1,2.0],[1439,2,1.0],[1439,3,7.0],[1440,0,3.0],[1440,3,7.0],[1440,5,1.0],[1440,7,3.0],[1440,8,2.0],[1440,10,4.0],[1441,6,1.0],[1441,9,3.0],[1442,4,1.0],[1442,5,2.0],[1442,9,2.0],[1443,0,1.0],[1443,3,3.0],[1443,5,3.0],[1443,6,1.0],[1443,7,1.0],[1443,8,3.0],[1444,6,7.0],[1444,9,1.0],[1445,0,1.0],[1445,1,1.0],[1445,3,3.0],[1445,4,3.0],[1445,6,7.0],[1445,7,2.0],[1445,8,10.0],[1445,9,1.0],[1445,10,1.0],[1446,6,63.0],[1446,8,4.0],[1447,6,2.0],[1447,7,1.0],[1447,8,1.0],[1448,0,9.0],[1448,1,13.0],[1448,3,13.0],[1448,4,104.0],[1448,5,11.0],[1448,7,16.0],[1448,8,2.0],[1448,10,2.0],[1449,4,1.0],[1449,6,4.0],[1449,7,1.0],[1449,10,2.0],[1450,0,18.0],[1450,1,13.0],[1450,2,6.0],[1450,3,2.0],[1450,4,7.0],[1450,5,31.0],[1451,6,77.0],[1451,7,139.0],[1451,8,55.0],[1451,9,56.0],[1451,10,33.0],[1452,6,12.0],[1452,7,3.0],[1452,8,6.0],[1452,9,3.0],[1453,2,3.0],[1453,6,5.0],[1453,8,17.0],[1454,0,6.0],[1454,1,2.0],[1454,3,8.0],[1454,5,4.0],[1454,7,1.0],[1454,8,5.0],[1454,10,1.0],[1455,1,5.0],[1455,2,1.0],[1455,4,12.0],[1455,5,5.0],[1456,4,1.0],[1456,7,1.0],[1457,0,22.0],[1457,1,12.0],[1457,2,15.0],[1457,3,14.0],[1457,4,2.0],[1457,5,44.0],[1457,7,1.0],[1457,8,8.0],[1457,10,2.0],[1458,3,1.0],[1458,10,1.0],[1459,9,10.0],[1460,6,8.0],[1460,9,1.0],[1461,6,1.0],[1461,7,1.0],[1461,8,4.0],[1461,9,5.0],[1461,10,3.0],[1462,0,21.0],[1462,1,11.0],[1462,2,31.0],[1462,3,325.0],[1462,4,5.0],[1462,5,11.0],[1462,6,1.0],[1463,3,14.0],[1463,10,1.0],[1464,6,5.0],[1464,7,7.0],[1465,6,8.0],[1465,9,7.0],[1466,0,2.0],[1466,1,3.0],[1466,3,5.0],[1466,4,1.0],[1466,5,2.0],[1466,9,1.0],[1466,10,1.0],[1467,7,1.0],[1467,9,2.0],[1468,1,1.0],[1468,2,4.0],[1468,3,1.0],[1468,5,1.0],[1468,6,16.0],[1468,7,22.0],[1468,8,20.0],[1468,9,12.0],[1468,10,3.0],[1469,0,1.0],[1469,2,1.0],[1469,3,3.0],[1469,5,2.0],[1470,0,6.0],[1470,3,2.0],[1470,5,3.0],[1471,6,5.0],[1471,7,3.0],[1471,8,3.0],[1471,9,1.0],[1471,10,6.0],[1472,0,3.0],[1472,1,8.0],[1472,3,4.0],[1472,4,3.0],[1472,5,3.0],[1472,8,4.0],[1473,9,13.0],[1474,6,41.0],[1474,7,14.0],[1474,8,12.0],[1474,9,89.0],[1474,10,6.0],[1475,4,9.0],[1475,5,2.0],[1476,10,13.0],[1477,1,2.0],[1477,2,1.0],[1477,3,4.0],[1477,8,1.0],[1477,9,32.0],[1478,0,440.0],[1478,1,883.0],[1478,2,2.0],[1478,3,10.0],[1478,4,6.0],[1478,5,73.0],[1478,6,3.0],[1478,7,4.0],[1478,8,4.0],[1478,9,3.0],[1478,10,7.0],[1479,6,3.0],[1479,7,1.0],[1480,0,2.0],[1480,1,10.0],[1480,3,9.0],[1480,4,5.0],[1480,5,7.0],[1481,0,1.0],[1481,3,5.0],[1481,4,1.0],[1481,5,2.0],[1481,6,1.0],[1481,8,3.0],[1481,10,2.0],[1482,9,1.0],[1482,10,1.0],[1483,3,1.0],[1483,5,2.0],[1484,2,1.0],[1484,5,2.0],[1484,8,2.0],[1485,0,2.0],[1485,1,3.0],[1485,3,9.0],[1485,5,5.0],[1485,9,1.0],[1486,6,43.0],[1486,8,8.0],[1486,9,1.0],[1487,0,4.0],[1487,1,3.0],[1487,2,1.0],[1487,3,1.0],[1487,4,2.0],[1487,5,2.0],[1487,6,3.0],[1487,7,2.0],[1487,8,22.0],[1487,9,1.0],[1487,10,3.0],[1488,7,1.0],[1488,9,1.0],[1489,4,3.0],[1489,6,1.0],[1489,7,34.0],[1489,8,1.0],[1489,10,5.0],[1490,4,5.0],[1490,5,1.0],[1491,0,6.0],[1491,1,2.0],[1491,3,2.0],[1491,4,1.0],[1491,5,9.0],[1491,6,1.0],[1492,6,1.0],[1493,7,1.0],[1493,8,2.0],[1493,10,2.0],[1494,6,4.0],[1494,8,1.0],[1494,9,5.0],[1495,9,1.0],[1495,10,3.0],[1496,3,2.0],[1496,4,1.0],[1496,5,2.0],[1496,8,2.0],[1497,8,18.0],[1497,9,4.0],[1498,2,2.0],[1498,3,1.0],[1498,5,1.0],[1498,7,1.0],[1498,8,2.0],[1498,9,1.0],[1499,0,2.0],[1499,7,1.0],[1499,8,1.0],[1500,6,1.0],[1500,10,2.0],[1501,2,3.0],[1501,3,1.0],[1501,4,10.0],[1501,6,1.0],[1501,7,2.0],[1501,8,4.0],[1501,9,1.0],[1501,10,2.0],[1502,5,1.0],[1502,6,15.0],[1502,7,6.0],[1502,8,2.0],[1502,9,34.0],[1502,10,5.0],[1503,6,2.0],[1504,6,1.0],[1504,10,5.0],[1505,0,4.0],[1505,1,3.0],[1505,2,1.0],[1505,3,2.0],[1505,5,9.0],[1505,7,2.0],[1505,8,7.0],[1505,9,6.0],[1505,10,1.0],[1506,6,13.0],[1506,7,6.0],[1506,8,14.0],[1506,9,2.0],[1506,10,3.0],[1507,10,4.0],[1508,0,2.0],[1508,1,1.0],[1508,2,4.0],[1508,3,4.0],[1508,4,4.0],[1508,5,3.0],[1508,6,3.0],[1508,7,2.0],[1508,8,3.0],[1508,9,1.0],[1508,10,1.0],[1509,0,2.0],[1509,3,9.0],[1509,10,1.0],[1510,0,31.0],[1510,1,16.0],[1510,2,38.0],[1510,3,34.0],[1510,4,23.0],[1510,5,31.0],[1510,7,163.0],[1510,8,7.0],[1510,10,8.0],[1511,0,6.0],[1511,1,7.0],[1511,4,9.0],[1511,5,12.0],[1512,9,2.0],[1513,8,1.0],[1513,9,2.0],[1514,7,3.0],[1514,10,1.0],[1515,0,1.0],[1515,3,1.0],[1515,5,1.0],[1516,3,1.0],[1516,4,1.0],[1516,8,3.0],[1516,9,1.0],[1517,0,10.0],[1517,1,2.0],[1517,2,4.0],[1517,3,9.0],[1517,4,7.0],[1517,5,21.0],[1517,7,2.0],[1517,8,60.0],[1518,0,6.0],[1518,1,8.0],[1518,3,4.0],[1518,4,2.0],[1518,5,3.0],[1518,8,1.0],[1519,6,3.0],[1519,7,7.0],[1519,8,2.0],[1519,9,7.0],[1519,10,4.0],[1520,0,1.0],[1520,1,12.0],[1520,3,40.0],[1520,5,16.0],[1521,6,1.0],[1521,7,1.0],[1521,8,1.0],[1521,9,1.0],[1521,10,1.0],[1522,4,1.0],[1522,8,1.0],[1522,10,2.0],[1523,2,11.0],[1523,3,1.0],[1524,9,5.0],[1525,0,11.0],[1525,1,5.0],[1525,2,7.0],[1525,3,9.0],[1525,4,8.0],[1525,5,17.0],[1525,6,1.0],[1525,7,15.0],[1525,8,3.0],[1525,10,4.0],[1526,3,2.0],[1526,5,3.0],[1526,6,3.0],[1526,7,3.0],[1526,8,9.0],[1526,9,2.0],[1526,10,3.0],[1527,4,5.0],[1527,8,1.0],[1527,10,3.0],[1528,4,1.0],[1528,6,2.0],[1528,7,1.0],[1528,8,1.0],[1528,10,1.0],[1529,0,2.0],[1529,5,3.0],[1530,2,1.0],[1530,6,12.0],[1530,7,3.0],[1530,9,65.0],[1531,6,4.0],[1531,8,1.0],[1531,9,2.0],[1532,4,1.0],[1532,5,2.0],[1533,9,5.0],[1534,0,6.0],[1534,1,5.0],[1534,3,8.0],[1534,5,9.0],[1534,6,3.0],[1534,8,1.0],[1534,9,5.0],[1535,0,4.0],[1535,1,2.0],[1535,2,1.0],[1535,3,2.0],[1535,4,1.0],[1535,5,2.0],[1535,7,24.0],[1535,8,1.0],[1535,10,1.0],[1536,6,6.0],[1536,7,1.0],[1536,8,1.0],[1536,9,3.0],[1537,9,3.0],[1538,3,2.0],[1539,0,1.0],[1539,2,11.0],[1540,7,3.0],[1541,0,1.0],[1541,2,2.0],[1541,3,3.0],[1542,6,2.0],[1542,9,47.0],[1543,1,1.0],[1543,2,7.0],[1543,3,11.0],[1543,4,6.0],[1543,7,4.0],[1543,9,1.0],[1543,10,2.0],[1544,6,2.0],[1545,0,18.0],[1545,1,19.0],[1545,2,6.0],[1545,3,4.0],[1545,4,7.0],[1545,5,17.0],[1545,10,5.0],[1546,0,18.0],[1546,1,10.0],[1546,2,12.0],[1546,3,9.0],[1546,4,5.0],[1546,5,31.0],[1546,6,78.0],[1546,7,6.0],[1546,8,76.0],[1546,9,78.0],[1546,10,1.0],[1547,1,3.0],[1547,3,8.0],[1547,4,1.0],[1547,5,18.0],[1547,6,36.0],[1547,8,11.0],[1547,9,203.0],[1548,0,38.0],[1548,1,9.0],[1548,2,14.0],[1548,3,14.0],[1548,5,27.0],[1548,10,5.0],[1549,0,3.0],[1549,1,1.0],[1549,4,1.0],[1550,3,1.0],[1550,7,1.0],[1550,8,2.0],[1551,3,6.0],[1552,0,1.0],[1552,4,4.0],[1552,5,1.0],[1552,10,1.0],[1553,6,3.0],[1553,7,5.0],[1553,8,2.0],[1553,10,1.0],[1554,1,5.0],[1554,3,1.0],[1554,6,1.0],[1554,9,4.0],[1555,0,3.0],[1555,1,1.0],[1555,3,6.0],[1555,5,7.0],[1555,8,4.0],[1556,4,1.0],[1556,5,1.0],[1556,9,2.0],[1557,1,2.0],[1557,2,1.0],[1557,4,5.0],[1557,10,1.0],[1558,7,2.0],[1558,8,1.0],[1558,9,5.0],[1559,0,4.0],[1559,1,6.0],[1559,3,1.0],[1559,4,4.0],[1559,5,3.0],[1559,7,1.0],[1559,8,1.0],[1559,9,4.0],[1559,10,3.0],[1560,4,1.0],[1560,5,1.0],[1560,8,1.0],[1560,10,5.0],[1561,7,75.0],[1562,9,3.0],[1563,0,38.0],[1563,1,2.0],[1563,2,36.0],[1563,3,64.0],[1563,5,39.0],[1563,6,1.0],[1563,7,9.0],[1563,8,2.0],[1563,10,14.0],[1564,0,2.0],[1564,4,1.0],[1564,8,3.0],[1565,1,3.0],[1565,3,4.0],[1565,4,1.0],[1565,5,4.0],[1565,6,1.0],[1566,6,10.0],[1567,0,2.0],[1567,3,1.0],[1567,5,2.0],[1567,6,1.0],[1568,1,2.0],[1568,2,1.0],[1568,5,1.0],[1569,9,3.0],[1570,6,5.0],[1570,7,2.0],[1571,6,22.0],[1571,9,13.0],[1571,10,1.0],[1572,0,2.0],[1572,1,5.0],[1572,3,2.0],[1572,4,1.0],[1572,5,2.0],[1572,7,1.0],[1572,8,1.0],[1573,0,1.0],[1573,2,1.0],[1573,3,5.0],[1573,5,1.0],[1573,7,1.0],[1573,8,3.0],[1574,1,2.0],[1574,3,1.0],[1574,5,1.0],[1574,7,1.0],[1574,8,1.0],[1574,10,2.0],[1575,0,1.0],[1575,1,1.0],[1576,9,4.0],[1577,3,3.0],[1577,5,1.0],[1577,6,2.0],[1577,7,17.0],[1577,8,16.0],[1577,10,23.0],[1578,0,12.0],[1578,1,24.0],[1578,2,2.0],[1578,3,20.0],[1578,4,2.0],[1578,5,10.0],[1578,8,1.0],[1579,6,2.0],[1579,7,13.0],[1579,8,1.0],[1580,8,5.0],[1581,0,3.0],[1581,3,1.0],[1581,5,4.0],[1581,7,1.0],[1582,0,1.0],[1582,5,1.0],[1582,7,2.0],[1582,10,1.0],[1583,1,1.0],[1583,4,6.0],[1583,7,41.0],[1583,8,12.0],[1583,10,43.0],[1584,0,3.0],[1584,2,1.0],[1584,3,1.0],[1584,5,1.0],[1584,7,4.0],[1584,8,2.0],[1585,1,1.0],[1585,4,1.0],[1585,6,1.0],[1586,6,15.0],[1586,7,8.0],[1586,8,21.0],[1586,9,10.0],[1586,10,8.0],[1587,6,6.0],[1587,7,7.0],[1587,8,1.0],[1587,9,8.0],[1588,2,138.0],[1588,3,4.0],[1588,4,1.0],[1588,6,1.0],[1588,7,21.0],[1588,8,10.0],[1588,10,1.0],[1589,0,1.0],[1590,6,2.0],[1590,7,3.0],[1590,9,1.0],[1591,6,3.0],[1591,7,1.0],[1591,10,1.0],[1592,0,17.0],[1592,1,17.0],[1592,2,5.0],[1592,4,9.0],[1592,5,12.0],[1592,8,3.0],[1593,0,5.0],[1593,1,1.0],[1593,2,7.0],[1593,3,2.0],[1593,4,1.0],[1593,5,6.0],[1594,6,2.0],[1594,8,3.0],[1594,9,1.0],[1594,10,2.0],[1595,6,5.0],[1595,7,2.0],[1595,8,9.0],[1595,9,26.0],[1595,10,4.0],[1596,0,12.0],[1596,1,5.0],[1596,2,5.0],[1596,3,2.0],[1596,4,1.0],[1596,5,3.0],[1597,1,2.0],[1597,5,1.0],[1598,9,4.0],[1599,0,44.0],[1599,1,25.0],[1599,2,15.0],[1599,3,31.0],[1599,4,25.0],[1599,5,44.0],[1599,6,5.0],[1599,7,4.0],[1599,8,8.0],[1599,9,2.0],[1599,10,17.0],[1600,0,2.0],[1600,3,33.0],[1600,5,1.0],[1601,6,11.0],[1601,7,12.0],[1602,6,16.0],[1602,7,11.0],[1602,8,8.0],[1602,9,8.0],[1603,0,53.0],[1603,1,111.0],[1603,2,1.0],[1603,4,35.0],[1603,5,48.0],[1603,6,2.0],[1603,7,1.0],[1603,8,8.0],[1603,9,1.0],[1604,0,1.0],[1604,3,1.0],[1604,4,1.0],[1604,5,2.0],[1604,8,1.0],[1604,10,1.0],[1605,0,1.0],[1605,3,2.0],[1606,9,7.0],[1607,0,17.0],[1607,1,11.0],[1607,2,485.0],[1607,3,8.0],[1607,4,2.0],[1607,5,7.0],[1607,6,1.0],[1607,8,2.0],[1607,9,3.0],[1607,10,4.0],[1608,0,45.0],[1608,1,605.0],[1608,2,84.0],[1608,3,229.0],[1608,4,2596.0],[1608,5,103.0],[1608,6,1.0],[1608,7,1.0],[1608,8,1.0],[1609,4,8.0],[1609,6,43.0],[1609,7,27.0],[1609,8,4.0],[1609,9,22.0],[1609,10,13.0],[1610,0,7.0],[1610,2,1.0],[1610,3,3.0],[1610,5,4.0],[1610,8,2.0],[1611,0,6.0],[1611,1,2.0],[1611,3,4.0],[1611,4,1.0],[1611,5,2.0],[1611,6,4.0],[1611,7,3.0],[1611,8,8.0],[1612,0,4.0],[1612,3,1.0],[1612,5,1.0],[1612,7,1.0],[1612,9,1.0],[1612,10,1.0],[1613,0,3.0],[1613,1,1.0],[1613,2,4.0],[1613,3,2.0],[1613,5,7.0],[1613,10,7.0],[1614,6,1.0],[1614,9,8.0],[1615,6,1.0],[1615,7,1.0],[1615,10,1.0],[1616,3,2.0],[1616,8,1.0],[1617,10,7.0],[1618,5,1.0],[1618,8,4.0],[1619,0,1.0],[1619,2,1.0],[1619,3,2.0],[1619,7,3.0],[1619,8,3.0],[1620,0,1.0],[1620,1,3.0],[1620,3,2.0],[1620,4,4.0],[1620,5,4.0],[1620,6,1.0],[1620,7,1.0],[1620,8,1.0],[1620,10,2.0],[1621,2,1.0],[1621,3,4.0],[1621,4,2.0],[1621,5,2.0],[1621,7,4.0],[1621,8,2.0],[1621,10,1.0],[1622,4,1.0],[1622,6,2.0],[1622,7,2.0],[1622,8,1.0],[1622,10,2.0],[1623,0,6.0],[1623,1,4.0],[1623,2,6.0],[1623,3,23.0],[1623,5,1.0],[1623,7,4.0],[1624,6,2.0],[1624,8,2.0],[1624,9,1.0],[1625,0,1.0],[1625,2,1.0],[1625,3,2.0],[1625,7,1.0],[1625,8,15.0],[1625,10,3.0],[1626,0,7.0],[1626,1,8.0],[1626,3,4.0],[1626,4,1.0],[1626,5,8.0],[1626,7,2.0],[1626,8,2.0],[1627,0,3.0],[1627,1,5.0],[1627,3,2.0],[1627,4,2.0],[1627,5,7.0],[1627,6,2.0],[1627,7,10.0],[1627,8,49.0],[1627,10,8.0],[1628,0,1.0],[1628,1,1.0],[1628,3,1.0],[1628,5,5.0],[1629,6,9.0],[1629,7,1.0],[1630,9,6.0],[1631,6,1.0],[1631,9,1.0],[1632,3,1.0],[1632,5,1.0],[1632,8,1.0],[1632,9,2.0],[1633,0,2.0],[1633,1,3.0],[1633,3,1.0],[1633,4,1.0],[1633,5,2.0],[1634,5,4.0],[1634,8,2.0],[1635,0,2.0],[1635,1,2.0],[1635,2,1.0],[1635,3,2.0],[1635,4,1.0],[1635,5,7.0],[1635,7,2.0],[1635,8,1.0],[1635,10,7.0],[1636,0,5.0],[1636,1,1.0],[1636,3,7.0],[1636,5,14.0],[1636,6,10.0],[1636,7,3.0],[1636,8,6.0],[1636,9,6.0],[1636,10,1.0],[1637,2,1.0],[1637,3,2.0],[1637,5,2.0],[1637,6,1.0],[1637,7,1.0],[1637,9,2.0],[1638,0,1.0],[1638,3,2.0],[1638,4,2.0],[1638,6,2.0],[1638,7,1.0],[1638,8,3.0],[1638,9,1.0],[1639,9,2.0],[1640,0,1.0],[1640,1,1.0],[1640,4,1.0],[1641,8,1.0],[1641,9,18.0],[1642,3,1.0],[1642,6,2.0],[1643,7,5.0],[1644,3,1.0],[1644,5,2.0],[1644,10,2.0],[1645,7,2.0],[1645,10,5.0],[1646,0,1.0],[1646,3,1.0],[1646,4,12.0],[1646,6,144.0],[1646,7,375.0],[1646,8,48.0],[1646,9,72.0],[1646,10,105.0],[1647,6,5.0],[1647,8,11.0],[1647,9,6.0],[1648,6,9.0],[1648,7,1.0],[1648,9,3.0],[1649,6,3.0],[1649,7,5.0],[1649,8,8.0],[1649,9,8.0],[1650,0,1.0],[1650,4,4.0],[1650,7,1.0],[1650,10,15.0],[1651,0,8.0],[1651,1,5.0],[1651,2,18.0],[1651,3,12.0],[1651,4,7.0],[1651,5,16.0],[1651,8,3.0],[1652,0,2.0],[1652,3,1.0],[1652,4,2.0],[1652,5,2.0],[1653,7,4.0],[1654,0,1.0],[1654,4,2.0],[1654,5,2.0],[1654,6,1.0],[1655,6,16.0],[1655,7,9.0],[1655,8,3.0],[1656,6,1.0],[1656,7,1.0],[1656,10,1.0],[1657,6,2.0],[1658,0,179.0],[1658,1,50.0],[1658,2,64.0],[1658,3,47.0],[1658,4,13.0],[1658,5,256.0],[1658,7,11.0],[1658,10,5.0],[1659,6,1.0],[1659,9,4.0],[1660,5,1.0],[1661,8,2.0],[1661,9,3.0],[1661,10,1.0],[1662,6,4.0],[1662,7,2.0],[1662,9,12.0],[1662,10,3.0],[1663,7,1.0],[1664,3,2.0],[1664,4,1.0],[1664,5,1.0],[1665,1,1.0],[1666,7,1.0],[1666,8,1.0],[1666,10,1.0],[1667,3,1.0],[1667,8,2.0],[1668,0,8.0],[1668,1,14.0],[1668,2,6.0],[1668,3,14.0],[1668,4,2.0],[1668,5,12.0],[1668,7,3.0],[1668,9,13.0],[1669,0,1.0],[1669,3,1.0],[1669,4,3.0],[1669,6,2.0],[1669,7,3.0],[1669,8,3.0],[1669,10,2.0],[1670,1,1.0],[1670,2,1.0],[1670,4,5.0],[1670,7,1.0],[1671,0,8.0],[1671,1,1.0],[1671,3,1.0],[1671,5,14.0],[1671,6,1.0],[1671,7,1.0],[1671,8,4.0],[1672,6,16.0],[1672,9,5.0],[1673,6,2.0],[1673,7,3.0],[1673,8,1.0],[1673,9,1.0],[1674,10,8.0],[1675,3,1.0],[1676,6,3.0],[1676,7,1.0],[1677,6,5.0],[1677,7,12.0],[1677,8,2.0],[1677,9,1.0],[1677,10,9.0],[1678,1,2.0],[1678,2,3.0],[1678,3,1.0],[1678,5,5.0],[1678,7,1.0],[1678,8,5.0],[1679,9,13.0],[1680,0,1.0],[1680,1,1.0],[1680,3,2.0],[1680,5,7.0],[1680,10,1.0],[1681,1,1.0],[1681,3,1.0],[1682,0,1.0],[1682,1,1.0],[1682,3,1.0],[1682,5,2.0],[1682,6,22.0],[1682,7,57.0],[1682,8,43.0],[1682,9,53.0],[1682,10,19.0],[1683,6,1.0],[1683,7,1.0],[1683,8,5.0],[1684,6,4.0],[1684,9,2.0],[1685,7,2.0],[1686,9,1.0],[1686,10,1.0],[1687,6,6.0],[1687,7,2.0],[1687,8,3.0],[1687,10,1.0],[1688,2,8.0],[1688,4,9.0],[1688,6,5.0],[1688,8,14.0],[1688,9,8.0],[1688,10,5.0],[1689,0,2.0],[1689,3,3.0],[1689,5,5.0],[1689,6,7.0],[1689,7,6.0],[1689,8,23.0],[1689,9,1.0],[1690,1,3.0],[1690,2,30.0],[1690,4,1.0],[1690,5,197.0],[1691,9,2.0],[1692,6,2.0],[1692,9,3.0],[1692,10,4.0],[1693,1,2.0],[1693,2,3.0],[1693,3,10.0],[1694,0,1.0],[1694,6,40.0],[1694,7,7.0],[1694,8,27.0],[1694,9,48.0],[1694,10,1.0],[1695,6,5.0],[1695,8,3.0],[1695,9,12.0],[1696,0,3.0],[1696,1,1.0],[1696,5,6.0],[1697,1,1.0],[1697,3,4.0],[1697,5,1.0],[1697,6,1.0],[1697,8,1.0],[1698,0,46.0],[1698,1,16.0],[1698,2,3.0],[1698,3,8.0],[1698,4,9.0],[1698,5,52.0],[1698,10,2.0],[1699,6,8.0],[1700,1,2.0],[1700,4,2.0],[1701,6,5.0],[1701,9,4.0],[1701,10,1.0],[1702,6,5.0],[1702,7,1.0],[1702,10,7.0],[1703,6,3.0],[1703,8,5.0],[1703,9,2.0],[1704,0,1.0],[1704,1,1.0],[1704,3,2.0],[1704,4,2.0],[1704,5,3.0],[1704,6,2.0],[1704,8,1.0],[1705,0,3.0],[1705,1,13.0],[1705,2,3.0],[1705,3,21.0],[1705,5,7.0],[1705,6,6.0],[1705,8,28.0],[1705,9,6.0],[1706,9,1.0],[1706,10,5.0],[1707,7,3.0],[1708,9,56.0],[1709,7,9.0],[1710,2,1.0],[1710,5,15.0],[1710,8,1.0],[1711,0,84.0],[1711,1,144.0],[1711,2,6.0],[1711,3,35.0],[1711,4,10.0],[1711,5,269.0],[1712,8,1.0],[1712,9,2.0],[1713,0,1.0],[1713,1,3.0],[1713,3,1.0],[1713,5,2.0],[1714,0,11.0],[1714,1,20.0],[1714,2,5.0],[1714,3,1.0],[1714,4,2.0],[1714,5,17.0],[1714,6,1.0],[1714,8,7.0],[1715,0,12.0],[1715,1,4.0],[1715,2,20.0],[1715,3,5.0],[1715,4,120.0],[1715,5,5.0],[1715,6,22.0],[1715,7,26.0],[1715,8,29.0],[1715,9,14.0],[1715,10,17.0],[1716,1,2.0],[1716,3,6.0],[1716,5,3.0],[1716,10,2.0],[1717,0,3.0],[1717,1,1.0],[1717,4,4.0],[1717,5,14.0],[1718,6,4.0],[1718,9,1.0],[1718,10,1.0],[1719,6,2.0],[1719,7,3.0],[1719,9,2.0],[1720,0,1.0],[1720,2,2.0],[1720,3,3.0],[1720,5,1.0],[1720,6,1.0],[1720,7,1.0],[1720,8,16.0],[1721,0,4.0],[1721,1,1.0],[1721,2,2.0],[1721,3,2.0],[1721,5,5.0],[1721,7,1.0],[1721,8,4.0],[1722,2,2.0],[1722,4,1.0],[1722,5,29.0],[1723,6,3.0],[1723,8,1.0],[1723,9,18.0],[1724,0,2.0],[1724,3,1.0],[1724,4,1.0],[1724,5,1.0],[1724,6,2.0],[1724,9,2.0],[1725,0,3.0],[1725,3,1.0],[1725,4,1.0],[1725,5,2.0],[1726,6,13.0],[1726,7,1.0],[1726,8,5.0],[1726,10,4.0],[1727,0,1.0],[1727,3,1.0],[1727,5,1.0],[1727,6,3.0],[1727,8,12.0],[1728,4,4.0],[1728,6,1.0],[1728,8,1.0],[1729,6,2.0],[1729,7,1.0],[1729,8,1.0],[1730,9,5.0],[1731,0,1.0],[1731,7,20.0],[1731,10,27.0],[1732,6,10.0],[1732,7,6.0],[1732,9,10.0],[1732,10,2.0],[1733,9,18.0],[1734,0,2.0],[1734,1,2.0],[1734,2,6.0],[1734,3,14.0],[1734,5,7.0],[1734,7,2.0],[1734,8,9.0],[1734,9,1.0],[1734,10,1.0],[1735,0,6.0],[1735,2,1.0],[1735,3,5.0],[1735,5,1.0],[1735,6,5.0],[1735,7,11.0],[1735,8,25.0],[1735,9,2.0],[1735,10,2.0],[1736,6,2.0],[1736,9,2.0],[1737,7,4.0],[1737,8,7.0],[1738,8,1.0],[1738,9,12.0],[1739,9,6.0],[1740,6,4.0],[1740,7,8.0],[1740,8,1.0],[1740,9,1.0],[1741,6,32.0],[1741,7,10.0],[1741,8,14.0],[1741,9,75.0],[1741,10,7.0],[1742,0,1.0],[1742,4,1.0],[1742,6,1.0],[1742,7,3.0],[1742,8,1.0],[1743,6,5.0],[1743,8,1.0],[1743,9,2.0],[1743,10,1.0],[1744,0,11.0],[1744,1,12.0],[1744,2,1.0],[1744,3,3.0],[1744,4,5.0],[1744,5,12.0],[1745,8,3.0],[1746,0,16.0],[1746,1,72.0],[1746,3,53.0],[1746,5,21.0],[1746,8,3.0],[1746,9,6.0],[1747,6,6.0],[1747,7,13.0],[1747,8,1.0],[1747,9,2.0],[1747,10,6.0],[1748,0,5.0],[1748,2,1.0],[1748,3,2.0],[1748,5,2.0],[1748,6,3.0],[1748,7,1.0],[1748,8,7.0],[1748,9,1.0],[1748,10,7.0],[1749,3,1.0],[1749,5,1.0],[1749,8,3.0],[1750,0,1.0],[1750,1,4.0],[1750,3,8.0],[1750,5,6.0],[1750,6,1.0],[1750,8,2.0],[1751,6,6.0],[1751,7,8.0],[1751,8,1.0],[1751,9,2.0],[1752,9,1.0],[1752,10,2.0],[1753,7,5.0],[1754,0,4.0],[1754,1,5.0],[1754,2,7.0],[1754,4,1.0],[1754,5,82.0],[1754,8,7.0],[1755,4,1.0],[1755,6,7.0],[1755,7,8.0],[1755,8,2.0],[1755,10,5.0],[1756,6,30.0],[1756,7,13.0],[1756,8,4.0],[1756,10,1.0],[1757,0,6.0],[1757,1,5.0],[1757,2,1.0],[1757,3,10.0],[1757,5,5.0],[1757,9,5.0],[1758,8,1.0],[1758,9,12.0],[1759,9,1.0],[1760,6,14.0],[1760,7,136.0],[1760,8,49.0],[1760,10,44.0],[1761,5,1.0],[1761,9,2.0],[1762,6,4.0],[1762,8,3.0],[1762,10,1.0],[1763,9,3.0],[1764,4,1.0],[1764,6,30.0],[1764,7,67.0],[1764,8,8.0],[1764,9,13.0],[1764,10,9.0],[1765,7,8.0],[1766,0,7.0],[1766,1,6.0],[1766,2,2.0],[1766,3,10.0],[1766,4,5.0],[1766,5,10.0],[1766,6,31.0],[1766,7,16.0],[1766,8,32.0],[1766,9,23.0],[1766,10,1.0],[1767,6,5.0],[1767,7,8.0],[1767,8,2.0],[1767,10,2.0],[1768,0,3.0],[1768,1,2.0],[1768,4,5.0],[1768,5,3.0],[1768,8,1.0],[1769,8,1.0],[1769,9,1.0],[1769,10,3.0],[1770,1,1.0],[1770,3,1.0],[1770,4,1.0],[1770,8,2.0],[1770,10,2.0],[1771,9,2.0],[1772,0,1.0],[1772,3,1.0],[1772,7,1.0],[1772,8,1.0],[1773,8,8.0],[1774,0,3.0],[1774,1,7.0],[1774,3,26.0],[1774,4,44.0],[1774,5,1.0],[1774,7,2.0],[1774,8,3.0],[1774,10,11.0],[1775,10,5.0],[1776,0,160.0],[1776,1,61.0],[1776,2,73.0],[1776,3,451.0],[1776,4,105.0],[1776,5,85.0],[1776,6,2.0],[1776,8,1.0],[1776,9,2.0],[1777,6,3.0],[1777,7,2.0],[1777,8,2.0],[1778,2,1.0],[1778,5,1.0],[1778,6,15.0],[1778,7,18.0],[1778,8,21.0],[1778,9,9.0],[1778,10,6.0],[1779,0,5.0],[1780,7,2.0],[1780,8,11.0],[1780,10,2.0],[1781,1,1.0],[1781,3,1.0],[1781,5,1.0],[1782,6,26.0],[1782,7,14.0],[1782,8,5.0],[1782,9,42.0],[1782,10,11.0],[1783,2,1.0],[1783,3,4.0],[1783,4,1.0],[1783,5,2.0],[1784,6,1.0],[1784,8,1.0],[1784,10,2.0],[1785,6,3.0],[1785,8,6.0],[1785,10,1.0],[1786,7,19.0],[1786,8,4.0],[1786,10,7.0],[1787,0,2.0],[1787,1,1.0],[1787,2,1.0],[1787,3,1.0],[1787,4,1.0],[1787,5,5.0],[1787,6,9.0],[1787,7,5.0],[1787,8,20.0],[1787,9,3.0],[1787,10,7.0],[1788,1,1.0],[1788,6,1.0],[1788,8,3.0],[1789,2,1.0],[1789,3,26.0],[1789,4,3.0],[1789,8,1.0],[1789,9,2.0],[1789,10,2.0],[1790,0,1.0],[1790,1,3.0],[1790,2,1.0],[1790,3,1.0],[1790,5,7.0],[1790,7,1.0],[1790,8,1.0],[1791,3,5.0],[1791,5,5.0],[1791,8,2.0],[1792,0,1.0],[1792,1,1.0],[1792,5,1.0],[1792,9,1.0],[1793,7,1.0],[1793,8,1.0],[1793,10,1.0],[1794,0,30.0],[1794,1,12.0],[1794,2,14.0],[1794,3,49.0],[1794,4,12.0],[1794,5,19.0],[1794,7,72.0],[1794,8,3.0],[1795,9,6.0],[1796,8,1.0],[1796,9,6.0],[1797,7,2.0],[1797,10,4.0],[1798,0,95.0],[1798,1,33.0],[1798,2,20.0],[1798,3,65.0],[1798,4,22.0],[1798,5,79.0],[1798,7,3.0],[1798,10,5.0],[1799,0,15.0],[1799,1,5.0],[1799,2,7.0],[1799,3,2.0],[1799,5,8.0],[1800,7,1.0],[1800,9,1.0],[1800,10,2.0],[1801,3,1.0],[1801,4,2.0],[1801,5,3.0],[1801,7,3.0],[1801,8,3.0],[1801,10,3.0],[1802,2,3.0],[1802,4,50.0],[1802,7,6.0],[1802,8,1.0],[1802,10,4.0],[1803,6,4.0],[1803,8,1.0],[1803,9,11.0],[1804,6,3.0],[1804,7,5.0],[1804,9,7.0],[1805,9,27.0],[1806,6,1.0],[1806,9,3.0],[1807,0,13.0],[1807,1,6.0],[1807,2,4.0],[1807,3,16.0],[1807,4,6.0],[1807,5,42.0],[1807,6,1.0],[1807,7,6.0],[1807,8,15.0],[1807,10,3.0],[1808,6,4.0],[1808,8,1.0],[1809,8,1.0],[1809,9,59.0],[1810,9,5.0],[1811,6,17.0],[1811,7,5.0],[1811,8,10.0],[1811,9,7.0],[1812,0,2.0],[1812,3,1.0],[1812,8,1.0],[1813,6,1.0],[1813,7,1.0],[1813,8,6.0],[1813,10,1.0],[1814,0,1.0],[1814,1,2.0],[1814,2,1.0],[1814,4,8.0],[1814,5,2.0],[1814,10,1.0],[1815,6,2.0],[1815,8,5.0],[1816,6,2.0],[1816,7,2.0],[1817,0,28.0],[1817,1,33.0],[1817,2,1.0],[1817,3,5.0],[1817,4,5.0],[1817,5,33.0],[1817,7,3.0],[1817,8,3.0],[1818,6,1.0],[1818,8,2.0],[1818,10,1.0],[1819,6,1.0],[1819,9,2.0],[1820,7,1.0],[1820,8,11.0],[1821,4,4.0],[1821,6,1.0],[1821,7,2.0],[1821,10,2.0],[1822,0,2.0],[1822,4,1.0],[1822,9,1.0],[1823,9,4.0],[1824,6,1.0],[1824,9,1.0],[1825,9,25.0],[1826,1,1.0],[1826,6,1.0],[1826,9,2.0],[1827,6,5.0],[1827,8,3.0],[1827,9,5.0],[1828,8,1.0],[1828,10,2.0],[1829,6,2.0],[1829,7,4.0],[1829,8,2.0],[1829,9,1.0],[1830,0,1.0],[1830,1,1.0],[1830,9,2.0],[1831,2,14.0],[1831,3,1.0],[1831,10,1.0],[1832,0,2.0],[1832,1,3.0],[1832,3,3.0],[1832,4,10.0],[1832,5,1.0],[1833,0,1.0],[1833,1,4.0],[1833,4,1.0],[1833,5,1.0],[1833,6,1.0],[1833,7,1.0],[1833,8,1.0],[1833,9,21.0],[1833,10,3.0],[1834,0,1.0],[1834,1,1.0],[1834,8,1.0],[1835,7,1.0],[1835,8,4.0],[1836,6,1.0],[1836,9,9.0],[1837,0,2.0],[1837,10,2.0],[1838,0,9.0],[1838,1,4.0],[1838,2,1.0],[1838,3,2.0],[1838,5,1.0],[1838,8,1.0],[1839,6,1.0],[1839,8,4.0],[1839,9,1.0],[1840,6,23.0],[1840,7,69.0],[1840,8,29.0],[1840,9,10.0],[1841,3,1.0],[1841,7,6.0],[1841,9,1.0],[1842,2,2.0],[1842,3,3.0],[1842,5,1.0],[1842,6,2.0],[1842,7,1.0],[1842,9,11.0],[1843,6,1.0],[1843,7,4.0],[1844,6,3.0],[1844,7,2.0],[1845,6,1.0],[1845,7,4.0],[1845,8,1.0],[1845,9,5.0],[1845,10,1.0],[1846,7,5.0],[1847,3,2.0],[1847,5,1.0],[1847,8,3.0],[1847,10,1.0],[1848,0,2.0],[1848,1,4.0],[1848,2,2.0],[1848,3,1.0],[1848,5,4.0],[1848,7,3.0],[1848,10,2.0],[1849,6,2.0],[1849,7,2.0],[1849,8,1.0],[1849,9,3.0],[1850,7,8.0],[1851,0,3.0],[1851,3,6.0],[1851,5,6.0],[1852,0,1.0],[1852,4,1.0],[1853,0,1.0],[1853,5,1.0],[1853,10,1.0],[1854,6,7.0],[1855,7,8.0],[1855,8,1.0],[1855,10,4.0],[1856,6,2.0],[1856,7,3.0],[1856,8,5.0],[1856,9,4.0],[1856,10,2.0],[1857,7,2.0],[1857,8,1.0],[1858,0,2.0],[1858,10,3.0],[1859,6,3.0],[1859,9,1.0],[1860,0,1.0],[1860,1,2.0],[1860,6,1.0],[1861,0,1.0],[1861,3,1.0],[1861,5,1.0],[1862,6,2.0],[1862,8,1.0],[1862,9,1.0],[1863,0,24.0],[1863,1,10.0],[1863,2,5.0],[1863,3,18.0],[1863,4,3.0],[1863,5,40.0],[1863,6,5.0],[1863,7,8.0],[1863,8,36.0],[1863,9,1.0],[1863,10,11.0],[1864,3,1.0],[1864,7,2.0],[1865,7,2.0],[1865,10,3.0],[1866,4,40.0],[1866,6,1.0],[1866,8,1.0],[1866,9,2.0],[1866,10,22.0],[1867,0,1.0],[1867,1,2.0],[1867,5,1.0],[1867,6,14.0],[1867,8,19.0],[1867,9,1.0],[1868,3,1.0],[1868,5,1.0],[1868,8,1.0],[1869,0,1.0],[1869,3,1.0],[1869,4,1.0],[1869,5,45.0],[1869,8,4.0],[1869,10,12.0],[1870,0,4.0],[1870,1,2.0],[1870,3,3.0],[1870,5,2.0],[1871,6,1.0],[1871,9,3.0],[1872,6,16.0],[1872,8,11.0],[1872,9,3.0],[1873,0,29.0],[1873,1,126.0],[1873,2,7.0],[1873,3,10.0],[1873,4,7.0],[1873,5,245.0],[1874,0,4.0],[1874,2,2.0],[1874,3,1.0],[1874,4,4.0],[1874,5,1.0],[1874,6,1.0],[1874,7,3.0],[1875,0,250.0],[1875,1,48.0],[1875,2,60.0],[1875,3,252.0],[1875,4,15.0],[1875,5,310.0],[1875,6,6.0],[1875,7,14.0],[1875,8,66.0],[1875,10,19.0],[1876,10,15.0],[1877,0,1.0],[1877,1,1.0],[1877,3,2.0],[1877,6,3.0],[1877,8,2.0],[1878,7,4.0],[1878,10,1.0],[1879,3,4.0],[1879,4,5.0],[1879,5,24.0],[1879,8,2.0],[1880,0,3.0],[1880,1,1.0],[1880,2,4.0],[1880,3,6.0],[1880,4,2.0],[1880,5,2.0],[1880,6,40.0],[1880,7,62.0],[1880,8,81.0],[1880,9,14.0],[1880,10,4.0],[1881,0,13.0],[1881,1,9.0],[1881,2,2.0],[1881,3,3.0],[1881,4,5.0],[1881,5,14.0],[1881,6,3.0],[1881,7,2.0],[1881,8,23.0],[1881,10,4.0],[1882,7,7.0],[1882,10,7.0],[1883,9,374.0],[1884,6,4.0],[1884,8,1.0],[1884,9,7.0],[1885,0,57.0],[1885,1,15.0],[1885,2,21.0],[1885,3,14.0],[1885,4,42.0],[1885,5,48.0],[1885,6,32.0],[1885,7,16.0],[1885,8,65.0],[1885,10,48.0],[1886,7,1.0],[1886,9,14.0],[1886,10,7.0],[1887,9,4.0],[1888,9,4.0],[1889,0,34.0],[1889,1,20.0],[1889,2,15.0],[1889,3,66.0],[1889,4,17.0],[1889,5,54.0],[1889,6,42.0],[1889,7,32.0],[1889,8,66.0],[1889,9,31.0],[1889,10,43.0],[1890,6,4.0],[1890,7,53.0],[1890,8,3.0],[1890,10,2.0],[1891,0,2.0],[1891,1,1.0],[1891,3,4.0],[1891,5,5.0],[1892,6,1.0],[1892,9,4.0],[1893,0,1.0],[1893,5,2.0],[1894,8,1.0],[1895,0,121.0],[1895,1,54.0],[1895,2,334.0],[1895,3,106.0],[1895,4,61.0],[1895,5,91.0],[1895,7,1.0],[1895,8,12.0],[1895,9,1.0],[1895,10,1.0],[1896,0,1.0],[1896,3,2.0],[1896,4,21.0],[1896,5,4.0],[1896,6,16.0],[1896,8,6.0],[1896,9,9.0],[1896,10,22.0],[1897,6,3.0],[1897,7,2.0],[1898,7,2.0],[1899,1,1.0],[1899,3,2.0],[1899,8,2.0],[1900,2,2.0],[1900,3,1.0],[1900,6,1.0],[1900,8,5.0],[1900,9,1.0],[1901,1,1.0],[1901,3,2.0],[1901,5,1.0],[1901,8,5.0],[1902,6,2.0],[1902,7,9.0],[1903,0,6.0],[1903,1,6.0],[1903,3,2.0],[1903,5,16.0],[1903,10,1.0],[1904,6,3.0],[1904,7,2.0],[1904,8,2.0],[1905,9,3.0],[1906,4,2.0],[1906,6,16.0],[1906,7,77.0],[1906,8,28.0],[1906,9,3.0],[1906,10,60.0],[1907,9,9.0],[1907,10,1.0],[1908,6,11.0],[1908,9,1.0],[1909,1,1.0],[1909,2,1.0],[1909,9,1.0],[1910,1,1.0],[1910,3,2.0],[1910,5,3.0],[1910,6,4.0],[1910,8,6.0],[1910,9,3.0],[1910,10,11.0],[1911,4,1.0],[1911,6,6.0],[1911,7,3.0],[1911,8,3.0],[1911,10,1.0],[1912,6,1.0],[1912,9,1.0],[1912,10,4.0],[1913,0,1.0],[1913,3,66.0],[1914,1,1.0],[1914,3,3.0],[1914,6,2.0],[1914,7,1.0],[1914,8,3.0],[1915,9,6.0],[1916,1,1.0],[1916,3,1.0],[1916,5,1.0],[1916,8,8.0],[1916,10,1.0],[1917,6,2.0],[1917,8,2.0],[1917,9,18.0],[1918,7,2.0],[1918,9,3.0],[1918,10,4.0],[1919,0,3.0],[1919,1,2.0],[1919,3,5.0],[1919,5,7.0],[1919,8,2.0],[1919,9,3.0],[1919,10,7.0],[1920,7,7.0],[1921,7,6.0],[1921,8,11.0],[1921,10,1.0],[1922,2,1.0],[1922,5,5.0],[1922,8,4.0],[1923,7,1.0],[1923,9,2.0],[1924,9,9.0],[1925,6,23.0],[1925,7,55.0],[1925,8,11.0],[1925,9,29.0],[1925,10,27.0],[1926,6,1.0],[1926,8,4.0],[1927,0,3028.0],[1927,1,4400.0],[1927,2,11.0],[1927,3,53.0],[1927,4,57.0],[1927,5,39.0],[1927,6,15.0],[1927,7,5.0],[1927,8,15.0],[1927,10,190.0],[1928,6,13.0],[1928,7,4.0],[1928,8,9.0],[1928,9,5.0],[1929,6,1.0],[1929,7,1.0],[1929,8,1.0],[1929,9,8.0],[1930,0,1.0],[1930,1,1.0],[1930,3,3.0],[1930,5,1.0],[1931,0,10.0],[1931,1,4.0],[1931,2,6.0],[1931,3,12.0],[1931,4,2.0],[1931,5,7.0],[1931,7,1.0],[1931,8,1.0],[1931,10,2.0],[1932,3,1.0],[1932,5,2.0],[1933,6,4.0],[1934,0,1.0],[1934,9,1.0],[1935,0,3.0],[1935,1,7.0],[1935,2,1.0],[1935,3,8.0],[1935,4,2.0],[1935,5,6.0],[1935,6,6.0],[1935,8,25.0],[1935,9,1.0],[1935,10,1.0],[1936,6,12.0],[1936,7,2.0],[1936,8,2.0],[1936,9,1.0],[1936,10,2.0],[1937,7,1.0],[1937,9,4.0],[1937,10,1.0],[1938,9,2.0],[1939,1,1.0],[1939,3,2.0],[1940,0,31.0],[1940,1,15.0],[1940,2,31.0],[1940,3,67.0],[1940,4,3.0],[1940,5,44.0],[1940,7,12.0],[1940,8,1.0],[1940,10,1.0],[1941,0,5.0],[1941,2,10.0],[1941,3,2.0],[1941,5,2.0],[1941,7,8.0],[1942,6,9.0],[1942,7,1.0],[1943,7,1.0],[1943,9,4.0],[1944,6,2.0],[1944,8,4.0],[1944,9,5.0],[1945,2,1.0],[1945,4,1.0],[1945,5,1.0],[1946,2,6.0],[1946,3,14.0],[1946,6,1.0],[1947,0,3.0],[1947,1,1.0],[1947,2,1.0],[1947,3,2.0],[1947,4,2.0],[1947,5,7.0],[1947,6,1.0],[1947,7,16.0],[1947,8,1.0],[1947,9,1.0],[1947,10,139.0],[1948,1,1.0],[1948,3,3.0],[1948,9,1.0],[1949,0,1.0],[1949,6,1.0],[1949,8,1.0],[1949,10,1.0],[1950,1,1.0],[1950,8,7.0],[1951,0,12.0],[1951,2,2.0],[1951,3,52.0],[1951,4,37.0],[1951,5,1.0],[1952,1,1.0],[1952,4,1.0],[1952,7,14.0],[1952,10,26.0],[1953,1,1.0],[1953,8,7.0],[1954,9,7.0],[1955,10,9.0],[1956,6,3.0],[1956,10,1.0],[1957,9,5.0],[1958,3,2.0],[1958,5,3.0],[1958,6,2.0],[1958,8,2.0],[1958,9,8.0],[1959,4,2.0],[1960,9,6.0],[1961,0,1.0],[1961,3,2.0],[1961,4,2.0],[1961,5,1.0],[1961,7,4.0],[1961,8,5.0],[1961,9,1.0],[1962,0,2.0],[1962,1,1.0],[1962,5,1.0],[1962,6,12.0],[1962,8,9.0],[1962,9,7.0],[1963,0,76.0],[1963,1,31.0],[1963,2,17.0],[1963,3,62.0],[1963,4,10.0],[1963,5,77.0],[1963,7,1.0],[1963,8,3.0],[1963,10,2.0],[1964,6,2.0],[1964,9,3.0],[1965,0,6.0],[1965,1,32.0],[1965,3,164.0],[1965,4,2.0],[1965,5,147.0],[1965,6,1.0],[1965,7,1.0],[1965,8,1.0],[1966,6,13.0],[1966,9,1.0],[1967,2,29.0],[1967,3,1.0],[1968,6,9.0],[1968,7,2.0],[1969,9,4.0],[1970,0,63.0],[1970,1,123.0],[1970,2,2.0],[1970,3,1.0],[1970,4,860.0],[1970,5,80.0],[1970,6,38.0],[1970,7,10.0],[1970,8,109.0],[1970,9,1.0],[1970,10,25.0],[1971,7,2.0],[1971,8,1.0],[1972,7,5.0],[1972,10,3.0],[1973,6,7.0],[1973,7,28.0],[1973,8,7.0],[1973,9,2.0],[1973,10,3.0],[1974,1,3.0],[1974,3,1.0],[1974,7,3.0],[1974,9,4.0],[1974,10,2.0],[1975,5,1.0],[1975,6,1.0],[1975,7,2.0],[1975,8,3.0],[1975,10,1.0],[1976,2,1.0],[1976,4,5.0],[1976,6,86.0],[1976,7,2.0],[1976,8,15.0],[1976,9,12.0],[1976,10,2.0],[1977,6,1.0],[1977,8,1.0],[1977,9,34.0],[1977,10,1.0],[1978,6,4.0],[1978,8,1.0],[1978,9,6.0],[1979,1,3.0],[1979,3,2.0],[1979,4,2.0],[1979,5,7.0],[1979,6,1.0],[1979,8,3.0],[1980,3,1.0],[1981,9,5.0],[1982,5,46.0],[1983,0,772.0],[1983,1,1257.0],[1983,2,4.0],[1983,3,12.0],[1983,4,11.0],[1983,5,22.0],[1983,6,32.0],[1983,7,4.0],[1983,8,78.0],[1983,9,2.0],[1983,10,36.0],[1984,1,2.0],[1984,3,3.0],[1984,5,6.0],[1984,9,6.0],[1985,4,1.0],[1985,6,1.0],[1986,10,3.0],[1987,0,41.0],[1987,1,14.0],[1987,2,1762.0],[1987,3,40.0],[1987,4,3.0],[1987,5,17.0],[1987,8,1.0],[1988,6,4.0],[1988,7,12.0],[1988,8,9.0],[1988,9,5.0],[1988,10,1.0],[1989,0,5.0],[1989,1,4.0],[1989,3,5.0],[1989,4,1.0],[1989,5,1.0],[1989,10,23.0],[1990,4,1.0],[1990,7,1.0],[1990,10,2.0],[1991,6,6.0],[1992,0,155.0],[1992,1,54.0],[1992,2,39.0],[1992,3,74.0],[1992,4,43.0],[1992,5,318.0],[1992,6,22.0],[1992,7,8.0],[1992,8,128.0],[1992,10,30.0],[1993,1,1.0],[1993,5,1.0],[1993,10,1.0],[1994,3,2.0],[1994,8,1.0],[1995,4,4.0],[1995,5,1.0],[1996,0,2.0],[1996,1,3.0],[1996,2,1.0],[1996,3,2.0],[1996,4,5.0],[1996,5,6.0],[1997,7,2.0],[1997,9,2.0],[1997,10,1.0],[1998,1,2.0],[1998,5,1.0],[1999,8,2.0],[2000,0,27.0],[2000,1,5.0],[2000,2,3.0],[2000,3,41.0],[2000,4,2.0],[2000,5,24.0],[2000,6,27.0],[2000,7,22.0],[2000,8,78.0],[2000,9,9.0],[2000,10,9.0],[2001,0,2.0],[2001,1,3.0],[2001,3,7.0],[2001,4,1.0],[2001,5,5.0],[2001,6,17.0],[2001,7,5.0],[2001,8,38.0],[2001,10,18.0],[2002,6,3.0],[2002,7,5.0],[2003,7,2.0],[2003,8,3.0],[2004,6,3.0],[2005,0,17.0],[2005,1,8.0],[2005,3,5.0],[2005,4,21.0],[2005,5,5.0],[2005,7,1.0],[2006,6,1.0],[2006,7,2.0],[2006,8,4.0],[2007,10,3.0],[2008,1,27.0],[2008,2,2.0],[2008,3,3.0],[2008,4,7.0],[2008,5,1.0],[2008,6,6.0],[2008,8,22.0],[2009,0,2.0],[2009,1,2.0],[2009,2,1.0],[2009,3,1.0],[2009,5,1.0],[2009,7,1.0],[2009,10,2.0],[2010,1,1.0],[2010,2,1.0],[2010,3,3.0],[2010,5,3.0],[2010,6,2.0],[2010,7,1.0],[2010,8,1.0],[2011,7,2.0],[2012,8,2.0],[2013,9,5.0],[2014,9,3.0],[2015,0,3.0],[2015,3,1.0],[2015,5,3.0],[2015,8,4.0],[2016,6,1.0],[2016,7,1.0],[2016,10,3.0],[2017,0,4.0],[2017,1,120.0],[2017,2,2.0],[2017,5,24.0],[2018,0,42.0],[2018,1,50.0],[2018,2,5.0],[2018,3,5.0],[2018,4,2.0],[2018,5,101.0],[2018,6,1.0],[2018,8,2.0],[2019,6,9.0],[2019,7,2.0],[2019,8,19.0],[2019,9,4.0],[2019,10,3.0],[2020,10,2.0],[2021,8,6.0],[2021,9,9.0],[2022,0,4.0],[2022,1,4.0],[2022,2,2.0],[2022,3,12.0],[2022,5,6.0],[2022,6,2.0],[2022,7,1.0],[2022,8,4.0],[2022,9,2.0],[2022,10,1.0],[2023,4,2.0],[2023,8,1.0],[2023,9,39.0],[2023,10,15.0],[2024,3,1.0],[2025,4,4.0],[2025,7,1.0],[2026,6,2.0],[2026,10,1.0],[2027,6,3.0],[2027,7,12.0],[2027,8,1.0],[2027,9,1.0],[2027,10,4.0],[2028,0,1.0],[2028,1,1.0],[2028,3,1.0],[2028,6,1.0],[2028,9,1.0],[2029,3,1.0],[2029,9,1.0],[2030,0,1.0],[2030,3,6.0],[2030,10,1.0],[2031,1,1.0],[2031,6,1.0],[2032,9,11.0],[2033,6,5.0],[2034,6,1.0],[2034,7,1.0],[2034,8,1.0],[2035,6,14.0],[2035,7,82.0],[2035,8,3.0],[2035,9,1.0],[2035,10,10.0],[2036,9,1.0],[2036,10,1.0],[2037,1,1.0],[2037,3,3.0],[2038,0,73.0],[2038,1,53.0],[2038,2,16.0],[2038,3,39.0],[2038,4,61.0],[2038,5,161.0],[2038,6,8.0],[2038,7,5.0],[2038,8,16.0],[2038,10,22.0],[2039,0,1.0],[2039,6,20.0],[2039,8,7.0],[2039,9,195.0],[2040,6,1.0],[2040,8,1.0],[2040,9,1.0],[2041,3,5.0],[2042,9,6.0],[2043,6,4.0],[2044,1,1.0],[2045,10,5.0],[2046,6,2.0],[2046,7,4.0],[2046,8,1.0],[2046,9,6.0],[2047,1,1.0],[2047,5,1.0],[2047,6,4.0],[2047,7,4.0],[2047,8,12.0],[2047,9,1.0],[2047,10,3.0],[2048,6,1.0],[2048,9,3.0],[2049,0,1.0],[2049,2,2.0],[2049,3,3.0],[2049,5,5.0],[2049,10,1.0],[2050,6,2.0],[2050,7,1.0],[2051,3,6.0],[2051,10,1.0],[2052,7,4.0],[2052,10,1.0],[2053,0,5.0],[2053,1,2.0],[2053,5,6.0],[2054,6,1.0],[2054,7,2.0],[2054,8,1.0],[2055,6,4.0],[2055,8,1.0],[2055,9,7.0],[2056,0,6.0],[2056,1,3.0],[2056,2,5.0],[2056,3,14.0],[2056,5,7.0],[2056,6,7.0],[2056,8,3.0],[2056,9,8.0],[2057,8,2.0],[2057,9,10.0],[2058,4,2.0],[2058,6,2.0],[2058,7,11.0],[2058,10,2.0],[2059,6,3.0],[2059,8,1.0],[2059,9,12.0],[2060,7,2.0],[2061,2,1.0],[2061,4,2.0],[2061,8,2.0],[2062,6,4.0],[2062,8,3.0],[2062,9,3.0],[2062,10,1.0],[2063,2,1.0],[2063,6,20.0],[2063,8,22.0],[2063,10,10.0],[2064,0,1.0],[2064,1,1.0],[2064,2,1.0],[2064,3,1.0],[2064,5,1.0],[2064,9,7.0],[2065,0,3.0],[2065,1,1.0],[2065,2,2.0],[2065,3,7.0],[2065,5,3.0],[2066,2,1.0],[2066,3,1.0],[2067,6,6.0],[2067,8,2.0],[2067,9,8.0],[2068,0,3.0],[2068,2,1.0],[2068,3,1.0],[2068,6,1.0],[2068,7,1.0],[2069,8,1.0],[2069,9,8.0],[2070,6,1.0],[2070,9,5.0],[2071,0,1.0],[2071,1,4.0],[2071,4,1.0],[2071,10,1.0],[2072,6,7.0],[2072,7,2.0],[2073,6,1.0],[2073,8,1.0],[2074,6,16.0],[2074,7,3.0],[2074,8,1.0],[2075,0,5.0],[2075,1,2.0],[2075,3,3.0],[2075,5,3.0],[2075,7,1.0],[2076,6,3.0],[2076,7,6.0],[2077,6,2.0],[2077,7,4.0],[2077,9,1.0],[2077,10,1.0],[2078,6,2.0],[2078,7,1.0],[2078,8,2.0],[2079,6,16.0],[2080,0,4.0],[2080,1,10.0],[2080,3,5.0],[2080,4,5.0],[2080,5,20.0],[2080,8,11.0],[2080,9,1.0],[2080,10,3.0],[2081,6,230.0],[2081,7,34.0],[2081,8,74.0],[2081,9,137.0],[2081,10,21.0],[2082,0,906.0],[2082,1,1613.0],[2082,2,2.0],[2082,3,11.0],[2082,4,9.0],[2082,5,20.0],[2082,6,1.0],[2082,8,2.0],[2082,10,66.0],[2083,9,4.0],[2084,1,1.0],[2084,2,1.0],[2084,3,3.0],[2084,6,1.0],[2084,8,1.0],[2085,1,1.0],[2085,9,1.0],[2086,6,5.0],[2086,9,1.0],[2086,10,1.0],[2087,6,9.0],[2087,8,1.0],[2088,0,1.0],[2088,1,8.0],[2088,3,4.0],[2088,4,59.0],[2088,5,38.0],[2088,6,1.0],[2088,7,1.0],[2088,8,20.0],[2088,9,1.0],[2089,6,1.0],[2089,10,3.0],[2090,3,6.0],[2090,6,8.0],[2090,10,30.0],[2091,0,52.0],[2091,1,26.0],[2091,2,20.0],[2091,3,69.0],[2091,4,9.0],[2091,5,93.0],[2091,6,86.0],[2091,7,18.0],[2091,8,113.0],[2091,9,21.0],[2091,10,22.0],[2092,3,1.0],[2092,7,1.0],[2093,6,9.0],[2093,7,4.0],[2093,8,20.0],[2093,9,14.0],[2093,10,3.0],[2094,1,1.0],[2094,8,1.0],[2095,6,6.0],[2095,7,3.0],[2095,8,19.0],[2096,3,3.0],[2096,7,1.0],[2096,8,2.0],[2097,6,4.0],[2097,8,1.0],[2098,0,10.0],[2098,1,13.0],[2098,2,15.0],[2098,3,17.0],[2098,4,3.0],[2098,5,19.0],[2098,6,83.0],[2098,7,21.0],[2098,8,106.0],[2098,9,47.0],[2098,10,1.0],[2099,6,29.0],[2099,7,5.0],[2099,8,10.0],[2099,9,76.0],[2099,10,8.0],[2100,6,1.0],[2100,8,2.0],[2100,9,3.0],[2101,6,2.0],[2101,8,2.0],[2101,9,14.0],[2102,0,3.0],[2102,4,4.0],[2102,5,2.0],[2103,0,3.0],[2103,1,3.0],[2103,3,6.0],[2103,8,2.0],[2104,0,8.0],[2104,1,5.0],[2104,2,4.0],[2104,3,13.0],[2104,4,1.0],[2104,5,14.0],[2105,6,4.0],[2105,9,2.0],[2105,10,1.0],[2106,0,1.0],[2106,5,1.0],[2106,9,2.0],[2107,0,2.0],[2107,1,1.0],[2107,2,3.0],[2107,3,3.0],[2107,7,5.0],[2108,0,1.0],[2108,5,2.0],[2108,8,2.0],[2108,9,1.0],[2109,0,1.0],[2109,6,3.0],[2109,8,7.0],[2110,0,102.0],[2110,1,35.0],[2110,2,45.0],[2110,3,108.0],[2110,4,23.0],[2110,5,97.0],[2110,6,13.0],[2110,7,16.0],[2110,8,43.0],[2110,9,15.0],[2110,10,2.0],[2111,2,1.0],[2111,6,267.0],[2111,9,4.0],[2112,7,2.0],[2113,0,3.0],[2113,3,1.0],[2113,5,3.0],[2113,6,5.0],[2113,7,2.0],[2113,8,13.0],[2113,9,1.0],[2113,10,3.0],[2114,6,4.0],[2114,8,2.0],[2114,9,7.0],[2115,6,27.0],[2115,8,19.0],[2115,9,5.0],[2116,6,4.0],[2116,7,1.0],[2116,8,1.0],[2116,9,19.0],[2116,10,1.0],[2117,0,3.0],[2117,1,2.0],[2117,2,1.0],[2117,3,11.0],[2117,4,6.0],[2117,7,1.0],[2118,1,1.0],[2118,5,1.0],[2119,6,1.0],[2119,9,9.0],[2120,1,3.0],[2120,2,1.0],[2120,3,49.0],[2120,4,3.0],[2120,5,4.0],[2121,0,5.0],[2121,1,1.0],[2121,3,8.0],[2121,5,10.0],[2122,7,9.0],[2122,8,16.0],[2122,9,9.0],[2122,10,35.0],[2123,4,3.0],[2123,5,3.0],[2123,9,3.0],[2124,0,98.0],[2124,1,38.0],[2124,2,142.0],[2124,3,145.0],[2124,4,12.0],[2124,5,87.0],[2124,6,2.0],[2124,7,24.0],[2124,8,8.0],[2124,10,1.0],[2125,9,6.0],[2126,9,2.0],[2127,0,115.0],[2127,1,52.0],[2127,2,128.0],[2127,3,134.0],[2127,4,31.0],[2127,5,118.0],[2127,6,4.0],[2127,7,14.0],[2127,8,4.0],[2127,9,6.0],[2127,10,1.0],[2128,6,1.0],[2128,7,2.0],[2128,8,1.0],[2129,6,4.0],[2129,10,2.0],[2130,6,10.0],[2130,7,2.0],[2130,8,22.0],[2131,0,1.0],[2132,3,1.0],[2132,4,1.0],[2132,8,2.0],[2133,0,115.0],[2133,1,21.0],[2133,2,37.0],[2133,3,171.0],[2133,4,5.0],[2133,5,125.0],[2133,6,3.0],[2133,7,32.0],[2133,8,122.0],[2133,9,1.0],[2133,10,30.0],[2134,6,6.0],[2134,7,2.0],[2134,9,1.0],[2134,10,1.0],[2135,6,6.0],[2135,9,1.0],[2136,6,5.0],[2136,8,1.0],[2137,10,1.0],[2138,6,1.0],[2138,7,4.0],[2139,0,15.0],[2139,1,6.0],[2139,2,3.0],[2139,3,4.0],[2139,4,13.0],[2139,5,17.0],[2140,3,3.0],[2140,6,7.0],[2140,8,4.0],[2140,9,2.0],[2141,0,1.0],[2141,3,1.0],[2141,5,1.0],[2141,8,1.0],[2142,0,45.0],[2142,1,71.0],[2142,2,3.0],[2142,3,223.0],[2142,4,121.0],[2142,5,19.0],[2142,6,2.0],[2142,7,21.0],[2142,8,24.0],[2142,9,12.0],[2143,6,2.0],[2143,7,12.0],[2143,8,3.0],[2143,9,6.0],[2144,6,3.0],[2145,0,1.0],[2145,3,1.0],[2145,4,1.0],[2145,5,1.0],[2145,6,1.0],[2145,8,1.0],[2146,1,2.0],[2146,3,3.0],[2146,4,2.0],[2146,6,4.0],[2146,7,1.0],[2146,8,6.0],[2146,9,1.0],[2147,3,7.0],[2147,6,2.0],[2147,8,8.0],[2148,0,5.0],[2148,2,1.0],[2148,3,8.0],[2148,5,10.0],[2148,7,1.0],[2148,8,1.0],[2148,10,4.0],[2149,8,1.0],[2149,9,2.0],[2150,9,1.0],[2150,10,1.0],[2151,1,2.0],[2151,4,1.0],[2152,6,8.0],[2152,8,4.0],[2152,9,50.0],[2153,6,10.0],[2153,7,23.0],[2153,8,6.0],[2153,9,2.0],[2153,10,11.0],[2154,6,2.0],[2154,7,3.0],[2154,8,2.0],[2155,0,8.0],[2155,1,8.0],[2155,3,5.0],[2155,4,4.0],[2155,5,20.0],[2155,6,2.0],[2155,7,2.0],[2155,8,15.0],[2155,9,1.0],[2155,10,2.0],[2156,0,1.0],[2156,1,2.0],[2156,2,1.0],[2156,3,1.0],[2156,5,9.0],[2157,9,5.0],[2158,0,1.0],[2158,4,5.0],[2158,7,9.0],[2158,9,1.0],[2158,10,27.0],[2159,9,5.0],[2160,0,1.0],[2160,3,1.0],[2160,5,1.0],[2160,6,1.0],[2160,8,1.0],[2160,10,1.0],[2161,6,1.0],[2161,8,3.0],[2161,9,68.0],[2162,3,1.0],[2162,8,3.0],[2163,6,1.0],[2163,10,3.0],[2164,6,4.0],[2165,6,3.0],[2165,7,1.0],[2166,8,1.0],[2166,9,4.0],[2167,7,7.0],[2167,8,1.0],[2168,6,6.0],[2169,4,1.0],[2169,7,3.0],[2170,6,2.0],[2170,8,6.0],[2170,9,7.0],[2171,6,1.0],[2171,7,16.0],[2171,8,2.0],[2171,10,1.0],[2172,1,2.0],[2172,4,1.0],[2172,5,3.0],[2172,7,5.0],[2172,8,2.0],[2172,10,4.0],[2173,0,73.0],[2173,1,56.0],[2173,2,51.0],[2173,3,50.0],[2173,4,69.0],[2173,5,127.0],[2173,6,75.0],[2173,7,78.0],[2173,8,226.0],[2173,9,77.0],[2173,10,64.0],[2174,0,27.0],[2174,1,1.0],[2174,2,1.0],[2174,3,2.0],[2174,5,4.0],[2174,9,1.0],[2175,0,10.0],[2175,1,12.0],[2175,2,5.0],[2175,3,14.0],[2175,5,14.0],[2175,7,3.0],[2175,8,3.0],[2176,7,1.0],[2176,10,1.0],[2177,1,1.0],[2177,2,1.0],[2177,5,2.0],[2178,6,3.0],[2178,7,2.0],[2178,9,1.0],[2178,10,1.0],[2179,8,1.0],[2179,9,16.0],[2180,3,2.0],[2180,4,1.0],[2180,8,1.0],[2180,10,1.0],[2181,0,31.0],[2181,1,7.0],[2181,2,12.0],[2181,3,15.0],[2181,4,8.0],[2181,5,37.0],[2181,6,8.0],[2181,7,3.0],[2181,8,27.0],[2182,7,1.0],[2182,10,6.0],[2183,0,16.0],[2183,1,6.0],[2183,2,1.0],[2183,3,22.0],[2183,5,13.0],[2183,7,1.0],[2184,6,1.0],[2184,7,1.0],[2185,6,2.0],[2185,8,2.0],[2185,9,1.0],[2186,6,9.0],[2186,9,1.0],[2187,6,2.0],[2187,7,1.0],[2187,8,2.0],[2187,9,1.0],[2187,10,3.0],[2188,1,1.0],[2188,2,1.0],[2188,4,5.0],[2188,5,7.0],[2188,7,1.0],[2189,6,141.0],[2189,7,18.0],[2189,8,14.0],[2189,9,3.0],[2190,3,2.0],[2190,5,3.0],[2191,6,1.0],[2191,8,1.0],[2191,9,3.0],[2192,7,21.0],[2192,10,12.0],[2193,0,1.0],[2193,3,1.0],[2194,0,1.0],[2194,3,1.0],[2195,9,5.0],[2196,6,7.0],[2196,8,5.0],[2197,4,1.0],[2197,6,10.0],[2197,8,1.0],[2197,9,83.0],[2198,6,2.0],[2199,0,3.0],[2199,1,2.0],[2199,3,3.0],[2199,4,1.0],[2200,7,11.0],[2200,8,1.0],[2201,6,2.0],[2201,8,2.0],[2201,10,1.0],[2202,0,1.0],[2202,3,4.0],[2202,5,8.0],[2203,2,1.0],[2203,6,6.0],[2203,7,1.0],[2203,8,9.0],[2203,9,10.0],[2204,0,2.0],[2204,1,1.0],[2204,2,1.0],[2204,3,1.0],[2204,5,6.0],[2204,8,1.0],[2204,9,3.0],[2204,10,1.0],[2205,9,5.0],[2206,0,23.0],[2206,1,5.0],[2206,2,4.0],[2206,3,7.0],[2206,4,17.0],[2206,5,11.0],[2206,8,2.0],[2207,6,3.0],[2207,7,2.0],[2207,8,1.0],[2208,6,7.0],[2208,10,2.0],[2209,1,1.0],[2209,3,6.0],[2210,7,3.0],[2211,1,1.0],[2211,3,1.0],[2211,5,1.0],[2211,7,1.0],[2211,8,3.0],[2211,10,2.0],[2212,9,3.0],[2213,10,1.0],[2214,0,146.0],[2214,1,36.0],[2214,2,96.0],[2214,3,41.0],[2214,4,23.0],[2214,5,238.0],[2214,7,225.0],[2214,8,18.0],[2214,10,676.0],[2215,7,2.0],[2215,10,1.0],[2216,9,6.0],[2217,6,1.0],[2217,8,3.0],[2218,3,2.0],[2218,5,1.0],[2219,6,2.0],[2219,8,5.0],[2219,9,3.0],[2220,3,124.0],[2221,0,2.0],[2221,1,2.0],[2221,2,2.0],[2221,3,10.0],[2221,5,8.0],[2222,6,2.0],[2222,7,4.0],[2223,6,9.0],[2223,7,5.0],[2223,8,5.0],[2223,9,6.0],[2223,10,3.0],[2224,6,1.0],[2224,9,131.0],[2225,10,1.0],[2226,0,3.0],[2226,1,3.0],[2226,2,1.0],[2226,3,3.0],[2226,4,1.0],[2226,5,5.0],[2226,6,2.0],[2226,8,38.0],[2227,0,1.0],[2227,3,2.0],[2227,4,1.0],[2227,5,1.0],[2227,9,2.0],[2228,7,4.0],[2229,6,12.0],[2229,7,1.0],[2229,10,1.0],[2230,9,6.0],[2231,0,4.0],[2231,1,16.0],[2231,2,1.0],[2231,3,4.0],[2231,4,893.0],[2231,5,1.0],[2231,6,1.0],[2231,7,2.0],[2232,7,4.0],[2233,6,1.0],[2233,9,3.0],[2234,0,27.0],[2234,1,34.0],[2234,2,133.0],[2234,3,98.0],[2234,4,137.0],[2234,5,26.0],[2234,6,11.0],[2234,7,3.0],[2234,8,9.0],[2234,9,4.0],[2234,10,1.0],[2235,0,178.0],[2235,1,133.0],[2235,2,100.0],[2235,3,392.0],[2235,4,392.0],[2235,5,98.0],[2235,9,2.0],[2236,3,1.0],[2236,8,2.0],[2236,9,2.0],[2237,4,8.0],[2237,6,1.0],[2237,10,3.0],[2238,6,2.0],[2238,7,3.0],[2238,8,5.0],[2239,6,4.0],[2239,8,3.0],[2240,1,1.0],[2240,2,1.0],[2240,3,2.0],[2240,4,1.0],[2240,5,1.0],[2240,7,1.0],[2240,8,1.0],[2241,6,6.0],[2241,7,3.0],[2242,9,1.0],[2243,10,7.0],[2244,3,2.0],[2244,7,3.0],[2244,8,3.0],[2245,1,2.0],[2245,7,1.0],[2246,4,2.0],[2246,5,1.0],[2246,6,3.0],[2246,7,2.0],[2246,8,1.0],[2246,9,11.0],[2246,10,2.0],[2247,3,1.0],[2247,6,1.0],[2247,7,3.0],[2247,8,9.0],[2247,9,8.0],[2248,10,7.0],[2249,6,1.0],[2249,9,8.0],[2250,6,7.0],[2250,7,6.0],[2250,8,2.0],[2251,9,3.0],[2252,6,2.0],[2252,7,1.0],[2253,1,1.0],[2253,8,20.0],[2254,0,38.0],[2254,1,25.0],[2254,2,60.0],[2254,3,71.0],[2254,4,7.0],[2254,5,43.0],[2254,7,35.0],[2254,8,1.0],[2255,0,1.0],[2255,6,1.0],[2255,7,1.0],[2255,9,3.0],[2256,0,1.0],[2256,1,1.0],[2256,2,4.0],[2256,3,2.0],[2256,4,1.0],[2256,5,1.0],[2256,6,1.0],[2256,7,1.0],[2256,9,3.0],[2257,7,13.0],[2258,0,2.0],[2258,1,2.0],[2258,2,1.0],[2258,3,4.0],[2258,4,1.0],[2258,5,3.0],[2258,9,1.0],[2259,0,12.0],[2259,1,5.0],[2259,3,11.0],[2259,4,9.0],[2259,5,11.0],[2259,6,11.0],[2259,7,17.0],[2259,8,39.0],[2259,9,3.0],[2259,10,1.0],[2260,7,2.0],[2260,8,12.0],[2260,10,1.0],[2261,8,1.0],[2261,10,4.0],[2262,0,137.0],[2262,1,81.0],[2262,2,32.0],[2262,3,55.0],[2262,4,24.0],[2262,5,185.0],[2262,6,2.0],[2262,7,5.0],[2262,8,11.0],[2262,10,30.0],[2263,7,4.0],[2263,8,1.0],[2263,10,3.0],[2264,7,4.0],[2265,6,15.0],[2265,7,3.0],[2266,7,3.0],[2266,10,1.0],[2267,0,1.0],[2267,1,1.0],[2267,2,1.0],[2267,3,3.0],[2267,4,2.0],[2267,5,9.0],[2268,0,1.0],[2268,3,1.0],[2268,6,1.0],[2268,8,2.0],[2269,7,2.0],[2269,10,2.0],[2270,0,34.0],[2270,1,23.0],[2270,3,8.0],[2270,4,10.0],[2270,5,59.0],[2270,6,1.0],[2271,3,1.0],[2272,7,1.0],[2272,9,2.0],[2273,1,1.0],[2273,3,1.0],[2274,6,10.0],[2274,7,14.0],[2274,8,3.0],[2274,9,3.0],[2274,10,1.0],[2275,6,15.0],[2276,0,1.0],[2276,1,2.0],[2276,5,2.0],[2276,10,1.0],[2277,6,6.0],[2277,7,10.0],[2277,8,5.0],[2278,6,6.0],[2278,8,3.0],[2278,9,1.0],[2279,7,5.0],[2279,8,1.0],[2279,9,9.0],[2279,10,7.0],[2280,0,5.0],[2280,1,1.0],[2280,3,3.0],[2280,5,6.0],[2280,7,1.0],[2281,6,3.0],[2282,0,4.0],[2282,1,1.0],[2282,2,2.0],[2282,3,3.0],[2282,4,3.0],[2282,5,9.0],[2282,7,1.0],[2282,8,1.0],[2282,10,1.0],[2283,0,1.0],[2283,1,1.0],[2283,8,3.0],[2284,0,12.0],[2284,1,7.0],[2284,3,9.0],[2284,4,1.0],[2284,5,10.0],[2284,8,2.0],[2285,6,6.0],[2286,0,1.0],[2286,3,1.0],[2286,4,1.0],[2287,10,3.0],[2288,6,6.0],[2288,7,20.0],[2288,8,4.0],[2288,9,9.0],[2288,10,4.0],[2289,0,1.0],[2289,3,51.0],[2290,0,26.0],[2290,1,14.0],[2290,2,21.0],[2290,3,31.0],[2290,4,5.0],[2290,5,46.0],[2290,6,11.0],[2290,7,3.0],[2290,8,18.0],[2290,9,1.0],[2290,10,1.0],[2291,6,1.0],[2291,8,2.0],[2292,6,3.0],[2293,6,5.0],[2293,8,1.0],[2294,2,1.0],[2294,8,8.0],[2295,0,1.0],[2295,5,1.0],[2295,7,1.0],[2296,0,3.0],[2296,1,9.0],[2296,3,3.0],[2296,4,21.0],[2296,5,4.0],[2296,7,1.0],[2296,8,3.0],[2296,9,2.0],[2297,0,4.0],[2297,1,1.0],[2297,3,7.0],[2297,4,1.0],[2297,5,3.0],[2297,10,1.0],[2298,0,5.0],[2298,1,1.0],[2298,3,4.0],[2298,5,5.0],[2298,6,1.0],[2298,7,5.0],[2298,8,24.0],[2298,10,1.0],[2299,0,2.0],[2299,3,2.0],[2299,5,1.0],[2300,6,1.0],[2300,7,1.0],[2300,9,138.0],[2300,10,4.0],[2301,0,4.0],[2301,1,6.0],[2301,2,1.0],[2301,4,2.0],[2301,5,2.0],[2301,6,10.0],[2301,7,1.0],[2301,8,14.0],[2302,0,6.0],[2302,1,3.0],[2302,3,1.0],[2302,5,2.0],[2302,8,1.0],[2303,1,1.0],[2303,6,1.0],[2303,8,1.0],[2304,2,1.0],[2304,4,4.0],[2304,5,2.0],[2305,6,1.0],[2305,9,2.0],[2306,0,2.0],[2306,3,1.0],[2306,8,2.0],[2306,10,1.0],[2307,6,1.0],[2307,10,1.0],[2308,6,5.0],[2308,7,7.0],[2309,6,9.0],[2309,7,11.0],[2309,8,4.0],[2309,9,3.0],[2309,10,2.0],[2310,8,1.0],[2310,9,3.0],[2311,9,2.0],[2312,0,3.0],[2312,1,2.0],[2312,3,2.0],[2312,4,5.0],[2312,5,6.0],[2312,6,1.0],[2312,7,3.0],[2312,8,7.0],[2312,9,3.0],[2312,10,6.0],[2313,6,1.0],[2313,9,1.0],[2314,6,2.0],[2314,8,1.0],[2314,9,3.0],[2315,0,2.0],[2315,5,1.0],[2316,8,1.0],[2317,0,1.0],[2317,1,1.0],[2317,3,4.0],[2317,5,1.0],[2318,0,2.0],[2318,1,3.0],[2318,2,2.0],[2318,3,1.0],[2318,4,7.0],[2318,5,3.0],[2318,7,1.0],[2319,7,36.0],[2319,8,1.0],[2319,10,7.0],[2320,5,3.0],[2321,0,60.0],[2321,1,26.0],[2321,2,1660.0],[2321,3,138.0],[2321,4,14.0],[2321,5,48.0],[2321,6,2.0],[2321,7,8.0],[2321,10,7.0],[2322,1,1.0],[2322,4,2.0],[2322,5,1.0],[2322,7,7.0],[2322,8,3.0],[2322,9,1.0],[2322,10,3.0],[2323,0,1.0],[2323,1,4.0],[2324,0,10.0],[2324,1,4.0],[2324,2,1.0],[2324,3,11.0],[2324,4,1.0],[2324,5,25.0],[2324,8,1.0],[2324,9,1.0],[2325,6,2.0],[2325,7,1.0],[2325,10,2.0],[2326,9,2.0],[2327,6,1.0],[2327,7,4.0],[2327,8,4.0],[2327,9,2.0],[2327,10,1.0],[2328,6,1.0],[2328,7,3.0],[2328,10,1.0],[2329,6,5.0],[2329,7,1.0],[2330,9,11.0],[2331,5,1.0],[2331,6,2.0],[2331,7,3.0],[2331,8,2.0],[2331,9,2.0],[2331,10,6.0],[2332,7,1.0],[2332,10,2.0],[2333,0,1.0],[2333,1,2.0],[2333,2,1.0],[2333,3,4.0],[2333,6,5.0],[2333,7,2.0],[2333,8,17.0],[2333,9,3.0],[2334,0,124.0],[2334,1,93.0],[2334,2,11.0],[2334,3,47.0],[2334,4,26.0],[2334,5,147.0],[2334,7,24.0],[2334,8,22.0],[2334,10,7.0],[2335,0,2.0],[2335,1,1.0],[2335,5,2.0],[2336,6,2.0],[2336,8,2.0],[2336,9,3.0],[2337,2,11.0],[2337,3,4.0],[2337,4,10.0],[2337,6,13.0],[2337,7,8.0],[2337,8,11.0],[2337,9,3.0],[2337,10,8.0],[2338,0,7.0],[2338,2,2.0],[2338,3,15.0],[2338,4,1.0],[2338,5,5.0],[2338,6,57.0],[2338,7,6.0],[2338,8,33.0],[2338,9,61.0],[2339,0,7.0],[2339,3,8.0],[2339,5,13.0],[2339,6,3.0],[2339,8,12.0],[2339,10,2.0],[2340,9,139.0],[2341,6,10.0],[2341,7,2.0],[2341,9,1.0],[2342,1,2.0],[2342,4,2.0],[2342,5,1.0],[2343,6,2.0],[2343,10,3.0],[2344,6,3.0],[2344,8,1.0],[2344,9,1.0],[2345,6,4.0],[2345,7,1.0],[2345,8,13.0],[2345,9,16.0],[2346,7,3.0],[2346,10,1.0],[2347,3,3.0],[2347,5,2.0],[2347,9,2.0],[2347,10,1.0],[2348,6,6.0],[2349,4,11.0],[2349,7,2.0],[2350,7,1.0],[2350,10,3.0],[2351,7,3.0],[2352,6,2.0],[2352,8,2.0],[2353,2,1.0],[2353,8,2.0],[2353,10,1.0],[2354,9,3.0],[2355,6,1.0],[2355,7,1.0],[2355,9,1.0],[2356,6,9.0],[2356,8,7.0],[2356,9,11.0],[2357,2,1.0],[2357,4,1.0],[2357,6,29.0],[2357,7,4.0],[2357,8,3.0],[2357,9,252.0],[2357,10,3.0],[2358,0,75.0],[2358,1,4.0],[2358,2,41.0],[2358,3,104.0],[2358,4,40.0],[2358,5,48.0],[2358,6,4.0],[2358,8,4.0],[2358,9,1.0],[2358,10,17.0],[2359,0,2.0],[2359,5,1.0],[2360,6,34.0],[2360,9,1.0],[2361,6,15.0],[2361,7,13.0],[2361,8,6.0],[2361,9,14.0],[2361,10,1.0],[2362,9,10.0],[2363,4,4.0],[2363,6,32.0],[2363,7,26.0],[2363,8,14.0],[2363,10,19.0],[2364,0,204.0],[2364,1,13.0],[2364,2,108.0],[2364,3,229.0],[2364,4,79.0],[2364,5,150.0],[2364,6,4.0],[2364,8,4.0],[2364,9,2.0],[2364,10,49.0],[2365,6,3.0],[2365,7,1.0],[2365,9,3.0],[2366,0,1.0],[2366,3,2.0],[2366,5,2.0],[2366,7,2.0],[2366,8,1.0],[2366,9,1.0],[2366,10,10.0],[2367,6,5.0],[2367,8,4.0],[2368,0,34.0],[2368,1,15.0],[2368,2,1.0],[2368,3,40.0],[2368,4,13.0],[2368,5,23.0],[2368,7,11.0],[2368,8,6.0],[2368,9,26.0],[2368,10,2.0],[2369,6,8.0],[2369,7,5.0],[2369,8,4.0],[2369,9,1.0],[2369,10,4.0],[2370,5,6.0],[2370,8,1.0],[2371,4,9.0],[2371,5,5.0],[2372,0,10.0],[2372,1,88.0],[2372,2,1332.0],[2372,3,283.0],[2372,4,127.0],[2372,5,13.0],[2372,6,3.0],[2372,7,13.0],[2372,8,23.0],[2372,9,1.0],[2372,10,167.0],[2373,6,2.0],[2373,7,1.0],[2373,8,1.0],[2373,9,3.0],[2374,0,2.0],[2374,3,2.0],[2375,1,3.0],[2375,2,2.0],[2375,4,4.0],[2375,6,1.0],[2375,7,12.0],[2375,8,9.0],[2375,10,13.0],[2376,5,1.0],[2377,0,11.0],[2377,1,12.0],[2377,2,27.0],[2377,3,14.0],[2377,4,5.0],[2377,5,5.0],[2377,6,11.0],[2377,9,12.0],[2378,6,1.0],[2378,9,1.0],[2379,7,32.0],[2380,1,1.0],[2380,7,1.0],[2380,10,1.0],[2381,10,1.0],[2382,7,4.0],[2383,9,10.0],[2384,2,103.0],[2384,9,2.0],[2384,10,3.0],[2385,3,2.0],[2385,5,1.0],[2385,7,1.0],[2385,8,3.0],[2386,8,3.0],[2386,10,4.0],[2387,7,1.0],[2387,8,1.0],[2387,10,2.0],[2388,7,2.0],[2389,7,2.0],[2389,8,1.0],[2390,0,3.0],[2390,1,3.0],[2390,2,1.0],[2390,3,1.0],[2390,5,4.0],[2390,8,1.0],[2390,10,2.0],[2391,1,6.0],[2391,3,2.0],[2391,4,20.0],[2391,5,2.0],[2392,0,3.0],[2392,1,1.0],[2392,3,1.0],[2393,3,2.0],[2393,5,2.0],[2394,5,1.0],[2395,0,26.0],[2396,7,9.0],[2397,5,2.0],[2397,8,1.0],[2398,5,1.0],[2399,0,1.0],[2400,0,2.0],[2401,6,1.0],[2401,8,1.0],[2401,9,3.0],[2402,1,1.0],[2402,5,1.0],[2403,3,3.0],[2404,0,5.0],[2404,2,2.0],[2404,3,1.0],[2404,5,3.0],[2405,9,4.0],[2406,6,2.0],[2407,9,6.0],[2408,6,2.0],[2408,7,3.0],[2409,6,14.0],[2409,7,6.0],[2409,8,9.0],[2409,9,1.0],[2410,5,1.0],[2410,6,1.0],[2410,9,2.0],[2411,6,4.0],[2411,7,5.0],[2411,8,6.0],[2411,10,4.0],[2412,6,4.0],[2412,7,1.0],[2413,6,2.0],[2413,7,1.0],[2414,6,3.0],[2415,0,1.0],[2415,1,1.0],[2415,5,1.0],[2415,8,2.0],[2416,1,2.0],[2416,5,2.0],[2416,8,1.0],[2416,10,1.0],[2417,1,1.0],[2417,5,2.0],[2418,0,1.0],[2418,1,2.0],[2419,0,1.0],[2419,3,1.0],[2419,5,1.0],[2419,10,1.0],[2420,1,1.0],[2420,3,1.0],[2421,3,2.0],[2421,4,8.0],[2421,5,1.0],[2421,8,2.0],[2421,10,1.0],[2422,1,1.0],[2422,3,2.0],[2423,0,3.0],[2423,1,1.0],[2423,3,2.0],[2424,3,1.0],[2425,0,6.0],[2425,1,3.0],[2425,3,4.0],[2425,5,5.0],[2425,6,5.0],[2425,7,3.0],[2425,8,7.0],[2425,9,5.0],[2425,10,1.0],[2426,7,11.0],[2427,7,3.0],[2427,8,1.0],[2427,10,1.0],[2428,8,3.0],[2429,0,1.0],[2429,8,5.0],[2430,7,1.0],[2430,10,5.0],[2431,10,4.0],[2432,10,2.0],[2433,8,6.0],[2434,8,5.0],[2435,6,1.0],[2435,8,16.0],[2436,6,5.0],[2436,8,4.0],[2436,9,2.0],[2437,9,10.0],[2438,6,1.0],[2438,9,3.0],[2439,6,3.0],[2439,8,2.0],[2439,9,3.0],[2440,9,1.0],[2441,9,12.0],[2442,10,1.0],[2443,6,3.0],[2443,7,1.0],[2443,8,1.0],[2444,6,1.0],[2444,8,3.0],[2444,9,1.0],[2444,10,5.0],[2445,5,1.0],[2445,7,4.0],[2445,8,5.0],[2445,10,1.0],[2446,2,12.0],[2447,6,1.0],[2447,7,4.0],[2448,6,3.0],[2448,9,4.0],[2449,6,1.0],[2449,7,2.0],[2449,8,2.0],[2449,9,2.0],[2450,8,1.0],[2450,9,10.0],[2451,6,4.0],[2452,6,1.0],[2452,7,4.0],[2452,9,2.0],[2453,6,28.0],[2454,2,46.0],[2455,5,2.0],[2456,5,1.0],[2457,0,3.0],[2457,3,4.0],[2457,5,7.0],[2457,8,1.0],[2458,2,1.0],[2458,3,1.0],[2459,0,1.0],[2460,7,2.0],[2460,10,6.0],[2461,6,8.0],[2461,8,1.0],[2461,9,11.0],[2462,6,1.0],[2462,8,2.0],[2462,9,8.0],[2463,7,6.0],[2464,5,1.0],[2464,7,2.0],[2464,10,2.0],[2465,8,5.0],[2466,8,6.0],[2467,8,5.0],[2468,6,1.0],[2468,8,3.0],[2469,8,8.0],[2470,0,3.0],[2470,1,3.0],[2470,5,1.0],[2471,3,2.0],[2471,5,2.0],[2472,1,1.0],[2472,5,1.0],[2473,0,2.0],[2473,1,1.0],[2473,2,1.0],[2473,3,6.0],[2473,4,1.0],[2473,5,2.0],[2473,8,1.0],[2474,1,1.0],[2474,3,1.0],[2475,1,2.0],[2475,2,1.0],[2475,3,1.0],[2475,8,1.0],[2476,4,2.0],[2476,7,1.0],[2477,0,1.0],[2477,5,1.0],[2478,0,7.0],[2478,3,1.0],[2478,5,3.0],[2479,3,1.0],[2479,5,3.0],[2479,10,2.0],[2480,8,2.0],[2480,10,5.0],[2481,7,1.0],[2481,10,2.0],[2482,0,1.0],[2482,9,2.0],[2483,0,1.0],[2483,1,1.0],[2483,3,6.0],[2483,5,3.0],[2484,0,1.0],[2484,5,2.0],[2485,3,1.0],[2485,4,1.0],[2486,3,1.0],[2486,7,2.0],[2486,8,1.0],[2487,0,1.0],[2487,5,1.0],[2488,0,1.0],[2488,9,1.0],[2489,1,1.0],[2489,3,1.0],[2489,4,1.0],[2490,0,2.0],[2490,1,4.0],[2490,2,1.0],[2490,3,2.0],[2490,4,2.0],[2490,5,1.0],[2491,4,3.0],[2491,5,1.0],[2492,0,1.0],[2492,4,1.0],[2492,5,1.0],[2493,0,5.0],[2493,1,1.0],[2493,2,3.0],[2493,4,3.0],[2493,5,3.0],[2494,0,1.0],[2494,1,3.0],[2494,4,4.0],[2494,8,4.0],[2495,4,8.0],[2495,8,1.0],[2495,10,1.0],[2496,3,1.0],[2496,9,4.0],[2497,0,7.0],[2497,1,2.0],[2497,2,1.0],[2497,3,19.0],[2497,5,9.0],[2497,6,1.0],[2497,8,17.0],[2497,10,1.0],[2498,2,2.0],[2499,6,7.0],[2500,6,2.0],[2500,9,6.0],[2501,0,1.0],[2501,4,1.0],[2501,5,1.0],[2502,1,2.0],[2502,5,1.0],[2502,8,2.0],[2503,7,8.0],[2504,0,4.0],[2504,1,2.0],[2504,3,8.0],[2504,7,2.0],[2505,7,18.0],[2505,8,9.0],[2505,10,3.0],[2506,1,1.0],[2506,3,1.0],[2506,5,1.0],[2506,6,1.0],[2506,7,1.0],[2506,8,1.0],[2507,0,1.0],[2507,5,1.0],[2507,8,1.0],[2508,0,2.0],[2508,1,1.0],[2508,5,1.0],[2509,6,1.0],[2509,7,12.0],[2509,8,4.0],[2510,6,1.0],[2510,9,5.0],[2511,6,7.0],[2511,8,13.0],[2512,6,8.0],[2512,7,2.0],[2512,8,18.0],[2512,9,3.0],[2512,10,1.0],[2513,6,4.0],[2513,7,6.0],[2513,10,1.0],[2514,7,1.0],[2514,8,9.0],[2515,3,1.0],[2515,4,1.0],[2516,1,2.0],[2516,5,3.0],[2517,6,1.0],[2517,8,3.0],[2517,9,8.0],[2518,8,4.0],[2518,9,1.0],[2518,10,1.0],[2519,0,1.0],[2519,1,2.0],[2519,5,3.0],[2519,8,2.0],[2520,1,2.0],[2520,5,1.0],[2521,3,5.0],[2521,5,1.0],[2521,10,2.0],[2522,0,1.0],[2522,5,1.0],[2523,0,3.0],[2523,1,1.0],[2523,3,2.0],[2523,4,1.0],[2523,5,1.0],[2524,0,2.0],[2524,1,1.0],[2524,2,1.0],[2524,3,1.0],[2525,0,2.0],[2525,1,1.0],[2525,3,1.0],[2525,5,3.0],[2526,1,1.0],[2526,2,1.0],[2526,3,1.0],[2526,5,2.0],[2527,3,1.0],[2527,6,1.0],[2527,9,2.0],[2528,1,4.0],[2528,5,1.0],[2529,7,3.0],[2529,9,1.0],[2530,9,4.0],[2531,10,3.0],[2532,6,1.0],[2532,7,3.0],[2532,8,1.0],[2532,10,2.0],[2533,0,2.0],[2533,2,1.0],[2533,3,1.0],[2533,5,2.0],[2533,10,1.0],[2534,0,1.0],[2534,1,1.0],[2535,5,1.0],[2535,7,1.0],[2535,8,2.0],[2536,6,2.0],[2536,8,2.0],[2536,9,1.0],[2537,2,1.0],[2537,8,12.0],[2538,0,1.0],[2538,2,2.0],[2538,4,1.0],[2538,6,1.0],[2538,7,9.0],[2538,9,1.0],[2539,7,8.0],[2539,10,1.0],[2540,7,7.0],[2540,8,1.0],[2541,1,1.0],[2541,3,1.0],[2541,5,1.0],[2542,7,1.0],[2542,9,4.0],[2542,10,4.0],[2543,10,4.0],[2544,6,2.0],[2544,9,1.0],[2544,10,1.0],[2545,8,1.0],[2545,10,2.0],[2546,5,3.0],[2546,8,2.0],[2546,10,6.0],[2547,0,1.0],[2547,5,1.0],[2547,7,1.0],[2548,6,1.0],[2549,7,4.0],[2550,0,2.0],[2550,1,2.0],[2550,3,1.0],[2550,4,3.0],[2550,5,7.0],[2551,1,1.0],[2551,4,3.0],[2551,5,1.0],[2552,0,8.0],[2552,1,3.0],[2552,4,1.0],[2552,5,9.0],[2552,10,4.0],[2553,0,1.0],[2553,1,1.0],[2553,4,2.0],[2553,5,1.0],[2553,8,2.0],[2554,6,1.0],[2554,8,6.0],[2555,8,7.0],[2556,8,1.0],[2556,9,18.0],[2557,6,3.0],[2557,7,2.0],[2558,6,3.0],[2558,8,3.0],[2559,10,51.0],[2560,0,2.0],[2560,2,1.0],[2561,0,2.0],[2561,1,3.0],[2561,2,5.0],[2561,4,2.0],[2562,2,2.0],[2563,6,4.0],[2564,6,1.0],[2564,7,9.0],[2564,8,1.0],[2565,7,4.0],[2566,6,1.0],[2566,7,2.0],[2567,6,5.0],[2568,7,1.0],[2568,8,3.0],[2569,0,1.0],[2569,1,1.0],[2569,3,2.0],[2569,5,2.0],[2569,6,1.0],[2570,6,10.0],[2570,8,2.0],[2571,6,8.0],[2572,6,5.0],[2572,7,1.0],[2573,6,1.0],[2573,7,6.0],[2574,6,2.0],[2574,7,1.0],[2574,8,2.0],[2574,9,1.0],[2575,2,1.0],[2576,2,8.0],[2576,3,3.0],[2576,5,1.0],[2577,2,1.0],[2577,8,1.0],[2578,5,1.0],[2579,6,2.0],[2579,7,2.0],[2580,3,1.0],[2580,5,1.0],[2580,8,1.0],[2581,0,3.0],[2581,2,1.0],[2581,5,6.0],[2581,8,1.0],[2581,10,3.0],[2582,0,1.0],[2582,2,1.0],[2582,3,1.0],[2582,5,1.0],[2582,7,1.0],[2582,9,1.0],[2583,1,3.0],[2583,3,3.0],[2583,4,1.0],[2583,5,6.0],[2583,8,2.0],[2584,0,1.0],[2584,3,1.0],[2584,10,1.0],[2585,6,10.0],[2585,7,9.0],[2585,8,1.0],[2585,9,6.0],[2585,10,2.0],[2586,1,1.0],[2586,5,1.0],[2586,7,2.0],[2586,8,5.0],[2586,10,1.0],[2587,7,2.0],[2587,8,3.0],[2588,4,2.0],[2588,8,3.0],[2589,8,5.0],[2590,0,10.0],[2590,1,4.0],[2590,2,1.0],[2590,3,1.0],[2590,4,1.0],[2590,5,3.0],[2591,0,1.0],[2591,1,2.0],[2591,5,2.0],[2591,8,1.0],[2592,5,1.0],[2593,1,5.0],[2593,2,2.0],[2593,3,4.0],[2593,4,21.0],[2594,3,1.0],[2594,5,1.0],[2595,0,4.0],[2595,5,2.0],[2596,6,2.0],[2596,7,4.0],[2596,8,11.0],[2596,10,2.0],[2597,7,4.0],[2598,6,2.0],[2598,9,16.0],[2599,0,2.0],[2599,1,2.0],[2599,3,1.0],[2600,6,1.0],[2600,7,1.0],[2600,9,14.0],[2601,6,1.0],[2601,8,4.0],[2602,6,6.0],[2602,7,13.0],[2602,8,14.0],[2602,9,17.0],[2602,10,16.0],[2603,0,11.0],[2603,1,6.0],[2603,4,1.0],[2603,5,6.0],[2604,0,6.0],[2604,1,10.0],[2604,2,15.0],[2604,3,8.0],[2604,5,7.0],[2604,7,1.0],[2604,8,1.0],[2605,1,2.0],[2605,3,5.0],[2606,1,1.0],[2606,3,1.0],[2607,0,1.0],[2607,2,4.0],[2608,0,3.0],[2608,1,1.0],[2608,3,2.0],[2608,5,1.0],[2608,6,1.0],[2608,7,4.0],[2608,10,2.0],[2609,6,13.0],[2609,8,1.0],[2609,9,3.0],[2610,6,1.0],[2610,7,20.0],[2610,8,5.0],[2610,10,4.0],[2611,6,5.0],[2612,0,3.0],[2612,3,9.0],[2612,4,6.0],[2612,5,3.0],[2613,0,4.0],[2613,1,1.0],[2613,2,2.0],[2613,3,1.0],[2614,1,1.0],[2614,8,1.0],[2614,10,34.0],[2615,3,2.0],[2615,6,1.0],[2615,7,42.0],[2615,8,3.0],[2615,10,225.0],[2616,6,11.0],[2616,10,6.0],[2617,1,1.0],[2617,4,1.0],[2618,1,1.0],[2618,2,1.0],[2618,5,1.0],[2618,8,4.0],[2618,10,3.0],[2619,0,2.0],[2619,1,1.0],[2619,2,1.0],[2619,5,1.0],[2620,7,1.0],[2620,8,3.0],[2621,8,2.0],[2621,9,6.0],[2622,7,1.0],[2622,10,35.0],[2623,6,1.0],[2623,7,1.0],[2624,0,1.0],[2624,4,2.0],[2624,6,1.0],[2624,8,22.0],[2624,10,2.0],[2625,8,1.0],[2626,7,5.0],[2626,8,1.0],[2627,7,1.0],[2628,7,3.0],[2629,1,1.0],[2629,3,1.0],[2629,4,1.0],[2629,5,1.0],[2630,6,2.0],[2630,7,4.0],[2631,6,5.0],[2631,7,3.0],[2631,8,1.0],[2632,6,4.0],[2632,7,2.0],[2632,8,1.0],[2632,10,1.0],[2633,6,1.0],[2633,7,3.0],[2633,10,4.0],[2634,6,1.0],[2634,8,2.0],[2634,10,2.0],[2635,0,6.0],[2635,1,22.0],[2635,3,14.0],[2635,4,18.0],[2635,5,7.0],[2635,7,5.0],[2635,8,1.0],[2635,9,1.0],[2636,7,2.0],[2636,8,22.0],[2637,0,1.0],[2637,1,1.0],[2637,3,4.0],[2637,4,3.0],[2637,8,32.0],[2637,10,2.0],[2638,0,1.0],[2638,6,7.0],[2638,8,1.0],[2638,9,33.0],[2638,10,2.0],[2639,6,14.0],[2639,8,1.0],[2640,0,1.0],[2640,1,2.0],[2640,3,2.0],[2640,8,1.0],[2641,3,18.0],[2641,10,1.0],[2642,7,2.0],[2642,10,2.0],[2643,0,1.0],[2644,3,7.0],[2645,2,1.0],[2645,3,3.0],[2645,6,1.0],[2645,8,3.0],[2646,3,5.0],[2647,3,1.0],[2647,7,1.0],[2647,8,3.0],[2648,1,1.0],[2648,3,2.0],[2648,5,1.0],[2648,9,15.0],[2649,0,1.0],[2649,1,3.0],[2649,3,1.0],[2650,9,6.0],[2651,9,6.0],[2652,6,2.0],[2652,9,4.0],[2653,6,1.0],[2653,8,1.0],[2653,9,9.0],[2654,0,1.0],[2654,3,2.0],[2655,7,4.0],[2656,7,4.0],[2656,10,1.0],[2657,7,3.0],[2657,10,1.0],[2658,2,1.0],[2658,6,2.0],[2658,7,3.0],[2658,8,1.0],[2658,10,1.0],[2659,0,3.0],[2659,1,1.0],[2659,2,7.0],[2659,3,1.0],[2659,5,2.0],[2660,0,1.0],[2660,3,3.0],[2660,5,4.0],[2660,8,1.0],[2661,3,1.0],[2661,5,1.0],[2661,7,1.0],[2661,8,4.0],[2662,7,2.0],[2662,9,1.0],[2663,3,2.0],[2663,5,1.0],[2663,9,7.0],[2664,6,1.0],[2664,9,1.0],[2665,10,4.0],[2666,6,1.0],[2666,8,5.0],[2667,3,1.0],[2668,3,1.0],[2668,8,1.0],[2669,6,4.0],[2670,1,1.0],[2670,4,1.0],[2670,6,1.0],[2670,7,3.0],[2670,10,3.0],[2671,6,6.0],[2672,6,1.0],[2672,7,1.0],[2672,8,2.0],[2673,0,1.0],[2673,10,2.0],[2674,7,3.0],[2674,10,1.0],[2675,0,1.0],[2675,4,2.0],[2675,5,3.0],[2676,6,4.0],[2676,7,4.0],[2676,8,1.0],[2676,9,3.0],[2676,10,2.0],[2677,6,1.0],[2677,7,9.0],[2678,6,3.0],[2678,7,1.0],[2678,8,2.0],[2678,9,2.0],[2679,0,1.0],[2679,1,4.0],[2680,0,1.0],[2681,0,1.0],[2682,5,1.0],[2682,6,1.0],[2682,7,1.0],[2682,9,3.0],[2683,6,14.0],[2683,8,4.0],[2683,9,12.0],[2684,6,16.0],[2684,7,1.0],[2685,6,10.0],[2685,8,8.0],[2685,9,16.0],[2686,6,2.0],[2687,0,4.0],[2687,3,4.0],[2687,4,11.0],[2687,5,5.0],[2688,0,1.0],[2688,1,1.0],[2688,3,5.0],[2688,5,1.0],[2688,8,18.0],[2689,1,2.0],[2689,2,2.0],[2689,7,2.0],[2689,8,8.0],[2689,10,1.0],[2690,7,2.0],[2691,0,2.0],[2691,2,1.0],[2691,3,1.0],[2691,5,1.0],[2692,1,1.0],[2692,3,5.0],[2692,5,2.0],[2693,0,2.0],[2693,1,3.0],[2693,3,7.0],[2693,5,6.0],[2693,8,1.0],[2694,6,1.0],[2694,10,1.0],[2695,6,1.0],[2695,7,4.0],[2695,8,1.0],[2695,10,3.0],[2696,0,1.0],[2696,1,1.0],[2696,5,2.0],[2696,7,1.0],[2696,8,2.0],[2696,10,1.0],[2697,4,3.0],[2697,6,1.0],[2697,10,3.0],[2698,7,3.0],[2698,8,1.0],[2699,7,6.0],[2699,8,1.0],[2700,7,4.0],[2701,4,7.0],[2701,7,26.0],[2701,8,59.0],[2701,9,2.0],[2701,10,3.0],[2702,9,3.0],[2703,6,2.0],[2703,8,10.0],[2704,6,1.0],[2704,9,3.0],[2705,9,4.0],[2706,7,2.0],[2706,8,1.0],[2707,9,4.0],[2708,0,2.0],[2708,2,1.0],[2708,4,2.0],[2708,5,3.0],[2709,0,2.0],[2709,1,3.0],[2709,4,3.0],[2709,5,3.0],[2710,2,5.0],[2710,4,2.0],[2711,0,1.0],[2711,4,1.0],[2712,4,5.0],[2713,7,1.0],[2713,10,2.0],[2714,8,1.0],[2714,10,1.0],[2715,6,5.0],[2716,6,2.0],[2716,8,2.0],[2717,6,3.0],[2717,7,1.0],[2718,7,1.0],[2718,10,1.0],[2719,0,1.0],[2719,2,1.0],[2719,3,3.0],[2719,5,2.0],[2719,10,13.0],[2720,1,1.0],[2720,7,3.0],[2720,8,1.0],[2720,10,27.0],[2721,10,3.0],[2722,7,3.0],[2722,10,1.0],[2723,0,1.0],[2723,8,1.0],[2723,10,1.0],[2724,7,1.0],[2724,10,1.0],[2725,6,1.0],[2726,10,3.0],[2727,6,1.0],[2727,7,2.0],[2727,8,2.0],[2728,6,1.0],[2728,8,3.0],[2729,8,14.0],[2730,0,1.0],[2730,5,1.0],[2730,6,1.0],[2730,8,2.0],[2731,6,6.0],[2731,7,8.0],[2731,10,7.0],[2732,0,2.0],[2732,1,1.0],[2732,3,4.0],[2732,5,5.0],[2732,7,3.0],[2732,8,2.0],[2733,4,1.0],[2733,7,7.0],[2733,10,4.0],[2734,9,3.0],[2735,10,5.0],[2736,6,2.0],[2736,8,4.0],[2737,8,6.0],[2738,8,10.0],[2739,7,1.0],[2739,8,1.0],[2739,9,2.0],[2740,7,4.0],[2740,8,2.0],[2740,10,4.0],[2741,7,1.0],[2742,1,1.0],[2742,3,3.0],[2742,10,1.0],[2743,2,1.0],[2743,3,1.0],[2743,5,1.0],[2743,6,1.0],[2743,7,2.0],[2743,8,2.0],[2744,0,1.0],[2744,1,2.0],[2744,4,5.0],[2745,0,1.0],[2745,1,3.0],[2745,2,1.0],[2745,3,1.0],[2745,4,1.0],[2745,5,10.0],[2746,0,1.0],[2746,4,1.0],[2747,8,5.0],[2748,7,1.0],[2748,8,5.0],[2749,7,6.0],[2749,10,1.0],[2750,1,1.0],[2750,4,1.0],[2750,5,6.0],[2750,7,1.0],[2750,8,3.0],[2751,6,3.0],[2751,7,4.0],[2752,5,1.0],[2753,6,1.0],[2753,7,6.0],[2754,0,1.0],[2754,7,125.0],[2754,8,4.0],[2754,10,3.0],[2755,5,1.0],[2755,8,1.0],[2756,0,2.0],[2756,3,1.0],[2757,6,3.0],[2757,7,2.0],[2757,10,1.0],[2758,1,1.0],[2758,5,4.0],[2758,8,1.0],[2759,6,5.0],[2759,7,3.0],[2759,8,1.0],[2760,6,10.0],[2760,7,1.0],[2760,9,3.0],[2760,10,1.0],[2761,6,2.0],[2761,7,3.0],[2761,8,1.0],[2761,9,1.0],[2762,6,6.0],[2762,9,2.0],[2763,6,1.0],[2763,8,6.0],[2764,7,5.0],[2765,6,1.0],[2765,7,3.0],[2766,6,2.0],[2766,8,2.0],[2767,6,1.0],[2767,9,3.0],[2768,3,1.0],[2768,6,5.0],[2768,8,8.0],[2769,8,1.0],[2769,9,10.0],[2770,6,4.0],[2771,6,1.0],[2771,7,8.0],[2771,10,1.0],[2772,6,13.0],[2772,9,52.0],[2773,6,49.0],[2773,7,97.0],[2773,8,20.0],[2773,9,17.0],[2773,10,12.0],[2774,6,18.0],[2775,9,8.0],[2776,6,6.0],[2776,7,14.0],[2776,8,1.0],[2776,9,1.0],[2776,10,2.0],[2777,3,1.0],[2777,6,81.0],[2777,7,15.0],[2777,8,126.0],[2777,9,22.0],[2778,1,1.0],[2778,5,2.0],[2779,6,8.0],[2779,7,1.0],[2780,6,1.0],[2781,0,1.0],[2781,1,2.0],[2781,5,2.0],[2782,6,1.0],[2782,9,2.0],[2783,0,1.0],[2783,1,1.0],[2783,5,2.0],[2783,7,2.0],[2783,8,3.0],[2783,9,1.0],[2783,10,1.0],[2784,9,7.0],[2785,5,1.0],[2785,7,3.0],[2786,0,4.0],[2786,1,3.0],[2786,2,1.0],[2786,3,1.0],[2786,4,2.0],[2786,5,2.0],[2787,3,1.0],[2787,6,1.0],[2787,7,2.0],[2787,8,2.0],[2787,9,4.0],[2788,0,1.0],[2788,1,1.0],[2788,2,1.0],[2788,3,2.0],[2788,4,3.0],[2788,5,6.0],[2789,0,1.0],[2789,5,2.0],[2789,8,1.0],[2790,0,4.0],[2790,1,3.0],[2790,3,2.0],[2790,4,1.0],[2790,5,1.0],[2791,3,1.0],[2791,5,2.0],[2792,0,1.0],[2792,1,2.0],[2792,2,3.0],[2792,3,1.0],[2792,5,1.0],[2793,2,1.0],[2793,7,3.0],[2794,6,3.0],[2794,8,1.0],[2795,9,3.0],[2796,3,2.0],[2796,5,1.0],[2797,9,2.0],[2798,2,1.0],[2798,10,1.0],[2799,7,7.0],[2799,8,1.0],[2799,10,2.0],[2800,9,2.0],[2801,5,1.0],[2801,7,4.0],[2801,10,60.0],[2802,8,1.0],[2802,9,1.0],[2803,9,4.0],[2804,9,6.0],[2805,3,2.0],[2805,4,1.0],[2805,5,1.0],[2805,8,2.0],[2806,6,4.0],[2806,8,1.0],[2807,6,3.0],[2807,8,9.0],[2808,6,1.0],[2808,8,3.0],[2808,9,1.0],[2809,6,1.0],[2809,7,5.0],[2809,10,1.0],[2810,0,1.0],[2810,1,1.0],[2810,8,1.0],[2811,3,1.0],[2812,6,1.0],[2812,7,2.0],[2812,9,1.0],[2813,8,1.0],[2814,6,4.0],[2815,6,3.0],[2815,7,3.0],[2816,6,5.0],[2816,8,1.0],[2817,6,1.0],[2817,7,1.0],[2817,8,2.0],[2818,6,3.0],[2818,7,1.0],[2819,6,2.0],[2819,9,6.0],[2820,7,5.0],[2820,8,1.0],[2820,10,1.0],[2821,8,2.0],[2821,10,2.0],[2822,3,1.0],[2822,8,5.0],[2822,9,1.0],[2823,8,6.0],[2824,7,3.0],[2824,8,3.0],[2825,6,2.0],[2825,7,1.0],[2825,8,2.0],[2826,8,2.0],[2826,9,2.0],[2827,8,4.0],[2828,7,3.0],[2828,10,1.0],[2829,0,1.0],[2829,1,1.0],[2829,2,3.0],[2829,3,1.0],[2829,7,2.0],[2829,10,2.0],[2830,0,5.0],[2830,2,1.0],[2831,3,3.0],[2831,10,4.0],[2832,1,2.0],[2832,2,1.0],[2832,3,2.0],[2832,5,1.0],[2832,6,1.0],[2833,6,1.0],[2833,7,30.0],[2833,8,10.0],[2833,10,32.0],[2834,7,1.0],[2834,10,3.0],[2835,10,3.0],[2836,0,3.0],[2836,1,9.0],[2836,2,2.0],[2836,3,1.0],[2836,4,2.0],[2836,5,3.0],[2837,9,3.0],[2837,10,1.0],[2838,6,2.0],[2838,9,4.0],[2839,0,2.0],[2839,5,1.0],[2840,1,2.0],[2841,0,2.0],[2841,1,2.0],[2841,3,4.0],[2841,4,2.0],[2841,8,1.0],[2842,2,7.0],[2843,5,2.0],[2843,8,1.0],[2844,0,8.0],[2844,2,4.0],[2844,4,1.0],[2844,5,8.0],[2845,2,4.0],[2845,4,2.0],[2845,5,2.0],[2846,2,2.0],[2847,5,1.0],[2847,8,2.0],[2848,3,3.0],[2848,4,2.0],[2848,5,1.0],[2849,7,11.0],[2850,7,7.0],[2851,7,11.0],[2852,0,3.0],[2853,0,2.0],[2854,0,2.0],[2855,0,1.0],[2855,1,1.0],[2855,5,2.0],[2856,5,4.0],[2857,6,1.0],[2857,7,2.0],[2858,7,1.0],[2858,8,8.0],[2859,7,3.0],[2859,10,9.0],[2860,9,2.0],[2861,9,4.0],[2861,10,1.0],[2862,3,1.0],[2862,8,4.0],[2863,7,6.0],[2863,8,2.0],[2864,6,5.0],[2864,7,1.0],[2865,6,9.0],[2865,7,2.0],[2865,8,1.0],[2866,6,4.0],[2867,0,1.0],[2867,2,1.0],[2867,3,2.0],[2867,10,2.0],[2868,3,1.0],[2868,5,3.0],[2868,8,3.0],[2869,2,1.0],[2869,5,2.0],[2870,6,3.0],[2870,8,4.0],[2871,6,2.0],[2872,0,2.0],[2872,1,4.0],[2872,3,4.0],[2872,4,1.0],[2872,5,2.0],[2872,8,3.0],[2873,5,2.0],[2873,7,1.0],[2873,8,1.0],[2874,1,1.0],[2874,5,4.0],[2874,6,1.0],[2874,8,18.0],[2875,7,7.0],[2875,9,1.0],[2876,8,1.0],[2877,0,4.0],[2877,1,2.0],[2877,2,4.0],[2877,3,5.0],[2877,4,4.0],[2877,5,1.0],[2877,8,1.0],[2877,10,1.0],[2878,6,4.0],[2878,7,2.0],[2878,8,1.0],[2878,10,1.0],[2879,5,1.0],[2879,10,2.0],[2880,8,5.0],[2881,6,7.0],[2881,7,2.0],[2881,8,6.0],[2882,1,1.0],[2882,8,3.0],[2883,6,1.0],[2883,8,1.0],[2883,9,2.0],[2884,6,1.0],[2884,8,2.0],[2885,7,5.0],[2885,8,1.0],[2885,10,2.0],[2886,7,2.0],[2887,7,3.0],[2887,10,1.0],[2888,9,3.0],[2889,7,5.0],[2890,0,1.0],[2890,6,1.0],[2890,7,1.0],[2890,8,1.0],[2890,10,3.0],[2891,8,2.0],[2891,10,1.0],[2892,0,1.0],[2892,1,1.0],[2892,8,1.0],[2893,8,6.0],[2893,10,3.0],[2894,6,3.0],[2894,7,1.0],[2894,8,15.0],[2895,7,1.0],[2895,8,2.0],[2895,10,19.0],[2896,7,1.0],[2896,10,20.0],[2897,9,9.0],[2898,9,5.0],[2899,6,1.0],[2899,9,2.0],[2900,6,2.0],[2900,9,1.0],[2901,6,1.0],[2901,8,1.0],[2901,9,1.0],[2902,6,1.0],[2902,9,2.0],[2902,10,2.0],[2903,6,12.0],[2904,0,1.0],[2904,4,1.0],[2904,5,1.0],[2904,10,1.0],[2905,0,1.0],[2905,3,1.0],[2905,8,1.0],[2906,4,6.0],[2906,10,1.0],[2907,6,7.0],[2908,6,5.0],[2908,9,1.0],[2909,4,1.0],[2909,6,1.0],[2910,0,1.0],[2910,2,1.0],[2911,0,1.0],[2911,2,3.0],[2911,3,2.0],[2911,5,1.0],[2911,7,1.0],[2911,8,2.0],[2912,0,3.0],[2912,1,2.0],[2912,2,1.0],[2912,3,2.0],[2912,5,1.0],[2913,0,1.0],[2913,1,1.0],[2913,2,1.0],[2913,3,2.0],[2913,5,1.0],[2913,8,4.0],[2914,6,6.0],[2915,6,2.0],[2915,7,4.0],[2915,8,1.0],[2915,10,1.0],[2916,4,3.0],[2916,8,3.0],[2917,10,19.0],[2918,8,3.0],[2918,10,1.0],[2919,6,4.0],[2919,8,6.0],[2920,0,1.0],[2920,5,1.0],[2920,8,1.0],[2921,8,2.0],[2922,7,5.0],[2923,6,6.0],[2923,8,2.0],[2924,6,29.0],[2925,6,7.0],[2925,7,3.0],[2925,8,2.0],[2926,6,6.0],[2927,6,7.0],[2927,7,3.0],[2927,8,2.0],[2928,6,9.0],[2928,7,2.0],[2929,6,6.0],[2930,6,3.0],[2930,10,1.0],[2931,6,3.0],[2931,7,1.0],[2931,8,1.0],[2932,6,3.0],[2933,6,2.0],[2934,6,9.0],[2934,7,2.0],[2934,8,1.0],[2935,0,2.0],[2935,1,3.0],[2936,1,1.0],[2936,2,1.0],[2936,5,1.0],[2937,1,1.0],[2937,3,3.0],[2937,5,8.0],[2938,8,3.0],[2938,10,3.0],[2939,6,2.0],[2939,8,1.0],[2939,9,1.0],[2940,7,12.0],[2940,8,1.0],[2940,10,11.0],[2941,10,2.0],[2942,2,1.0],[2942,3,2.0],[2942,5,3.0],[2943,0,1.0],[2943,5,1.0],[2944,7,4.0],[2945,0,1.0],[2945,1,1.0],[2945,3,1.0],[2945,4,2.0],[2946,0,1.0],[2946,1,1.0],[2946,5,2.0],[2946,8,1.0],[2947,0,1.0],[2947,3,2.0],[2947,8,2.0],[2948,7,3.0],[2948,8,3.0],[2948,9,1.0],[2949,4,3.0],[2949,7,38.0],[2949,8,2.0],[2950,0,1.0],[2950,3,2.0],[2951,3,1.0],[2951,7,1.0],[2951,10,1.0],[2952,0,2.0],[2952,3,2.0],[2952,5,2.0],[2953,5,1.0],[2954,6,2.0],[2954,7,1.0],[2954,8,1.0],[2954,9,1.0],[2954,10,1.0],[2955,2,1.0],[2955,5,1.0],[2956,0,1.0],[2956,1,1.0],[2956,3,1.0],[2956,5,5.0],[2957,6,9.0],[2957,7,1.0],[2957,8,51.0],[2957,9,6.0],[2958,6,13.0],[2958,7,4.0],[2958,8,1.0],[2959,0,3.0],[2959,5,1.0],[2960,0,3.0],[2960,4,2.0],[2960,5,1.0],[2961,5,1.0],[2962,4,5.0],[2963,9,3.0],[2964,7,3.0],[2964,9,1.0],[2965,0,1.0],[2965,8,2.0],[2965,10,2.0],[2966,7,5.0],[2966,8,1.0],[2966,10,20.0],[2967,6,2.0],[2967,7,2.0],[2968,7,1.0],[2968,8,2.0],[2969,0,1.0],[2969,1,1.0],[2969,5,3.0],[2969,6,1.0],[2969,7,1.0],[2969,10,1.0],[2970,1,1.0],[2971,6,2.0],[2971,7,2.0],[2972,6,6.0],[2972,8,2.0],[2972,10,1.0],[2973,7,1.0],[2973,8,2.0],[2973,10,1.0],[2974,5,2.0],[2974,8,1.0],[2975,0,1.0],[2975,1,2.0],[2975,3,11.0],[2975,4,6.0],[2975,5,1.0],[2976,0,1.0],[2976,5,3.0],[2977,7,1.0],[2977,10,11.0],[2978,7,1.0],[2978,10,2.0],[2979,6,3.0],[2980,7,5.0],[2981,6,1.0],[2982,0,2.0],[2982,2,2.0],[2982,3,2.0],[2983,0,1.0],[2983,5,1.0],[2984,2,24.0],[2985,6,2.0],[2986,6,8.0],[2986,7,8.0],[2986,8,2.0],[2986,10,1.0],[2987,6,2.0],[2987,8,18.0],[2988,6,1.0],[2988,9,2.0],[2989,6,6.0],[2989,7,3.0],[2990,7,6.0],[2991,9,6.0],[2992,6,1.0],[2992,9,8.0],[2993,9,2.0],[2994,9,3.0],[2995,6,1.0],[2995,9,6.0],[2996,6,3.0],[2996,7,5.0],[2997,7,2.0],[2997,8,1.0],[2997,10,1.0],[2998,10,2.0],[2999,7,6.0],[2999,8,1.0],[2999,10,4.0],[3000,8,1.0],[3000,9,7.0],[3001,6,3.0],[3001,7,4.0],[3002,6,2.0],[3002,7,3.0],[3002,8,1.0],[3003,2,1.0],[3004,6,1.0],[3004,9,2.0],[3005,6,1.0],[3005,8,3.0],[3005,9,2.0],[3006,0,2.0],[3006,1,2.0],[3006,4,1.0],[3006,5,5.0],[3007,0,2.0],[3007,1,1.0],[3007,5,1.0],[3008,6,2.0],[3008,8,2.0],[3009,6,12.0],[3009,7,1.0],[3009,8,6.0],[3010,6,2.0],[3010,7,1.0],[3010,8,1.0],[3011,6,2.0],[3011,8,1.0],[3011,10,2.0],[3012,6,1.0],[3012,9,9.0],[3013,7,3.0],[3013,9,1.0],[3014,0,4.0],[3014,1,4.0],[3014,3,2.0],[3014,5,5.0],[3014,10,1.0],[3015,0,1.0],[3015,3,3.0],[3015,5,2.0],[3016,3,2.0],[3016,8,4.0],[3017,0,2.0],[3017,3,1.0],[3017,5,2.0],[3017,10,1.0],[3018,2,8.0],[3019,7,3.0],[3020,3,3.0],[3021,5,1.0],[3021,8,3.0],[3021,10,1.0],[3022,3,1.0],[3022,5,2.0],[3023,0,1.0],[3023,6,1.0],[3024,0,1.0],[3024,1,1.0],[3024,3,1.0],[3025,6,2.0],[3025,7,1.0],[3025,9,1.0],[3026,2,5.0],[3027,2,1.0],[3028,8,2.0],[3028,10,1.0],[3029,7,4.0],[3029,10,1.0],[3030,8,1.0],[3030,10,1.0],[3031,10,7.0],[3032,4,1.0],[3032,6,1.0],[3032,7,9.0],[3032,8,2.0],[3032,10,1.0],[3033,6,3.0],[3033,7,1.0],[3033,8,1.0],[3033,9,1.0],[3034,6,3.0],[3034,7,1.0],[3035,6,1.0],[3035,8,2.0],[3036,0,3.0],[3036,1,1.0],[3036,2,1.0],[3036,3,1.0],[3036,5,3.0],[3037,7,2.0],[3037,9,5.0],[3038,0,1.0],[3038,4,1.0],[3038,8,1.0],[3039,4,6.0],[3039,8,1.0],[3040,4,20.0],[3041,0,1.0],[3041,1,1.0],[3041,4,5.0],[3042,6,2.0],[3042,9,3.0],[3043,6,3.0],[3043,8,1.0],[3043,9,1.0],[3044,6,4.0],[3044,7,1.0],[3045,4,1.0],[3045,7,3.0],[3045,10,1.0],[3046,7,3.0],[3046,10,1.0],[3047,6,2.0],[3048,6,2.0],[3048,7,4.0],[3048,8,1.0],[3048,9,2.0],[3049,6,2.0],[3050,9,4.0],[3051,9,5.0],[3052,6,1.0],[3052,7,5.0],[3052,8,4.0],[3052,9,6.0],[3052,10,7.0],[3053,7,3.0],[3054,0,10.0],[3054,1,10.0],[3054,2,2.0],[3054,3,2.0],[3054,4,1.0],[3054,5,15.0],[3054,8,4.0],[3055,7,1.0],[3055,8,2.0],[3055,10,1.0],[3056,6,1.0],[3056,8,2.0],[3056,9,1.0],[3056,10,2.0],[3057,8,4.0],[3058,7,3.0],[3059,5,1.0],[3059,8,5.0],[3060,0,1.0],[3060,8,2.0],[3061,8,6.0],[3062,0,1.0],[3062,1,1.0],[3062,2,1.0],[3062,5,1.0],[3062,8,1.0],[3063,1,1.0],[3063,5,2.0],[3064,0,1.0],[3064,3,1.0],[3064,5,1.0],[3064,7,3.0],[3064,8,1.0],[3064,10,4.0],[3065,0,14.0],[3065,1,10.0],[3065,3,25.0],[3065,4,5.0],[3065,5,18.0],[3065,7,2.0],[3065,8,3.0],[3066,0,1.0],[3066,2,1.0],[3066,3,6.0],[3066,4,2.0],[3066,5,10.0],[3066,6,4.0],[3066,7,13.0],[3066,8,8.0],[3066,9,4.0],[3066,10,14.0],[3067,0,2.0],[3067,2,1.0],[3067,3,2.0],[3067,5,1.0],[3067,7,1.0],[3067,8,1.0],[3068,1,1.0],[3068,2,1.0],[3068,3,1.0],[3068,5,1.0],[3069,0,1.0],[3069,1,3.0],[3069,2,8.0],[3069,3,1.0],[3069,5,4.0],[3069,7,1.0],[3070,0,7.0],[3070,1,6.0],[3070,2,3.0],[3070,4,3.0],[3070,5,7.0],[3071,7,1.0],[3071,10,1.0],[3072,0,2.0],[3072,3,1.0],[3072,5,2.0],[3073,3,1.0],[3074,0,1.0],[3074,2,1.0],[3074,3,1.0],[3074,5,2.0],[3074,8,1.0],[3075,0,9.0],[3075,1,12.0],[3075,3,18.0],[3075,4,2.0],[3075,5,20.0],[3075,6,1.0],[3075,8,1.0],[3076,3,1.0],[3076,5,2.0],[3076,8,1.0],[3077,2,1.0],[3077,7,2.0],[3077,8,6.0],[3078,7,10.0],[3078,8,2.0],[3078,9,1.0],[3078,10,2.0],[3079,2,4.0],[3080,3,1.0],[3080,5,1.0],[3081,1,1.0],[3081,3,3.0],[3081,5,3.0],[3082,0,2.0],[3082,2,5.0],[3083,7,1.0],[3083,10,3.0],[3084,6,3.0],[3084,9,5.0],[3085,6,3.0],[3086,6,4.0],[3087,6,1.0],[3087,7,2.0],[3088,1,5.0],[3088,2,14.0],[3088,7,1.0],[3088,9,1.0],[3089,6,1.0],[3089,7,1.0],[3089,8,6.0],[3090,6,1.0],[3090,7,1.0],[3090,9,2.0],[3091,3,2.0],[3092,0,2.0],[3092,1,1.0],[3093,0,1.0],[3093,3,1.0],[3094,0,1.0],[3094,2,1.0],[3094,3,2.0],[3094,8,1.0],[3095,3,1.0],[3096,5,2.0],[3097,5,1.0],[3097,7,1.0],[3097,10,4.0],[3098,0,1.0],[3098,3,1.0],[3098,5,3.0],[3099,0,6.0],[3099,1,12.0],[3099,3,3.0],[3099,4,2.0],[3099,5,11.0],[3100,7,31.0],[3101,6,1.0],[3101,7,12.0],[3101,8,1.0],[3102,6,3.0],[3102,9,5.0],[3103,10,3.0],[3104,6,7.0],[3104,7,1.0],[3104,8,5.0],[3104,9,17.0],[3104,10,10.0],[3105,9,1.0],[3106,7,1.0],[3106,8,4.0],[3107,8,21.0],[3107,9,3.0],[3108,5,1.0],[3108,8,2.0],[3109,2,36.0],[3110,9,13.0],[3111,6,2.0],[3111,8,1.0],[3111,9,1.0],[3112,6,1.0],[3113,8,1.0],[3113,9,3.0],[3114,7,1.0],[3114,8,1.0],[3115,0,2.0],[3115,1,1.0],[3115,7,2.0],[3115,8,4.0],[3116,9,1.0],[3117,6,4.0],[3117,7,1.0],[3117,9,1.0],[3118,6,2.0],[3118,9,6.0],[3119,6,3.0],[3119,7,4.0],[3119,8,2.0],[3119,9,1.0],[3119,10,1.0],[3120,4,2.0],[3120,10,9.0],[3121,9,2.0],[3122,1,1.0],[3122,4,5.0],[3123,4,1.0],[3123,7,1.0],[3123,10,1.0],[3124,2,16.0],[3125,10,3.0],[3126,1,2.0],[3126,5,2.0],[3127,0,2.0],[3127,1,3.0],[3127,2,2.0],[3127,3,2.0],[3127,4,1.0],[3127,5,2.0],[3128,6,1.0],[3128,9,3.0],[3129,4,3.0],[3129,8,5.0],[3130,6,5.0],[3130,8,2.0],[3131,7,5.0],[3131,8,1.0],[3132,6,1.0],[3132,9,6.0],[3133,6,1.0],[3133,8,8.0],[3133,9,14.0],[3134,7,4.0],[3134,9,2.0],[3135,6,1.0],[3135,8,1.0],[3135,9,19.0],[3136,0,1.0],[3136,1,1.0],[3136,2,2.0],[3136,3,1.0],[3136,5,1.0],[3137,0,2.0],[3137,3,2.0],[3137,4,1.0],[3137,5,2.0],[3138,7,3.0],[3139,1,1.0],[3139,2,1.0],[3139,3,1.0],[3139,5,2.0],[3140,3,3.0],[3140,5,1.0],[3141,3,2.0],[3142,7,3.0],[3142,10,3.0],[3143,0,4.0],[3143,3,14.0],[3143,5,1.0],[3143,7,1.0],[3144,2,10.0],[3145,0,1.0],[3145,1,1.0],[3145,2,2.0],[3145,3,1.0],[3145,4,2.0],[3145,5,1.0],[3145,10,1.0],[3146,1,2.0],[3146,5,1.0],[3147,4,4.0],[3147,7,4.0],[3148,0,2.0],[3148,2,3.0],[3148,3,1.0],[3148,4,3.0],[3148,5,1.0],[3149,1,1.0],[3149,9,1.0],[3150,1,1.0],[3150,5,1.0],[3151,1,1.0],[3151,5,1.0],[3152,6,3.0],[3152,9,3.0],[3153,1,1.0],[3153,4,8.0],[3153,5,4.0],[3154,2,1.0],[3154,3,1.0],[3154,5,1.0],[3155,0,1.0],[3156,7,3.0],[3157,7,5.0],[3158,6,1.0],[3158,7,1.0],[3159,0,1.0],[3159,2,1.0],[3159,5,2.0],[3160,7,2.0],[3161,1,1.0],[3161,3,1.0],[3162,6,2.0],[3162,8,1.0],[3162,9,1.0],[3163,6,5.0],[3163,7,1.0],[3163,8,1.0],[3164,6,2.0],[3164,9,2.0],[3165,6,11.0],[3165,7,3.0],[3165,8,2.0],[3166,0,2.0],[3166,1,2.0],[3166,2,1.0],[3166,3,1.0],[3166,4,2.0],[3166,5,5.0],[3167,1,5.0],[3167,2,2.0],[3167,3,3.0],[3167,4,22.0],[3167,5,2.0],[3168,3,1.0],[3168,5,2.0],[3169,1,2.0],[3169,5,3.0],[3169,6,1.0],[3170,1,2.0],[3170,5,1.0],[3171,6,3.0],[3172,6,2.0],[3172,8,10.0],[3173,6,1.0],[3173,8,1.0],[3173,9,3.0],[3174,0,2.0],[3174,1,1.0],[3174,8,2.0],[3175,0,2.0],[3175,5,1.0],[3175,6,1.0],[3175,8,3.0],[3175,10,5.0],[3176,7,2.0],[3177,10,3.0],[3178,3,2.0],[3178,5,3.0],[3178,10,1.0],[3179,1,1.0],[3179,3,2.0],[3179,4,1.0],[3179,5,1.0],[3179,7,1.0],[3180,3,18.0],[3180,4,2.0],[3181,0,2.0],[3181,1,1.0],[3181,7,5.0],[3181,8,5.0],[3181,10,1.0],[3182,2,2.0],[3182,3,2.0],[3182,5,4.0],[3182,8,2.0],[3183,0,1.0],[3183,1,1.0],[3183,3,3.0],[3184,6,11.0],[3184,7,24.0],[3184,8,3.0],[3184,9,3.0],[3184,10,4.0],[3185,10,3.0],[3186,8,6.0],[3187,7,1.0],[3187,8,19.0],[3188,7,1.0],[3188,9,3.0],[3189,6,7.0],[3189,7,2.0],[3189,8,9.0],[3190,6,4.0],[3190,7,3.0],[3190,8,18.0],[3190,9,7.0],[3190,10,4.0],[3191,6,3.0],[3191,7,2.0],[3191,8,4.0],[3191,9,2.0],[3191,10,1.0],[3192,6,2.0],[3192,10,2.0],[3193,10,1.0],[3194,8,2.0],[3194,9,4.0],[3195,9,3.0],[3196,9,1.0],[3197,7,4.0],[3198,8,2.0],[3198,9,3.0],[3199,7,2.0],[3199,8,1.0],[3199,10,5.0],[3200,8,1.0],[3200,9,8.0],[3201,8,1.0],[3201,9,228.0],[3202,0,1.0],[3202,2,1.0],[3202,7,1.0],[3202,10,2.0],[3203,0,1.0],[3203,1,2.0],[3203,2,1.0],[3203,4,1.0],[3203,5,1.0],[3203,8,2.0],[3204,0,2.0],[3204,4,2.0],[3205,4,5.0],[3206,9,11.0],[3207,7,1.0],[3207,8,1.0],[3207,9,1.0],[3208,9,2.0],[3209,8,2.0],[3210,1,1.0],[3210,3,1.0],[3210,10,1.0],[3211,0,1.0],[3211,3,1.0],[3212,10,3.0],[3213,8,2.0],[3213,10,2.0],[3214,10,11.0],[3215,7,1.0],[3215,8,3.0],[3216,6,2.0],[3216,7,1.0],[3216,8,2.0],[3217,7,2.0],[3218,10,3.0],[3219,6,1.0],[3219,9,3.0],[3220,7,1.0],[3220,8,2.0],[3220,9,2.0],[3221,6,1.0],[3221,8,4.0],[3222,6,2.0],[3222,7,2.0],[3222,8,2.0],[3222,9,4.0],[3223,6,3.0],[3223,9,1.0],[3224,6,3.0],[3224,7,1.0],[3224,10,1.0],[3225,6,2.0],[3225,8,5.0],[3225,9,1.0],[3226,1,1.0],[3226,7,23.0],[3226,10,23.0],[3227,7,14.0],[3227,8,1.0],[3228,0,12.0],[3228,1,12.0],[3228,2,2.0],[3228,3,4.0],[3228,4,1.0],[3228,5,20.0],[3228,10,1.0],[3229,1,1.0],[3229,3,4.0],[3229,5,1.0],[3230,1,1.0],[3230,3,1.0],[3230,4,1.0],[3231,3,2.0],[3232,9,16.0],[3233,1,3.0],[3234,6,1.0],[3234,8,1.0],[3234,9,1.0],[3235,3,1.0],[3235,5,3.0],[3235,8,1.0],[3236,3,4.0],[3236,8,1.0],[3236,9,1.0],[3237,0,1.0],[3237,1,1.0],[3237,2,1.0],[3237,3,4.0],[3237,5,2.0],[3237,8,1.0],[3238,7,3.0],[3239,0,1.0],[3239,7,2.0],[3239,8,1.0],[3239,10,1.0],[3240,8,5.0],[3241,8,6.0],[3242,8,3.0],[3242,10,1.0],[3243,8,4.0],[3244,0,2.0],[3244,1,1.0],[3244,3,3.0],[3244,5,3.0],[3245,6,1.0],[3245,7,4.0],[3246,7,6.0],[3246,9,2.0],[3247,0,2.0],[3247,1,1.0],[3247,4,2.0],[3247,8,1.0],[3248,1,1.0],[3248,2,2.0],[3248,3,2.0],[3248,4,13.0],[3249,0,1.0],[3249,1,1.0],[3250,2,2.0],[3251,6,1.0],[3251,7,3.0],[3252,6,4.0],[3253,6,1.0],[3253,7,1.0],[3253,8,5.0],[3253,9,1.0],[3254,6,1.0],[3254,9,1.0],[3255,1,1.0],[3255,8,1.0],[3256,5,1.0],[3256,8,2.0],[3256,10,1.0],[3257,0,1.0],[3257,3,2.0],[3257,5,1.0],[3258,2,1.0],[3258,4,1.0],[3258,5,2.0],[3259,6,1.0],[3259,7,1.0],[3259,8,3.0],[3259,9,1.0],[3260,6,4.0],[3260,7,1.0],[3261,0,1.0],[3261,5,2.0],[3261,7,4.0],[3262,5,1.0],[3263,5,1.0],[3264,0,1.0],[3264,1,2.0],[3264,5,2.0],[3265,2,361.0],[3265,3,2.0],[3266,0,7.0],[3266,1,1.0],[3266,3,1.0],[3266,5,6.0],[3267,3,1.0],[3267,4,4.0],[3268,9,12.0],[3269,9,2.0],[3270,10,2.0],[3271,7,2.0],[3271,10,1.0],[3272,8,2.0],[3273,7,2.0],[3274,3,2.0],[3274,4,2.0],[3274,5,1.0],[3275,0,2.0],[3275,1,2.0],[3275,3,1.0],[3275,4,1.0],[3275,5,2.0],[3275,7,2.0],[3275,8,6.0],[3276,0,2.0],[3276,1,1.0],[3276,2,2.0],[3276,3,2.0],[3276,5,5.0],[3277,3,1.0],[3277,5,2.0],[3278,10,5.0],[3279,0,1.0],[3279,5,1.0],[3279,7,2.0],[3280,7,6.0],[3281,0,1.0],[3281,4,1.0],[3281,5,1.0],[3282,0,2.0],[3282,1,2.0],[3282,3,1.0],[3282,5,2.0],[3282,6,3.0],[3282,7,2.0],[3282,9,1.0],[3282,10,3.0],[3283,3,1.0],[3283,8,1.0],[3284,2,3.0],[3284,3,4.0],[3284,7,1.0],[3285,8,10.0],[3286,8,2.0],[3286,10,4.0],[3287,6,1.0],[3288,10,5.0],[3289,6,14.0],[3289,7,6.0],[3289,10,5.0],[3290,7,1.0],[3290,10,1.0],[3291,10,1.0],[3292,0,1.0],[3292,1,1.0],[3292,4,2.0],[3292,7,6.0],[3292,8,10.0],[3292,10,2.0],[3293,0,1.0],[3293,1,1.0],[3293,5,1.0],[3293,8,3.0],[3294,6,1.0],[3294,9,1.0],[3295,6,1.0],[3295,9,3.0],[3296,6,1.0],[3296,7,8.0],[3296,8,1.0],[3296,9,1.0],[3296,10,2.0],[3297,7,3.0],[3297,10,1.0],[3298,1,1.0],[3298,2,1.0],[3298,3,3.0],[3298,5,1.0],[3299,2,1.0],[3299,5,1.0],[3299,6,2.0],[3299,8,1.0],[3300,6,1.0],[3300,8,1.0],[3300,9,1.0],[3301,8,4.0],[3301,10,1.0],[3302,8,5.0],[3303,6,1.0],[3303,7,1.0],[3303,8,2.0],[3303,9,1.0],[3304,7,1.0],[3304,8,10.0],[3305,6,6.0],[3306,1,1.0],[3306,6,5.0],[3306,7,1.0],[3306,8,4.0],[3307,6,6.0],[3308,7,3.0],[3308,9,1.0],[3309,6,1.0],[3309,7,6.0],[3309,10,1.0],[3310,1,1.0],[3310,5,1.0],[3310,8,2.0],[3311,6,22.0],[3311,8,20.0],[3312,7,4.0],[3312,8,1.0],[3313,6,5.0],[3313,9,15.0],[3314,6,2.0],[3315,6,3.0],[3315,8,2.0],[3315,9,1.0],[3316,2,2.0],[3317,0,1.0],[3317,1,1.0],[3317,3,1.0],[3318,6,4.0],[3318,8,4.0],[3319,6,5.0],[3319,8,4.0],[3319,9,2.0],[3320,6,4.0],[3320,7,3.0],[3321,6,2.0],[3321,7,2.0],[3322,6,2.0],[3323,6,3.0],[3324,6,3.0],[3325,0,4.0],[3325,1,1.0],[3325,2,1.0],[3326,3,1.0],[3326,5,2.0],[3327,6,1.0],[3328,0,3.0],[3328,1,5.0],[3328,3,5.0],[3328,4,2.0],[3328,5,4.0],[3328,8,8.0],[3329,0,1.0],[3329,2,1.0],[3329,3,7.0],[3330,2,2.0],[3331,2,5.0],[3332,2,2.0],[3332,5,1.0],[3333,3,2.0],[3333,5,2.0],[3334,8,8.0],[3335,8,16.0],[3336,1,1.0],[3336,4,1.0],[3336,5,1.0],[3337,5,2.0],[3338,0,1.0],[3338,5,5.0],[3339,5,1.0],[3340,8,5.0],[3341,6,2.0],[3341,7,1.0],[3341,10,15.0],[3342,0,4.0],[3342,1,1.0],[3342,3,6.0],[3342,5,2.0],[3342,7,1.0],[3342,8,3.0],[3343,6,11.0],[3343,8,3.0],[3343,9,35.0],[3344,6,5.0],[3345,7,4.0],[3345,9,1.0],[3345,10,7.0],[3346,0,1.0],[3346,5,2.0],[3346,8,1.0],[3347,1,1.0],[3347,5,1.0],[3348,6,3.0],[3349,6,2.0],[3349,8,5.0],[3350,6,2.0],[3350,7,3.0],[3350,8,1.0],[3351,6,3.0],[3351,7,2.0],[3352,2,1.0],[3352,3,1.0],[3352,5,1.0],[3352,6,1.0],[3353,3,1.0],[3354,0,1.0],[3354,3,5.0],[3354,5,2.0],[3355,9,2.0],[3356,9,3.0],[3357,0,1.0],[3357,2,7.0],[3357,9,1.0],[3358,2,1.0],[3358,7,3.0],[3358,10,3.0],[3359,0,1.0],[3359,2,1.0],[3360,2,1.0],[3360,5,2.0],[3361,0,8.0],[3361,1,4.0],[3361,2,2.0],[3361,3,1.0],[3361,5,5.0],[3362,6,2.0],[3362,8,4.0],[3362,9,1.0],[3363,6,1.0],[3363,9,3.0],[3364,0,1.0],[3364,1,7.0],[3364,2,1.0],[3364,3,3.0],[3364,4,1.0],[3364,5,5.0],[3365,10,3.0],[3366,7,6.0],[3367,7,6.0],[3368,7,3.0],[3369,8,5.0],[3370,6,1.0],[3370,8,3.0],[3370,9,1.0],[3371,6,5.0],[3371,8,1.0],[3372,7,12.0],[3372,8,1.0],[3373,7,4.0],[3374,3,1.0],[3374,7,2.0],[3375,9,6.0],[3376,2,1.0],[3376,6,1.0],[3376,10,2.0],[3377,9,7.0],[3378,6,2.0],[3378,10,3.0],[3379,7,5.0],[3379,10,1.0],[3380,8,1.0],[3380,10,7.0],[3381,0,1.0],[3381,1,1.0],[3381,3,1.0],[3382,0,2.0],[3382,2,1.0],[3382,3,2.0],[3382,5,5.0],[3382,7,1.0],[3383,0,2.0],[3383,1,2.0],[3383,3,2.0],[3383,5,1.0],[3383,6,6.0],[3383,7,1.0],[3383,8,13.0],[3383,10,1.0],[3384,1,1.0],[3384,3,9.0],[3385,6,2.0],[3385,7,1.0],[3385,8,2.0],[3386,6,4.0],[3386,7,1.0],[3386,8,4.0],[3386,9,1.0],[3386,10,2.0],[3387,10,5.0],[3388,7,1.0],[3388,9,1.0],[3388,10,64.0],[3389,6,2.0],[3389,7,3.0],[3389,10,3.0],[3390,1,1.0],[3390,4,4.0],[3391,0,3.0],[3391,1,2.0],[3391,2,1.0],[3391,3,1.0],[3392,2,4.0],[3393,1,1.0],[3393,2,1.0],[3393,5,3.0],[3394,0,2.0],[3394,3,1.0],[3395,0,4.0],[3395,1,8.0],[3395,3,2.0],[3395,4,3.0],[3395,5,8.0],[3395,7,2.0],[3395,8,1.0],[3396,0,1.0],[3396,3,4.0],[3396,4,3.0],[3396,5,1.0],[3397,7,1.0],[3398,0,4.0],[3398,1,2.0],[3398,2,1.0],[3398,3,3.0],[3398,5,6.0],[3398,7,1.0],[3399,7,1.0],[3399,9,3.0],[3400,7,3.0],[3401,7,5.0],[3402,7,1.0],[3403,6,4.0],[3403,9,3.0],[3404,6,2.0],[3404,8,1.0],[3404,9,4.0],[3405,7,1.0],[3405,8,1.0],[3405,9,1.0],[3406,6,2.0],[3406,9,1.0],[3407,3,2.0],[3407,9,1.0],[3408,10,3.0],[3409,6,1.0],[3409,10,1.0],[3410,0,1.0],[3410,6,3.0],[3410,8,3.0],[3410,9,4.0],[3411,5,3.0],[3411,6,1.0],[3412,6,3.0],[3412,7,1.0],[3413,6,4.0],[3413,9,1.0],[3414,6,1.0],[3414,7,4.0],[3415,6,4.0],[3415,8,1.0],[3415,9,11.0],[3416,0,1.0],[3416,1,2.0],[3416,2,1.0],[3416,3,1.0],[3416,4,1.0],[3416,5,1.0],[3416,6,1.0],[3416,8,4.0],[3417,0,1.0],[3417,1,1.0],[3417,2,1.0],[3418,1,1.0],[3418,3,4.0],[3419,1,2.0],[3419,4,1.0],[3420,0,1.0],[3420,1,1.0],[3420,5,2.0],[3421,6,4.0],[3421,8,1.0],[3422,6,2.0],[3422,8,1.0],[3423,0,1.0],[3423,1,2.0],[3424,0,3.0],[3424,1,3.0],[3424,3,1.0],[3424,4,2.0],[3424,5,1.0],[3424,8,3.0],[3425,1,1.0],[3425,3,2.0],[3426,0,1.0],[3426,2,2.0],[3427,6,5.0],[3427,7,2.0],[3428,6,3.0],[3428,9,1.0],[3429,6,2.0],[3429,8,4.0],[3429,9,3.0],[3430,1,1.0],[3430,6,5.0],[3430,7,1.0],[3430,8,2.0],[3430,9,1.0],[3431,7,1.0],[3431,10,2.0],[3432,6,1.0],[3432,7,2.0],[3432,8,4.0],[3432,10,6.0],[3433,7,1.0],[3433,10,5.0],[3434,7,2.0],[3434,10,3.0],[3435,9,1.0],[3436,9,3.0],[3437,6,2.0],[3437,9,6.0],[3438,8,7.0],[3438,9,1.0],[3439,6,1.0],[3439,7,3.0],[3439,10,1.0],[3440,7,1.0],[3441,0,3.0],[3441,1,1.0],[3441,5,1.0],[3442,1,1.0],[3442,3,2.0],[3442,5,2.0],[3443,6,1.0],[3443,8,2.0],[3444,7,2.0],[3444,9,5.0],[3445,0,3.0],[3445,4,1.0],[3446,6,13.0],[3446,7,2.0],[3446,8,1.0],[3447,6,3.0],[3447,7,1.0],[3447,8,6.0],[3448,6,2.0],[3449,8,4.0],[3450,3,1.0],[3450,8,4.0],[3451,6,3.0],[3451,8,4.0],[3451,9,2.0],[3452,6,1.0],[3452,7,1.0],[3452,8,2.0],[3453,7,4.0],[3453,9,1.0],[3454,7,8.0],[3454,10,150.0],[3455,7,1.0],[3455,10,4.0],[3456,7,1.0],[3456,9,1.0],[3457,4,5.0],[3458,1,1.0],[3458,3,1.0],[3458,4,1.0],[3459,4,5.0],[3460,6,4.0],[3461,9,2.0],[3462,6,1.0],[3462,9,2.0],[3463,6,1.0],[3463,7,3.0],[3464,7,3.0],[3465,0,1.0],[3465,5,1.0],[3466,9,9.0],[3467,9,3.0],[3468,6,3.0],[3468,9,31.0],[3469,6,1.0],[3469,9,2.0],[3470,6,1.0],[3470,7,1.0],[3470,10,4.0],[3471,10,7.0],[3472,4,1.0],[3472,10,2.0],[3473,5,1.0],[3473,8,1.0],[3474,6,15.0],[3474,7,15.0],[3474,8,9.0],[3474,9,1.0],[3474,10,13.0],[3475,0,1.0],[3475,1,1.0],[3475,3,6.0],[3475,5,1.0],[3475,10,2.0],[3476,3,1.0],[3476,5,3.0],[3476,7,1.0],[3477,0,1.0],[3477,2,1.0],[3477,7,3.0],[3478,7,2.0],[3479,1,1.0],[3479,5,3.0],[3480,1,2.0],[3480,3,1.0],[3480,5,1.0],[3480,8,2.0],[3481,4,4.0],[3481,5,1.0],[3482,0,6.0],[3482,1,13.0],[3482,3,9.0],[3482,4,2.0],[3482,5,8.0],[3483,4,3.0],[3483,7,1.0],[3483,10,1.0],[3484,6,2.0],[3485,0,2.0],[3485,3,1.0],[3485,5,4.0],[3485,7,1.0],[3485,9,1.0],[3486,0,3.0],[3486,1,1.0],[3486,5,2.0],[3487,4,1.0],[3487,5,1.0],[3488,2,1.0],[3489,0,1.0],[3489,2,1.0],[3489,4,1.0],[3489,5,2.0],[3489,8,1.0],[3489,10,1.0],[3490,6,2.0],[3490,7,2.0],[3490,8,1.0],[3491,7,2.0],[3492,6,3.0],[3493,6,5.0],[3493,9,2.0],[3493,10,1.0],[3494,6,10.0],[3494,8,3.0],[3495,9,1.0],[3496,6,4.0],[3497,0,3.0],[3498,6,3.0],[3498,7,3.0],[3498,8,1.0],[3499,0,5.0],[3499,1,5.0],[3499,3,2.0],[3499,5,346.0],[3500,6,35.0],[3500,7,9.0],[3500,8,13.0],[3500,9,35.0],[3501,7,15.0],[3501,9,1.0],[3501,10,254.0],[3502,6,276.0],[3502,8,2.0],[3503,3,20.0],[3503,7,13.0],[3504,0,5.0],[3504,1,29.0],[3504,2,7.0],[3504,4,19.0],[3504,5,19.0],[3505,7,1.0],[3505,10,135.0],[3506,6,9.0],[3506,7,3.0],[3506,8,4.0],[3507,6,6.0],[3508,6,1.0],[3508,9,5.0],[3509,6,12.0],[3509,7,15.0],[3509,8,1.0],[3510,6,3.0],[3510,9,8.0],[3511,7,97.0],[3511,8,4.0],[3512,1,1.0],[3512,7,2.0],[3513,0,3.0],[3513,1,1.0],[3513,2,2.0],[3513,3,1.0],[3513,5,5.0],[3513,10,1.0],[3514,6,3.0],[3514,7,2.0],[3514,9,1.0],[3515,0,1.0],[3515,1,1.0],[3515,7,2.0],[3515,8,2.0],[3516,7,5.0],[3517,6,1.0],[3517,8,2.0],[3518,8,4.0],[3519,0,1.0],[3519,5,2.0],[3520,8,3.0],[3520,9,2.0],[3521,0,3.0],[3521,1,4.0],[3521,2,2.0],[3521,3,1.0],[3521,4,1.0],[3521,5,2.0],[3522,8,3.0],[3523,2,2.0],[3523,5,2.0],[3524,0,1.0],[3524,4,2.0],[3525,4,6.0],[3526,4,4.0],[3527,8,4.0],[3528,1,1.0],[3528,3,1.0],[3528,5,3.0],[3528,10,1.0],[3529,10,22.0],[3530,7,1.0],[3530,10,7.0],[3531,7,2.0],[3531,8,2.0],[3532,7,5.0],[3533,6,1.0],[3533,7,1.0],[3533,8,8.0],[3533,10,1.0],[3534,7,8.0],[3534,8,2.0],[3534,10,21.0],[3535,3,1.0],[3535,7,2.0],[3535,8,1.0],[3535,10,3.0],[3536,9,6.0],[3537,4,2.0],[3537,6,3.0],[3537,7,1.0],[3537,8,3.0],[3537,10,1.0],[3538,3,1.0],[3538,4,2.0],[3539,6,2.0],[3539,8,1.0],[3540,7,1.0],[3540,8,5.0],[3540,10,1.0],[3541,8,4.0],[3542,6,1.0],[3542,8,6.0],[3543,8,8.0],[3544,2,1.0],[3544,5,1.0],[3545,0,3.0],[3545,1,2.0],[3545,2,3.0],[3545,3,7.0],[3546,6,5.0],[3546,7,1.0],[3546,8,2.0],[3546,9,3.0],[3547,6,4.0],[3548,6,2.0],[3548,7,1.0],[3549,6,16.0],[3550,6,1.0],[3550,7,1.0],[3550,8,2.0],[3550,10,1.0],[3551,6,2.0],[3551,7,2.0],[3551,8,1.0],[3552,6,3.0],[3552,7,1.0],[3552,8,6.0],[3552,9,2.0],[3553,6,4.0],[3553,8,2.0],[3554,6,4.0],[3554,8,1.0],[3555,6,2.0],[3555,7,2.0],[3555,8,2.0],[3556,6,2.0],[3556,7,22.0],[3556,8,7.0],[3556,10,2.0],[3557,6,3.0],[3557,8,1.0],[3558,0,1.0],[3558,3,1.0],[3558,5,2.0],[3558,7,2.0],[3558,8,2.0],[3558,10,2.0],[3559,7,3.0],[3560,1,2.0],[3561,0,2.0],[3561,5,1.0],[3562,8,5.0],[3563,9,20.0],[3564,6,3.0],[3564,7,1.0],[3564,8,2.0],[3564,9,1.0],[3564,10,1.0],[3565,8,1.0],[3565,10,3.0],[3566,8,5.0],[3567,7,3.0],[3568,7,5.0],[3568,8,1.0],[3568,10,1.0],[3569,6,1.0],[3569,7,3.0],[3569,8,1.0],[3570,8,5.0],[3571,8,8.0],[3572,6,1.0],[3572,8,1.0],[3572,10,3.0],[3573,10,11.0],[3574,10,4.0],[3575,10,4.0],[3576,6,6.0],[3576,7,26.0],[3576,8,15.0],[3576,10,24.0],[3577,0,3.0],[3577,1,3.0],[3578,0,1.0],[3578,3,1.0],[3579,0,2.0],[3579,1,2.0],[3579,5,1.0],[3580,0,4.0],[3580,1,3.0],[3580,3,4.0],[3580,4,2.0],[3580,5,5.0],[3580,10,1.0],[3581,0,1.0],[3581,3,1.0],[3581,5,1.0],[3581,10,1.0],[3582,7,4.0],[3582,10,3.0],[3583,5,1.0],[3584,7,2.0],[3585,0,1.0],[3585,3,2.0],[3585,4,1.0],[3585,5,3.0],[3586,4,5.0],[3587,1,3.0],[3587,4,1.0],[3587,5,2.0],[3587,8,1.0],[3588,4,1.0],[3588,5,2.0],[3589,7,4.0],[3590,6,5.0],[3590,7,1.0],[3590,10,1.0],[3591,6,2.0],[3591,7,2.0],[3591,8,2.0],[3591,9,2.0],[3592,7,5.0],[3593,7,3.0],[3593,8,1.0],[3594,7,6.0],[3595,6,3.0],[3596,0,2.0],[3596,5,1.0],[3597,0,4.0],[3597,1,2.0],[3597,5,1.0],[3598,0,5.0],[3598,5,2.0],[3599,1,2.0],[3600,0,1.0],[3600,1,1.0],[3600,3,1.0],[3600,5,1.0],[3601,0,1.0],[3601,1,1.0],[3601,3,1.0],[3601,5,1.0],[3602,6,4.0],[3603,6,2.0],[3603,8,1.0],[3604,7,2.0],[3604,10,2.0],[3605,6,2.0],[3605,8,1.0],[3605,10,2.0],[3606,8,1.0],[3606,10,3.0],[3607,5,3.0],[3607,8,1.0],[3608,2,1.0],[3608,3,3.0],[3608,4,1.0],[3609,7,8.0],[3610,4,1.0],[3610,5,3.0],[3610,7,3.0],[3610,8,2.0],[3610,10,3.0],[3611,8,1.0],[3611,9,3.0],[3611,10,1.0],[3612,6,1.0],[3612,9,19.0],[3613,9,2.0],[3614,6,2.0],[3614,7,4.0],[3615,7,11.0],[3615,8,4.0],[3616,6,1.0],[3616,7,2.0],[3616,8,1.0],[3617,6,2.0],[3617,7,1.0],[3617,8,2.0],[3617,9,1.0],[3618,7,3.0],[3618,10,1.0],[3619,2,3.0],[3619,3,1.0],[3619,5,2.0],[3620,5,1.0],[3620,8,3.0],[3621,3,3.0],[3621,5,1.0],[3621,6,2.0],[3621,8,2.0],[3621,9,1.0],[3622,3,2.0],[3623,2,7.0],[3624,7,2.0],[3624,10,2.0],[3625,6,1.0],[3625,8,3.0],[3625,10,1.0],[3626,0,4.0],[3626,1,3.0],[3626,2,3.0],[3626,3,3.0],[3626,5,6.0],[3626,8,5.0],[3627,10,1.0],[3628,0,3.0],[3628,1,2.0],[3628,3,3.0],[3628,5,6.0],[3628,6,2.0],[3628,7,1.0],[3628,8,10.0],[3628,9,11.0],[3628,10,1.0],[3629,7,2.0],[3629,10,2.0],[3630,1,1.0],[3630,3,8.0],[3630,5,2.0],[3631,0,3.0],[3631,1,4.0],[3631,4,1.0],[3631,5,3.0],[3631,8,1.0],[3632,0,1.0],[3632,4,1.0],[3632,5,1.0],[3633,4,12.0],[3633,8,1.0],[3634,0,1.0],[3634,1,3.0],[3634,3,2.0],[3634,4,4.0],[3634,5,3.0],[3634,6,1.0],[3634,7,1.0],[3634,10,2.0],[3635,6,2.0],[3635,7,3.0],[3636,6,3.0],[3636,8,3.0],[3636,9,8.0],[3637,4,1.0],[3637,5,5.0],[3638,1,1.0],[3638,5,1.0],[3639,6,4.0],[3639,7,1.0],[3640,2,11.0],[3641,0,1.0],[3641,1,3.0],[3641,2,1.0],[3641,4,3.0],[3641,5,1.0],[3641,7,1.0],[3642,0,1.0],[3642,1,1.0],[3642,2,2.0],[3642,6,1.0],[3642,7,1.0],[3642,8,2.0],[3642,10,1.0],[3643,6,5.0],[3643,7,1.0],[3643,8,1.0],[3643,9,1.0],[3644,6,9.0],[3644,7,4.0],[3645,6,1.0],[3645,7,2.0],[3645,8,1.0],[3646,6,2.0],[3646,8,3.0],[3647,6,1.0],[3647,7,2.0],[3647,8,25.0],[3648,6,2.0],[3648,8,1.0],[3648,9,1.0],[3649,10,6.0],[3650,6,1.0],[3650,7,7.0],[3650,8,1.0],[3651,6,2.0],[3651,8,2.0],[3651,9,1.0],[3652,6,2.0],[3652,8,2.0],[3652,9,1.0],[3653,6,4.0],[3653,8,1.0],[3653,10,2.0],[3654,6,3.0],[3654,7,2.0],[3654,8,2.0],[3655,6,37.0],[3655,8,48.0],[3655,9,4.0],[3656,6,2.0],[3656,7,1.0],[3656,8,3.0],[3657,6,2.0],[3657,7,1.0],[3658,0,1.0],[3658,3,2.0],[3658,5,1.0],[3658,8,1.0],[3658,10,1.0],[3659,6,1.0],[3659,7,2.0],[3660,0,3.0],[3660,1,1.0],[3660,3,1.0],[3660,5,5.0],[3660,8,2.0],[3661,0,2.0],[3661,5,1.0],[3661,10,1.0],[3662,6,7.0],[3662,8,1.0],[3662,9,1.0],[3663,3,2.0],[3663,10,1.0],[3664,3,2.0],[3664,5,1.0],[3665,1,1.0],[3665,3,1.0],[3666,7,7.0],[3667,7,5.0],[3668,7,4.0],[3669,0,1.0],[3669,1,1.0],[3669,2,1.0],[3669,4,1.0],[3669,5,3.0],[3669,9,1.0],[3670,3,1.0],[3671,6,1.0],[3671,7,1.0],[3671,8,1.0],[3672,9,4.0],[3673,9,6.0],[3674,2,1.0],[3674,3,5.0],[3674,5,2.0],[3674,6,1.0],[3674,8,2.0],[3674,9,2.0],[3675,6,3.0],[3676,6,1.0],[3676,8,3.0],[3676,9,3.0],[3677,8,1.0],[3677,9,3.0],[3678,7,1.0],[3678,9,4.0],[3679,9,9.0],[3680,0,2.0],[3680,1,2.0],[3680,4,2.0],[3680,5,2.0],[3680,7,1.0],[3680,8,2.0],[3681,6,1.0],[3682,7,1.0],[3682,10,3.0],[3683,6,2.0],[3683,8,4.0],[3683,9,3.0],[3684,9,2.0],[3685,7,2.0],[3685,9,2.0],[3685,10,2.0],[3686,7,4.0],[3686,8,1.0],[3686,10,2.0],[3687,10,5.0],[3688,7,1.0],[3688,10,2.0],[3689,0,1.0],[3689,9,1.0],[3689,10,1.0],[3690,9,1.0],[3691,7,1.0],[3691,8,1.0],[3691,10,1.0],[3692,7,1.0],[3692,8,1.0],[3692,10,1.0],[3693,7,1.0],[3694,7,1.0],[3694,8,8.0],[3695,7,1.0],[3695,10,1.0],[3696,3,2.0],[3697,9,8.0],[3698,9,6.0],[3699,9,3.0],[3700,2,1.0],[3700,5,2.0],[3700,8,8.0],[3701,6,1.0],[3701,8,8.0],[3701,10,8.0],[3702,0,1.0],[3702,1,1.0],[3702,2,1.0],[3702,3,2.0],[3702,5,4.0],[3702,6,1.0],[3702,7,3.0],[3702,8,3.0],[3703,8,8.0],[3704,1,2.0],[3704,3,2.0],[3704,5,2.0],[3704,7,2.0],[3704,8,2.0],[3705,2,43.0],[3706,0,3.0],[3706,1,2.0],[3706,2,9.0],[3707,2,1.0],[3707,4,1.0],[3707,5,1.0],[3707,10,1.0],[3708,0,2.0],[3708,1,3.0],[3708,2,4.0],[3708,5,1.0],[3709,6,6.0],[3709,7,3.0],[3710,0,1.0],[3710,8,2.0],[3711,5,1.0],[3711,6,1.0],[3711,7,2.0],[3711,8,1.0],[3712,6,1.0],[3712,7,4.0],[3713,7,5.0],[3713,8,2.0],[3714,7,3.0],[3715,4,1.0],[3715,5,1.0],[3716,2,1.0],[3716,3,1.0],[3716,4,2.0],[3717,0,1.0],[3717,1,4.0],[3717,4,3.0],[3717,5,3.0],[3718,0,1.0],[3718,1,1.0],[3718,4,1.0],[3718,7,1.0],[3719,0,5.0],[3719,1,5.0],[3719,2,1.0],[3719,3,2.0],[3719,4,1.0],[3719,5,14.0],[3719,8,1.0],[3720,0,2.0],[3720,1,2.0],[3720,3,1.0],[3720,5,7.0],[3721,0,1.0],[3721,3,2.0],[3722,5,1.0],[3723,3,3.0],[3723,7,1.0],[3723,8,6.0],[3724,7,4.0],[3725,6,2.0],[3725,8,1.0],[3726,5,8.0],[3727,3,1.0],[3728,4,1.0],[3728,5,2.0],[3728,6,1.0],[3729,0,2.0],[3729,3,1.0],[3729,5,1.0],[3729,8,1.0],[3730,0,3.0],[3730,2,1.0],[3731,6,4.0],[3732,6,7.0],[3732,7,5.0],[3733,6,2.0],[3733,7,2.0],[3734,6,1.0],[3734,8,1.0],[3734,9,3.0],[3735,6,3.0],[3735,8,3.0],[3735,9,2.0],[3735,10,1.0],[3736,0,1.0],[3736,5,2.0],[3736,8,1.0],[3737,9,3.0],[3738,9,6.0],[3739,9,13.0],[3740,9,22.0],[3741,0,2.0],[3741,1,7.0],[3742,0,1.0],[3742,5,1.0],[3742,8,2.0],[3743,5,1.0],[3744,0,1.0],[3744,1,1.0],[3744,5,1.0],[3745,1,2.0],[3746,6,3.0],[3746,7,1.0],[3746,8,5.0],[3747,0,9.0],[3747,1,1.0],[3747,2,1.0],[3747,3,8.0],[3747,4,3.0],[3747,5,10.0],[3747,10,3.0],[3748,4,1.0],[3748,5,1.0],[3748,6,1.0],[3748,8,1.0],[3749,6,1.0],[3749,9,1.0],[3750,10,3.0],[3751,10,7.0],[3752,0,1.0],[3752,5,1.0],[3752,7,1.0],[3752,8,3.0],[3753,1,1.0],[3753,5,1.0],[3754,7,7.0],[3754,8,5.0],[3755,8,1.0],[3755,9,2.0],[3755,10,1.0],[3756,6,1.0],[3756,9,1.0],[3757,6,3.0],[3757,7,1.0],[3757,8,1.0],[3758,6,1.0],[3758,7,1.0],[3758,8,1.0],[3758,10,1.0],[3759,7,6.0],[3760,9,8.0],[3761,3,1.0],[3761,8,5.0],[3762,4,3.0],[3762,10,1.0],[3763,7,3.0],[3763,10,1.0],[3764,6,1.0],[3764,7,1.0],[3764,8,4.0],[3764,9,1.0],[3765,6,10.0],[3765,8,3.0],[3765,9,11.0],[3766,6,2.0],[3766,9,1.0],[3767,7,3.0],[3768,0,1.0],[3768,1,1.0],[3768,8,1.0],[3768,10,1.0],[3769,5,1.0],[3769,8,1.0],[3769,10,1.0],[3770,7,1.0],[3770,10,2.0],[3771,8,7.0],[3772,7,2.0],[3773,7,4.0],[3773,10,1.0],[3774,7,5.0],[3774,8,1.0],[3775,5,2.0],[3776,0,1.0],[3776,3,1.0],[3776,5,1.0],[3777,1,1.0],[3777,8,1.0],[3778,0,1.0],[3778,3,1.0],[3778,5,1.0],[3779,6,1.0],[3779,7,22.0],[3779,9,3.0],[3780,7,4.0],[3781,2,1.0],[3782,2,1.0],[3782,4,1.0],[3783,2,1.0],[3783,3,1.0],[3783,7,4.0],[3783,9,1.0],[3783,10,5.0],[3784,7,5.0],[3785,6,2.0],[3785,8,1.0],[3785,9,2.0],[3786,0,3.0],[3786,6,1.0],[3787,0,1.0],[3787,10,2.0],[3788,6,2.0],[3788,7,1.0],[3789,0,1.0],[3789,3,1.0],[3789,7,21.0],[3789,10,944.0],[3790,0,1.0],[3790,1,2.0],[3790,3,2.0],[3790,4,1.0],[3790,5,1.0],[3791,0,2.0],[3791,3,1.0],[3792,0,3.0],[3792,1,1.0],[3792,3,1.0],[3792,4,6.0],[3793,2,1.0],[3793,3,1.0],[3793,5,1.0],[3794,6,4.0],[3794,7,5.0],[3794,10,1.0],[3795,5,1.0],[3795,6,1.0],[3795,8,2.0],[3796,9,1.0],[3797,6,1.0],[3797,7,5.0],[3798,8,4.0],[3799,6,13.0],[3800,6,19.0],[3800,7,2.0],[3800,10,9.0],[3801,6,3.0],[3801,8,5.0],[3801,9,1.0],[3802,6,3.0],[3802,7,1.0],[3802,9,4.0],[3803,6,7.0],[3804,6,1.0],[3804,9,1.0],[3804,10,1.0],[3805,6,7.0],[3805,7,7.0],[3806,6,1.0],[3806,7,2.0],[3806,8,3.0],[3806,10,1.0],[3807,6,12.0],[3808,6,4.0],[3808,7,2.0],[3809,6,2.0],[3809,10,3.0],[3810,6,3.0],[3811,6,1.0],[3811,8,3.0],[3812,6,3.0],[3812,9,1.0],[3813,0,1.0],[3813,1,3.0],[3813,4,1.0],[3813,5,2.0],[3814,0,1.0],[3814,1,1.0],[3814,3,1.0],[3815,7,1.0],[3815,10,1.0],[3816,3,1.0],[3816,5,1.0],[3817,3,2.0],[3817,5,1.0],[3818,0,2.0],[3818,5,2.0],[3819,6,47.0],[3820,9,3.0],[3821,0,14.0],[3821,1,5.0],[3821,2,18.0],[3821,3,31.0],[3821,4,4.0],[3821,5,35.0],[3821,6,1.0],[3821,9,1.0],[3822,6,2.0],[3822,7,74.0],[3822,8,2.0],[3822,10,5.0],[3823,9,23.0],[3824,6,1.0],[3824,8,9.0],[3825,6,1.0],[3825,8,2.0],[3825,9,1.0],[3826,6,2.0],[3826,9,1.0],[3827,6,1.0],[3827,7,4.0],[3828,10,3.0],[3829,4,1.0],[3829,5,1.0],[3829,8,1.0],[3830,0,1.0],[3830,1,1.0],[3830,2,3.0],[3830,3,4.0],[3830,4,1.0],[3830,5,2.0],[3830,6,1.0],[3830,8,9.0],[3830,10,1.0],[3831,7,39.0],[3831,8,19.0],[3831,10,5.0],[3832,6,2.0],[3832,8,1.0],[3832,9,2.0],[3833,6,3.0],[3833,9,2.0],[3834,6,4.0],[3834,7,1.0],[3834,8,1.0],[3834,9,1.0],[3835,9,3.0],[3836,4,1.0],[3836,6,1.0],[3836,7,1.0],[3836,8,2.0],[3837,9,1.0],[3838,9,1.0],[3839,7,2.0],[3839,8,8.0],[3839,10,1.0],[3840,7,1.0],[3840,10,1.0],[3841,10,3.0],[3842,5,1.0],[3842,8,1.0],[3842,9,1.0],[3843,2,17.0],[3843,3,3.0],[3843,4,1.0],[3843,5,1.0],[3844,2,1276.0],[3844,3,8.0],[3845,6,1.0],[3845,7,3.0],[3845,8,2.0],[3846,6,8.0],[3847,6,3.0],[3847,9,3.0],[3848,6,2.0],[3848,7,2.0],[3848,8,17.0],[3848,10,1.0],[3849,0,2.0],[3849,5,4.0],[3849,8,3.0],[3849,10,2.0],[3850,6,5.0],[3850,8,1.0],[3850,9,1.0],[3851,6,2.0],[3851,7,1.0],[3851,9,1.0],[3852,8,4.0],[3853,6,36.0],[3853,8,34.0],[3853,9,2.0],[3854,7,4.0],[3855,6,1.0],[3855,7,7.0],[3856,7,4.0],[3857,0,18.0],[3857,1,23.0],[3857,2,13.0],[3857,3,60.0],[3857,4,16.0],[3857,5,22.0],[3857,8,7.0],[3858,4,1.0],[3858,6,319.0],[3858,9,1.0],[3859,0,1.0],[3859,1,1.0],[3859,4,1.0],[3859,5,4.0],[3860,6,3.0],[3860,9,1.0],[3861,6,2.0],[3861,8,4.0],[3862,6,1.0],[3862,8,1.0],[3863,6,4.0],[3863,8,1.0],[3863,9,9.0],[3864,6,1.0],[3864,9,2.0],[3865,9,7.0],[3865,10,2.0],[3866,3,1.0],[3866,7,1.0],[3866,8,2.0],[3867,0,2.0],[3867,4,2.0],[3868,10,2.0],[3869,6,2.0],[3869,7,2.0],[3869,8,4.0],[3870,9,2.0],[3871,6,1.0],[3871,7,6.0],[3872,0,1.0],[3872,1,1.0],[3872,3,2.0],[3872,5,1.0],[3872,6,2.0],[3872,8,4.0],[3873,3,4.0],[3873,5,4.0],[3873,6,1.0],[3873,7,1.0],[3873,8,1.0],[3874,0,2.0],[3874,4,1.0],[3874,5,1.0],[3875,0,4.0],[3875,1,3.0],[3875,2,1.0],[3875,3,1.0],[3875,5,8.0],[3876,3,1.0],[3876,8,4.0],[3877,3,1.0],[3877,8,5.0],[3878,0,1.0],[3878,1,1.0],[3878,3,2.0],[3878,4,1.0],[3878,5,1.0],[3878,7,1.0],[3878,10,1.0],[3879,1,5.0],[3880,0,1.0],[3880,1,6.0],[3881,2,1.0],[3881,3,1.0],[3882,2,2.0],[3882,8,1.0],[3883,2,1.0],[3883,7,3.0],[3883,10,12.0],[3884,0,1.0],[3885,1,1.0],[3885,4,2.0],[3886,0,2.0],[3886,1,1.0],[3886,3,5.0],[3886,5,5.0],[3886,8,2.0],[3887,0,1.0],[3887,1,1.0],[3887,3,3.0],[3887,5,1.0],[3888,3,1.0],[3888,8,1.0],[3889,0,1.0],[3889,1,1.0],[3889,5,2.0],[3890,0,1.0],[3890,3,2.0],[3890,7,1.0],[3891,3,3.0],[3892,5,1.0],[3892,6,1.0],[3892,7,5.0],[3892,8,1.0],[3893,7,2.0],[3894,0,12.0],[3894,1,1.0],[3894,2,2.0],[3894,3,2.0],[3894,5,11.0],[3894,8,13.0],[3894,10,1.0],[3895,8,8.0],[3896,7,3.0],[3896,8,1.0],[3897,8,10.0],[3898,8,5.0],[3899,2,1.0],[3899,7,10.0],[3899,8,1.0],[3899,9,1.0],[3899,10,5.0],[3900,6,2.0],[3900,7,3.0],[3900,8,1.0],[3900,10,2.0],[3901,10,1.0],[3902,8,1.0],[3902,9,3.0],[3903,9,3.0],[3904,5,2.0],[3905,10,1.0],[3906,3,1.0],[3906,8,2.0],[3906,9,1.0],[3907,6,1.0],[3907,7,3.0],[3907,8,2.0],[3908,6,2.0],[3908,8,1.0],[3909,0,1.0],[3909,4,11.0],[3909,5,1.0],[3909,8,1.0],[3910,0,1.0],[3910,1,2.0],[3910,3,1.0],[3910,5,1.0],[3910,6,1.0],[3911,0,2.0],[3911,2,1.0],[3911,5,2.0],[3912,1,2.0],[3913,3,1.0],[3913,5,2.0],[3913,7,1.0],[3913,10,1.0],[3914,1,2.0],[3914,4,1.0],[3914,5,6.0],[3914,10,1.0],[3915,0,2.0],[3915,4,1.0],[3915,5,3.0],[3916,0,1.0],[3916,1,2.0],[3916,2,1.0],[3916,5,3.0],[3917,0,1.0],[3917,1,1.0],[3917,8,1.0],[3918,0,1.0],[3918,1,1.0],[3918,4,2.0],[3918,5,1.0],[3919,9,2.0],[3919,10,1.0],[3920,6,1.0],[3920,8,3.0],[3920,10,2.0],[3921,2,1.0],[3921,3,1.0],[3921,4,7.0],[3922,3,2.0],[3922,5,8.0],[3922,8,5.0],[3922,10,1.0],[3923,0,2.0],[3923,2,1.0],[3923,3,4.0],[3923,5,1.0],[3923,8,6.0],[3923,10,1.0],[3924,0,1.0],[3924,5,2.0],[3925,0,2.0],[3925,1,3.0],[3926,3,1.0],[3926,4,1.0],[3926,5,4.0],[3927,0,6.0],[3927,1,6.0],[3927,4,6.0],[3927,5,3.0],[3927,7,2.0],[3927,10,2.0],[3928,0,2.0],[3928,1,4.0],[3928,3,1.0],[3928,4,3.0],[3928,5,2.0],[3928,10,1.0],[3929,0,3.0],[3929,1,1.0],[3929,2,1.0],[3929,5,2.0],[3930,4,1.0],[3930,6,1.0],[3930,7,7.0],[3930,10,138.0],[3931,0,2.0],[3931,3,2.0],[3931,5,1.0],[3931,7,1.0],[3931,8,11.0],[3932,7,5.0],[3932,8,10.0],[3933,4,1.0],[3933,8,2.0],[3933,9,1.0],[3934,7,1.0],[3934,9,1.0],[3935,9,12.0],[3936,6,9.0],[3936,7,4.0],[3936,10,1.0],[3937,9,4.0],[3938,5,1.0],[3938,8,1.0],[3938,10,1.0],[3939,10,3.0],[3940,7,18.0],[3940,10,2.0],[3941,7,1.0],[3941,8,1.0],[3941,9,7.0],[3942,7,6.0],[3943,7,7.0],[3944,6,1.0],[3944,7,9.0],[3945,6,3.0],[3945,7,1.0],[3945,10,1.0],[3946,1,1.0],[3946,7,2.0],[3947,7,2.0],[3947,10,8.0],[3948,7,1.0],[3948,10,2.0],[3949,0,1.0],[3949,3,1.0],[3949,5,1.0],[3949,8,4.0],[3950,4,3.0],[3950,8,2.0],[3951,0,1.0],[3951,4,3.0],[3952,0,1.0],[3952,3,1.0],[3952,4,1.0],[3952,5,4.0],[3953,6,1.0],[3953,9,4.0],[3954,9,2.0],[3955,0,1.0],[3955,8,6.0],[3955,9,1.0],[3956,2,6.0],[3957,2,14.0],[3957,3,1.0],[3958,3,1.0],[3958,4,10.0],[3959,7,1.0],[3959,8,1.0],[3960,7,2.0],[3961,6,1.0],[3961,7,5.0],[3961,8,2.0],[3962,6,6.0],[3962,8,2.0],[3963,6,3.0],[3963,7,1.0],[3963,8,1.0],[3964,6,1.0],[3964,9,1.0],[3965,6,2.0],[3965,9,2.0],[3966,6,1.0],[3966,9,25.0],[3967,0,2.0],[3967,1,4.0],[3967,2,1.0],[3967,3,5.0],[3967,5,6.0],[3967,10,1.0],[3968,3,1.0],[3968,5,3.0],[3968,6,1.0],[3969,2,24.0],[3969,3,1.0],[3969,4,1.0],[3970,1,2.0],[3971,0,1.0],[3971,3,1.0],[3971,5,3.0],[3971,8,3.0],[3971,10,2.0],[3972,0,1.0],[3972,1,1.0],[3972,3,1.0],[3972,4,1.0],[3972,5,3.0],[3973,6,1.0],[3973,9,2.0],[3974,6,4.0],[3974,9,1.0],[3975,2,1.0],[3975,3,3.0],[3976,0,3.0],[3976,1,4.0],[3976,2,2.0],[3976,3,2.0],[3976,5,4.0],[3977,1,1.0],[3977,4,9.0],[3978,0,1.0],[3978,3,2.0],[3978,5,2.0],[3979,0,1.0],[3979,3,1.0],[3979,4,2.0],[3980,3,2.0],[3981,3,5.0],[3981,7,4.0],[3981,10,1.0],[3982,1,1.0],[3982,3,2.0],[3983,2,2.0],[3983,3,7.0],[3983,5,1.0],[3984,5,2.0],[3985,3,1.0],[3985,4,4.0],[3986,0,1.0],[3986,1,2.0],[3986,2,1.0],[3986,3,1.0],[3986,5,1.0],[3986,7,1.0],[3987,7,15.0],[3987,8,3.0],[3988,7,1.0],[3989,1,2.0],[3990,1,1.0],[3990,5,2.0],[3991,0,3.0],[3991,5,2.0],[3991,8,1.0],[3991,9,1.0],[3991,10,2.0],[3992,6,9.0],[3993,3,1.0],[3993,6,1.0],[3993,7,36.0],[3993,8,2.0],[3993,10,118.0],[3994,5,3.0],[3994,7,1.0],[3994,8,2.0],[3995,9,4.0],[3996,9,5.0],[3997,6,3.0],[3997,8,1.0],[3997,9,25.0],[3998,6,8.0],[3998,7,1.0],[3998,8,1.0],[3999,6,5.0],[3999,9,2.0],[4000,0,1.0],[4000,2,3.0],[4000,5,1.0],[4001,6,3.0],[4001,8,2.0],[4002,2,2.0],[4002,3,1.0],[4002,7,1.0],[4002,10,1.0],[4003,6,1.0],[4003,7,2.0],[4004,3,64.0],[4005,6,20.0],[4006,0,5.0],[4006,1,6.0],[4006,3,8.0],[4006,4,4.0],[4006,5,3.0],[4006,6,3.0],[4006,8,1.0],[4006,9,5.0],[4006,10,2.0],[4007,6,8.0],[4007,7,15.0],[4007,8,3.0],[4007,9,4.0],[4007,10,3.0],[4008,0,2.0],[4008,1,8.0],[4008,3,28.0],[4008,4,1.0],[4008,5,26.0],[4009,0,3.0],[4009,3,5.0],[4009,4,2.0],[4009,8,5.0],[4010,0,6.0],[4010,1,2.0],[4010,2,5.0],[4010,3,2.0],[4010,5,5.0],[4011,9,4.0],[4012,6,1.0],[4012,8,1.0],[4012,9,5.0],[4013,3,1.0],[4014,8,1.0],[4014,10,2.0],[4015,10,2.0],[4016,7,1.0],[4016,8,2.0],[4016,10,1.0],[4017,0,2.0],[4017,1,2.0],[4017,3,1.0],[4017,4,1.0],[4017,5,1.0],[4017,6,1.0],[4017,8,5.0],[4018,7,9.0],[4019,7,16.0],[4020,7,10.0],[4021,7,6.0],[4021,8,1.0],[4022,7,32.0],[4023,5,4.0],[4024,7,2.0],[4024,10,2.0],[4025,7,2.0],[4025,10,965.0],[4026,7,3.0],[4027,0,3.0],[4027,2,1.0],[4027,3,3.0],[4027,4,3.0],[4027,5,5.0],[4028,0,4.0],[4028,1,3.0],[4028,3,5.0],[4028,5,6.0],[4028,8,1.0],[4029,1,1.0],[4029,3,1.0],[4029,5,1.0],[4030,2,1.0],[4030,3,2.0],[4030,5,5.0],[4031,2,1.0],[4032,2,1.0],[4032,5,4.0],[4033,2,1.0],[4033,3,1.0],[4033,6,10.0],[4033,7,1.0],[4033,8,70.0],[4034,8,13.0],[4035,1,2.0],[4035,4,3.0],[4036,2,48.0],[4037,3,1.0],[4037,5,1.0],[4037,6,1.0],[4038,8,3.0],[4039,7,2.0],[4040,6,1.0],[4040,9,1.0],[4041,6,2.0],[4041,8,1.0],[4041,9,3.0],[4042,5,1.0],[4043,6,6.0],[4044,3,2.0],[4044,6,1.0],[4044,7,2.0],[4045,6,1.0],[4045,7,6.0],[4046,8,5.0],[4047,7,3.0],[4047,10,1.0],[4048,7,6.0],[4048,8,1.0],[4048,10,2.0],[4049,0,2.0],[4049,1,2.0],[4049,5,1.0],[4050,0,1.0],[4050,1,1.0],[4050,3,3.0],[4050,4,1.0],[4050,5,1.0],[4050,7,1.0],[4051,6,8.0],[4052,1,1.0],[4052,4,5.0],[4052,7,11.0],[4052,8,1.0],[4052,10,3.0],[4053,1,1.0],[4053,4,3.0],[4054,4,4.0],[4054,7,2.0],[4055,4,8.0],[4056,9,3.0],[4057,7,1.0],[4058,0,1.0],[4058,1,2.0],[4059,8,1.0],[4059,10,1.0],[4060,7,5.0],[4061,6,1.0],[4061,7,3.0],[4062,0,3.0],[4062,1,1.0],[4062,2,1.0],[4063,4,1.0],[4064,8,7.0],[4065,8,17.0],[4066,1,1.0],[4066,5,1.0],[4066,8,5.0],[4066,10,1.0],[4067,5,1.0],[4067,6,1.0],[4067,8,5.0],[4068,0,4.0],[4068,1,4.0],[4068,5,1.0],[4069,0,3.0],[4069,4,1.0],[4069,5,2.0],[4070,1,2.0],[4070,7,2.0],[4070,8,1.0],[4071,1,3.0],[4071,2,1.0],[4071,4,1.0],[4071,5,7.0],[4071,7,3.0],[4071,8,7.0],[4072,0,1.0],[4072,1,1.0],[4072,3,1.0],[4072,5,1.0],[4073,10,1.0],[4074,5,1.0],[4074,6,7.0],[4074,7,25.0],[4074,8,20.0],[4074,9,14.0],[4074,10,20.0],[4075,7,4.0],[4076,6,33.0],[4076,7,1.0],[4076,8,60.0],[4076,9,4.0],[4076,10,20.0],[4077,7,2.0],[4077,8,1.0],[4077,10,44.0],[4078,10,4.0],[4079,0,9.0],[4079,1,6.0],[4079,2,3.0],[4079,3,9.0],[4079,4,5.0],[4079,5,8.0],[4079,6,2.0],[4079,8,11.0],[4079,9,3.0],[4080,4,9.0],[4080,5,1.0],[4080,7,7.0],[4080,8,2.0],[4080,10,1.0],[4081,4,7.0],[4082,3,3.0],[4082,4,2.0],[4083,4,6.0],[4084,0,5.0],[4084,1,3.0],[4084,2,1.0],[4084,3,4.0],[4084,5,3.0],[4085,0,1.0],[4085,6,2.0],[4085,7,1.0],[4085,8,1.0],[4085,10,3.0],[4086,9,12.0],[4087,7,9.0],[4087,10,28.0],[4088,6,3.0],[4088,7,5.0],[4089,8,1.0],[4089,10,1.0],[4090,2,1.0],[4091,0,4.0],[4091,1,2.0],[4091,5,2.0],[4092,2,5.0],[4093,2,4.0],[4094,9,6.0],[4095,7,22.0],[4096,6,1.0],[4096,7,4.0],[4096,8,1.0],[4097,9,3.0],[4098,7,1.0],[4098,10,2.0],[4099,10,4.0],[4100,6,1.0],[4100,7,2.0],[4100,8,2.0],[4100,10,1.0],[4101,6,3.0],[4101,7,2.0],[4101,8,8.0],[4102,10,3.0],[4103,10,4.0],[4104,6,2.0],[4104,9,47.0],[4105,6,1.0],[4105,9,2.0],[4106,6,1.0],[4106,7,3.0],[4107,1,1.0],[4107,3,2.0],[4108,0,2.0],[4108,1,1.0],[4108,3,2.0],[4108,5,1.0],[4109,1,1.0],[4109,3,1.0],[4109,7,1.0],[4110,1,1.0],[4111,0,1.0],[4111,1,1.0],[4111,5,1.0],[4111,8,2.0],[4112,0,1.0],[4112,1,3.0],[4112,2,5.0],[4112,6,3.0],[4112,8,1.0],[4112,9,3.0],[4113,8,4.0],[4114,1,1.0],[4114,5,1.0],[4115,7,8.0],[4116,4,2.0],[4117,0,1.0],[4117,5,1.0],[4118,0,1.0],[4118,1,1.0],[4118,3,4.0],[4118,5,4.0],[4118,8,2.0],[4118,10,1.0],[4119,5,1.0],[4119,6,3.0],[4119,8,1.0],[4120,1,1.0],[4120,5,1.0],[4120,7,6.0],[4120,10,1.0],[4121,0,1.0],[4121,5,3.0],[4122,0,3.0],[4122,3,1.0],[4122,5,1.0],[4123,5,3.0],[4124,1,2.0],[4124,5,1.0],[4125,5,1.0],[4126,1,1.0],[4126,5,2.0],[4126,6,2.0],[4126,8,3.0],[4127,4,2.0],[4127,7,1.0],[4128,1,1.0],[4128,3,2.0],[4128,5,1.0],[4129,1,1.0],[4129,2,1.0],[4129,5,3.0],[4130,3,2.0],[4130,5,1.0],[4130,6,6.0],[4130,8,9.0],[4130,9,5.0],[4131,6,2.0],[4131,10,3.0],[4132,6,3.0],[4133,6,6.0],[4133,7,1.0],[4133,8,15.0],[4133,10,2.0],[4134,6,2.0],[4134,7,11.0],[4134,8,6.0],[4134,9,2.0],[4134,10,1.0],[4135,10,1.0],[4136,6,24.0],[4136,8,2.0],[4137,6,54.0],[4138,6,7.0],[4138,7,1.0],[4138,8,1.0],[4139,6,20.0],[4139,7,2.0],[4139,9,1.0],[4140,0,2.0],[4140,1,1.0],[4140,5,2.0],[4141,1,1.0],[4142,8,7.0],[4143,6,3.0],[4143,8,2.0],[4144,2,2.0],[4145,0,1.0],[4145,1,1.0],[4145,3,2.0],[4145,9,1.0],[4146,1,2.0],[4146,9,1.0],[4146,10,1.0],[4147,3,6.0],[4147,7,1.0],[4148,2,1.0],[4149,6,1.0],[4149,7,3.0],[4150,6,4.0],[4150,8,1.0],[4150,9,1.0],[4151,7,2.0],[4151,10,2.0],[4152,10,12.0],[4153,0,2.0],[4153,2,1.0],[4153,8,1.0],[4153,10,2.0],[4154,10,3.0],[4155,6,1.0],[4155,7,5.0],[4155,8,1.0],[4155,10,3.0],[4156,10,3.0],[4157,10,4.0],[4158,7,4.0],[4158,10,3.0],[4159,6,4.0],[4159,7,6.0],[4159,8,11.0],[4159,10,6.0],[4160,4,3.0],[4160,7,4.0],[4160,8,10.0],[4160,10,1.0],[4161,6,2.0],[4162,6,3.0],[4162,7,2.0],[4162,10,1.0],[4163,0,1.0],[4163,8,1.0],[4163,10,1.0],[4164,8,1.0],[4164,10,5.0],[4165,8,9.0],[4166,6,2.0],[4166,7,3.0],[4166,8,18.0],[4167,0,1.0],[4167,2,1.0],[4167,8,6.0],[4168,8,5.0],[4169,8,4.0],[4170,8,3.0],[4170,9,3.0],[4171,0,1.0],[4171,6,1.0],[4171,7,2.0],[4171,10,1.0],[4172,7,1.0],[4172,8,3.0],[4173,7,3.0],[4173,8,1.0],[4174,8,1.0],[4174,9,3.0],[4175,6,2.0],[4175,9,3.0],[4176,9,3.0],[4177,6,2.0],[4177,9,1.0],[4178,6,1.0],[4178,9,3.0],[4179,9,1.0],[4180,6,1.0],[4180,7,1.0],[4180,8,1.0],[4180,9,6.0],[4181,9,4.0],[4182,0,1.0],[4182,5,4.0],[4183,8,1.0],[4184,1,3.0],[4184,2,2.0],[4184,5,2.0],[4185,9,1.0],[4186,6,5.0],[4186,8,1.0],[4186,9,21.0],[4187,6,15.0],[4187,7,7.0],[4187,8,4.0],[4187,9,4.0],[4188,6,1.0],[4188,9,8.0],[4189,6,1.0],[4189,7,4.0],[4189,8,9.0],[4189,10,9.0],[4190,5,1.0],[4190,10,18.0],[4191,0,1.0],[4191,6,2.0],[4191,8,1.0],[4192,6,3.0],[4192,7,2.0],[4192,8,1.0],[4192,10,2.0],[4193,6,3.0],[4194,6,2.0],[4195,6,3.0],[4195,7,6.0],[4195,8,1.0],[4196,6,2.0],[4196,7,11.0],[4196,8,11.0],[4196,10,5.0],[4197,9,1.0],[4197,10,7.0],[4198,4,2.0],[4198,5,1.0],[4199,6,3.0],[4199,8,4.0],[4199,9,2.0],[4200,10,1.0],[4201,0,1.0],[4201,1,1.0],[4201,8,5.0],[4202,1,6.0],[4202,3,39.0],[4202,5,19.0],[4203,3,1.0],[4203,8,3.0],[4204,0,1.0],[4204,3,2.0],[4205,7,2.0],[4205,8,14.0],[4206,0,5.0],[4206,2,1.0],[4206,3,22.0],[4206,5,6.0],[4206,6,1.0],[4206,8,17.0],[4207,6,1.0],[4207,8,4.0],[4207,10,1.0],[4208,7,8.0],[4209,4,7.0],[4210,2,2.0],[4210,3,15.0],[4211,4,6.0],[4212,0,3.0],[4212,4,1.0],[4213,8,8.0],[4213,9,6.0],[4214,6,8.0],[4214,8,9.0],[4214,9,12.0],[4215,4,2.0],[4215,6,1.0],[4215,7,13.0],[4215,8,1.0],[4215,10,3.0],[4216,1,3.0],[4216,3,2.0],[4216,4,1.0],[4216,5,4.0],[4216,7,1.0],[4217,4,5.0],[4217,7,1.0],[4218,3,2.0],[4218,5,1.0],[4219,2,3.0],[4220,7,6.0],[4220,8,1.0],[4221,6,2.0],[4221,10,2.0],[4222,6,7.0],[4222,7,1.0],[4222,8,3.0],[4223,0,1.0],[4223,1,2.0],[4223,5,1.0],[4223,9,1.0],[4224,0,2.0],[4224,1,1.0],[4224,5,1.0],[4224,7,1.0],[4224,8,2.0],[4225,7,5.0],[4226,7,6.0],[4226,10,2.0],[4227,7,8.0],[4228,0,1.0],[4228,2,1.0],[4228,7,1.0],[4228,8,2.0],[4229,5,1.0],[4230,2,1.0],[4230,3,3.0],[4231,0,3.0],[4231,3,2.0],[4231,5,5.0],[4232,0,1.0],[4232,5,1.0],[4233,6,2.0],[4233,7,7.0],[4233,8,2.0],[4233,10,131.0],[4234,0,7.0],[4234,1,8.0],[4234,2,18.0],[4234,3,42.0],[4234,4,1.0],[4234,5,9.0],[4234,7,5.0],[4234,8,3.0],[4235,0,15.0],[4235,1,11.0],[4235,3,2.0],[4235,4,2.0],[4235,5,8.0],[4236,0,9.0],[4236,1,2.0],[4236,2,10.0],[4236,3,19.0],[4236,4,6.0],[4236,5,13.0],[4236,8,1.0],[4237,0,2.0],[4237,1,6.0],[4237,3,165.0],[4237,4,4.0],[4237,5,14.0],[4237,7,2.0],[4237,10,65.0],[4238,7,1.0],[4238,10,219.0],[4239,3,135.0],[4240,0,13.0],[4240,1,8.0],[4240,2,4.0],[4240,3,50.0],[4240,4,1.0],[4240,5,3.0],[4240,6,6.0],[4240,7,3.0],[4240,8,27.0],[4240,9,1.0],[4240,10,4.0],[4241,6,4.0],[4241,9,1.0],[4242,6,20.0],[4243,6,11.0],[4244,6,5.0],[4244,7,1.0],[4245,2,1.0],[4245,10,5.0],[4246,6,1.0],[4246,7,3.0],[4246,10,1.0],[4247,7,1.0],[4247,10,3.0],[4248,6,1.0],[4248,7,1.0],[4248,8,3.0],[4249,1,2.0],[4249,2,1.0],[4250,6,2.0],[4250,7,2.0],[4250,8,14.0],[4251,0,1.0],[4251,1,3.0],[4251,3,1.0],[4252,6,1.0],[4252,8,10.0],[4253,5,3.0],[4253,8,2.0],[4254,9,1.0],[4255,9,2.0],[4256,6,5.0],[4257,7,1.0],[4257,8,1.0],[4257,10,3.0],[4258,6,3.0],[4258,7,1.0],[4258,8,2.0],[4258,9,3.0],[4258,10,4.0],[4259,6,2.0],[4259,7,2.0],[4259,10,1.0],[4260,6,1.0],[4260,7,9.0],[4260,8,1.0],[4260,10,3.0],[4261,4,1.0],[4261,6,9.0],[4261,8,6.0],[4261,10,3.0],[4262,0,1.0],[4262,3,1.0],[4262,5,1.0],[4262,7,1.0],[4263,8,1.0],[4263,10,1.0],[4264,7,6.0],[4265,0,1.0],[4266,0,1.0],[4266,3,12.0],[4266,4,3.0],[4266,5,4.0],[4267,4,3.0],[4267,6,1.0],[4267,7,4.0],[4267,8,2.0],[4268,1,2.0],[4268,4,1.0],[4268,5,1.0],[4269,4,7.0],[4270,8,4.0],[4271,7,1.0],[4271,8,3.0],[4271,9,1.0],[4271,10,2.0],[4272,6,2.0],[4272,7,2.0],[4272,8,1.0],[4272,10,1.0],[4273,6,2.0],[4273,8,2.0],[4274,6,5.0],[4275,2,1.0],[4275,4,1.0],[4275,5,1.0],[4276,2,9.0],[4277,6,2.0],[4277,8,2.0],[4277,9,4.0],[4278,6,2.0],[4278,7,6.0],[4279,6,1.0],[4279,8,4.0],[4280,6,2.0],[4280,8,3.0],[4280,9,1.0],[4281,6,2.0],[4281,9,2.0],[4282,6,13.0],[4282,7,2.0],[4283,0,4.0],[4283,1,6.0],[4283,2,11.0],[4283,3,6.0],[4283,4,1.0],[4283,5,9.0],[4284,0,4.0],[4284,2,3.0],[4284,5,2.0],[4285,6,1.0],[4285,9,3.0],[4286,0,2.0],[4286,1,4.0],[4286,3,10.0],[4286,4,2.0],[4286,5,7.0],[4286,7,1.0],[4287,3,1.0],[4287,10,3.0],[4288,0,2.0],[4288,3,2.0],[4288,5,2.0],[4288,8,1.0],[4289,6,28.0],[4289,7,49.0],[4289,8,16.0],[4289,9,13.0],[4289,10,8.0],[4290,10,2.0],[4291,6,5.0],[4291,7,1.0],[4291,10,2.0],[4292,3,2.0],[4293,3,2.0],[4293,5,1.0],[4294,0,1.0],[4294,1,1.0],[4294,4,1.0],[4294,6,4.0],[4294,8,2.0],[4295,3,2.0],[4296,5,3.0],[4297,6,3.0],[4297,7,1.0],[4297,8,1.0],[4297,10,4.0],[4298,7,4.0],[4298,10,1.0],[4299,6,2.0],[4300,1,1.0],[4300,7,1.0],[4300,9,1.0],[4301,1,1.0],[4301,5,1.0],[4301,7,1.0],[4301,8,1.0],[4302,1,1.0],[4302,3,3.0],[4303,8,5.0],[4303,9,3.0],[4304,6,8.0],[4304,7,3.0],[4304,8,1.0],[4305,6,3.0],[4305,8,2.0],[4306,6,6.0],[4307,6,5.0],[4307,8,1.0],[4308,6,3.0],[4308,9,1.0],[4309,6,4.0],[4309,8,2.0],[4309,9,1.0],[4310,6,2.0],[4310,9,2.0],[4311,4,18.0],[4312,4,3.0],[4312,7,2.0],[4313,1,3.0],[4313,2,1.0],[4313,3,1.0],[4313,4,3.0],[4313,5,3.0],[4313,8,1.0],[4314,3,1.0],[4314,4,1.0],[4315,0,1.0],[4315,6,1.0],[4316,9,4.0],[4317,0,4.0],[4317,1,2.0],[4317,4,1.0],[4317,5,6.0],[4318,1,4.0],[4318,3,10.0],[4318,5,10.0],[4319,8,13.0],[4320,5,1.0],[4320,10,1.0],[4321,0,3.0],[4321,1,4.0],[4321,3,2.0],[4321,5,8.0],[4322,5,2.0],[4322,8,1.0],[4323,0,13.0],[4323,1,1.0],[4323,2,3.0],[4323,3,11.0],[4323,5,19.0],[4324,0,38.0],[4324,1,7.0],[4324,2,1.0],[4324,3,7.0],[4324,4,33.0],[4324,5,22.0],[4325,0,2.0],[4325,1,2.0],[4325,2,3.0],[4325,3,3.0],[4325,5,1.0],[4326,0,1.0],[4327,9,1.0],[4328,9,3.0],[4329,7,1.0],[4329,8,1.0],[4329,10,1.0],[4330,10,11.0],[4331,3,1.0],[4331,10,2.0],[4332,1,1.0],[4332,5,2.0],[4332,10,1.0],[4333,7,7.0],[4333,8,1.0],[4334,0,7.0],[4334,1,3.0],[4334,5,1.0],[4334,6,24.0],[4334,7,9.0],[4334,8,11.0],[4334,9,2.0],[4335,3,2.0],[4335,5,1.0],[4335,7,1.0],[4336,9,7.0],[4337,9,3.0],[4338,7,1.0],[4338,8,1.0],[4338,9,1.0],[4338,10,1.0],[4339,0,2.0],[4339,3,5.0],[4339,5,1.0],[4339,7,1.0],[4339,8,1.0],[4340,1,1.0],[4340,2,1.0],[4340,5,1.0],[4341,3,1.0],[4341,5,6.0],[4342,7,6.0],[4343,7,6.0],[4344,0,4.0],[4344,5,6.0],[4345,2,9.0],[4346,2,3.0],[4347,0,1.0],[4347,1,1.0],[4347,2,1.0],[4347,3,1.0],[4347,5,4.0],[4347,8,1.0],[4348,6,2.0],[4348,9,7.0],[4349,6,2.0],[4349,7,1.0],[4349,8,2.0],[4350,9,3.0],[4351,7,1.0],[4351,10,1.0],[4352,6,1.0],[4352,7,2.0],[4352,8,2.0],[4353,8,1.0],[4353,9,2.0],[4354,3,1.0],[4354,6,1.0],[4355,7,2.0],[4356,0,1.0],[4356,1,4.0],[4356,2,2.0],[4356,4,17.0],[4356,5,1.0],[4357,5,1.0],[4357,8,9.0],[4358,7,5.0],[4359,0,1.0],[4359,2,1.0],[4359,5,1.0],[4359,10,1.0],[4360,9,5.0],[4361,5,1.0],[4361,7,7.0],[4362,6,2.0],[4362,7,7.0],[4362,8,2.0],[4362,9,1.0],[4362,10,2.0],[4363,0,1.0],[4363,1,2.0],[4364,0,1.0],[4364,1,1.0],[4364,2,1.0],[4364,5,1.0],[4365,7,11.0],[4365,8,3.0],[4365,10,8.0],[4366,6,2.0],[4366,7,1.0],[4366,8,1.0],[4367,6,6.0],[4367,9,1.0],[4368,6,1.0],[4368,8,3.0],[4368,10,1.0],[4369,8,4.0],[4370,5,1.0],[4370,6,1.0],[4370,8,3.0],[4370,9,4.0],[4371,6,1.0],[4371,9,1.0],[4372,6,3.0],[4372,8,6.0],[4372,9,4.0],[4372,10,1.0],[4373,6,3.0],[4374,6,6.0],[4374,7,1.0],[4374,8,1.0],[4375,6,12.0],[4375,7,9.0],[4375,8,13.0],[4375,9,10.0],[4375,10,10.0],[4376,0,1.0],[4376,1,1.0],[4376,2,1.0],[4376,3,1.0],[4376,5,2.0],[4376,7,1.0],[4376,8,2.0],[4377,0,1.0],[4377,5,1.0],[4378,1,1.0],[4379,5,12.0],[4379,7,2.0],[4380,1,2.0],[4380,5,2.0],[4381,0,1.0],[4381,2,1.0],[4381,4,2.0],[4381,5,2.0],[4382,0,6.0],[4382,1,8.0],[4382,4,1.0],[4382,5,4.0],[4382,10,1.0],[4383,1,1.0],[4383,3,1.0],[4383,5,1.0],[4384,7,1.0],[4384,10,4.0],[4385,0,1.0],[4385,5,2.0],[4385,10,1.0],[4386,6,6.0],[4386,7,4.0],[4386,8,2.0],[4387,0,14.0],[4387,1,5.0],[4387,2,21.0],[4387,3,15.0],[4387,4,9.0],[4387,5,27.0],[4387,7,3.0],[4387,8,9.0],[4387,9,1.0],[4387,10,3.0],[4388,0,1.0],[4388,3,1.0],[4388,5,1.0],[4389,1,2.0],[4390,5,1.0],[4391,7,1.0],[4391,10,1.0],[4392,10,9.0],[4393,6,1.0],[4393,9,3.0],[4394,6,1.0],[4394,7,1.0],[4394,8,1.0],[4395,6,5.0],[4395,9,2.0],[4396,1,2.0],[4397,6,1.0],[4397,9,2.0],[4398,9,1.0],[4399,1,2.0],[4399,5,1.0],[4400,7,1.0],[4400,8,1.0],[4401,7,1.0],[4401,10,2.0],[4402,6,1.0],[4402,8,3.0],[4402,10,2.0],[4403,6,9.0],[4403,10,1.0],[4404,7,5.0],[4405,4,1.0],[4405,7,2.0],[4405,10,5.0],[4406,7,1.0],[4406,9,1.0],[4407,3,1.0],[4407,5,1.0],[4407,8,2.0],[4407,10,2.0],[4408,6,1.0],[4408,7,31.0],[4408,8,2.0],[4408,10,18.0],[4409,10,2.0],[4410,6,9.0],[4410,9,21.0],[4411,9,2.0],[4412,1,1.0],[4412,6,1.0],[4412,8,3.0],[4412,9,1.0],[4413,9,3.0],[4414,10,3.0],[4415,6,1.0],[4415,7,3.0],[4416,1,2.0],[4416,5,1.0],[4417,3,2.0],[4417,8,3.0],[4418,3,1.0],[4419,0,3.0],[4419,3,1.0],[4419,5,3.0],[4420,6,3.0],[4420,7,15.0],[4420,8,1.0],[4420,9,1.0],[4421,0,1.0],[4421,2,1.0],[4421,3,8.0],[4421,8,1.0],[4422,7,1.0],[4422,10,1.0],[4423,8,3.0],[4424,8,5.0],[4425,6,2.0],[4425,8,3.0],[4425,9,7.0],[4426,7,3.0],[4427,4,1.0],[4427,6,5.0],[4427,7,2.0],[4428,0,1.0],[4428,1,3.0],[4428,2,2.0],[4428,3,4.0],[4428,4,4.0],[4428,5,2.0],[4429,3,3.0],[4429,5,1.0],[4429,8,1.0],[4430,2,1.0],[4430,3,1.0],[4431,1,2.0],[4431,4,2.0],[4432,1,1.0],[4432,3,2.0],[4432,5,1.0],[4433,0,1.0],[4433,1,1.0],[4433,3,4.0],[4433,4,1.0],[4433,5,2.0],[4434,5,1.0],[4434,6,1.0],[4435,8,1.0],[4436,0,2.0],[4436,3,3.0],[4437,0,2.0],[4437,1,1.0],[4437,3,1.0],[4437,4,1.0],[4437,5,3.0],[4437,8,1.0],[4437,10,1.0],[4438,5,1.0],[4439,0,1.0],[4439,3,1.0],[4440,6,8.0],[4440,8,15.0],[4440,9,12.0],[4441,6,7.0],[4442,6,2.0],[4443,6,4.0],[4443,7,2.0],[4443,8,3.0],[4443,10,1.0],[4444,0,2.0],[4444,6,4.0],[4445,7,1.0],[4445,9,1.0],[4446,9,17.0],[4447,6,2.0],[4447,8,2.0],[4448,6,2.0],[4448,7,1.0],[4448,9,3.0],[4449,0,2.0],[4449,1,1.0],[4450,7,2.0],[4450,8,2.0],[4450,10,2.0],[4451,6,1.0],[4451,8,1.0],[4451,9,6.0],[4452,9,9.0],[4453,6,1.0],[4453,7,1.0],[4453,8,1.0],[4453,10,1.0],[4454,2,1.0],[4454,3,1.0],[4454,6,1.0],[4454,9,21.0],[4455,6,1.0],[4455,9,6.0],[4456,7,1.0],[4456,10,3.0],[4457,0,1.0],[4457,5,1.0],[4457,8,1.0],[4458,0,1.0],[4458,2,2.0],[4458,3,2.0],[4459,0,1.0],[4459,5,1.0],[4459,8,1.0],[4459,9,2.0],[4460,3,5.0],[4460,5,7.0],[4461,9,2.0],[4462,8,2.0],[4462,10,2.0],[4463,7,2.0],[4464,7,2.0],[4464,8,1.0],[4464,10,3.0],[4465,6,16.0],[4465,7,29.0],[4465,8,2.0],[4465,9,3.0],[4465,10,9.0],[4466,0,1.0],[4466,1,1.0],[4466,2,4.0],[4466,3,10.0],[4466,5,1.0],[4467,9,1.0],[4468,8,1.0],[4469,6,2.0],[4469,8,4.0],[4470,9,1.0],[4471,6,1.0],[4471,9,9.0],[4472,6,1.0],[4473,6,3.0],[4473,8,3.0],[4473,9,2.0],[4474,6,5.0],[4475,1,3.0],[4475,4,8.0],[4476,4,2.0],[4476,5,3.0],[4477,0,1.0],[4477,4,45.0],[4478,0,1.0],[4478,1,1.0],[4478,3,8.0],[4478,4,7.0],[4478,5,4.0],[4479,4,2.0],[4480,6,4.0],[4480,7,2.0],[4480,8,3.0],[4481,6,3.0],[4481,7,2.0],[4482,7,4.0],[4482,8,1.0],[4483,7,13.0],[4484,7,5.0],[4485,6,2.0],[4485,8,1.0],[4486,0,1.0],[4486,5,2.0],[4487,6,6.0],[4487,8,8.0],[4488,6,1.0],[4488,8,2.0],[4488,9,1.0],[4489,6,1.0],[4489,8,57.0],[4489,9,2.0],[4490,6,3.0],[4490,7,4.0],[4490,8,1.0],[4490,9,3.0],[4490,10,28.0],[4491,6,1.0],[4491,7,1.0],[4491,8,2.0],[4491,9,1.0],[4492,5,1.0],[4492,8,1.0],[4493,8,2.0],[4494,9,4.0],[4495,0,1.0],[4495,1,1.0],[4495,5,1.0],[4495,6,1.0],[4495,10,1.0],[4496,0,1.0],[4496,2,1.0],[4497,0,7.0],[4497,1,6.0],[4497,5,2.0],[4498,6,1.0],[4498,7,3.0],[4499,7,8.0],[4499,10,1.0],[4500,7,6.0],[4500,10,1.0],[4501,3,1.0],[4501,7,1.0],[4502,0,2.0],[4502,1,1.0],[4502,2,2.0],[4502,3,4.0],[4502,5,1.0],[4503,4,2.0],[4503,7,3.0],[4503,8,3.0],[4504,8,2.0],[4504,9,3.0],[4505,0,1.0],[4505,6,1.0],[4505,8,2.0],[4505,10,1.0],[4506,7,12.0],[4506,9,1.0],[4506,10,45.0],[4507,6,2.0],[4507,7,1.0],[4507,8,1.0],[4507,10,2.0],[4508,7,4.0],[4508,10,1.0],[4509,0,2.0],[4509,3,2.0],[4509,4,1.0],[4509,5,3.0],[4509,6,1.0],[4509,9,1.0],[4509,10,1.0],[4510,0,1.0],[4510,3,1.0],[4510,4,3.0],[4510,5,1.0],[4511,3,1.0],[4511,6,1.0],[4511,9,1.0],[4511,10,1.0],[4512,2,3.0],[4512,4,1.0],[4513,5,1.0],[4514,2,2.0],[4514,4,1.0],[4515,2,2.0],[4516,2,1.0],[4516,3,2.0],[4516,5,1.0],[4517,2,2.0],[4517,3,4.0],[4517,5,1.0],[4517,8,6.0],[4518,0,1.0],[4518,3,10.0],[4518,5,1.0],[4519,3,1.0],[4519,6,1.0],[4519,8,1.0],[4520,0,7.0],[4520,1,1.0],[4520,2,2.0],[4520,3,7.0],[4520,5,5.0],[4520,10,1.0],[4521,0,1.0],[4521,3,1.0],[4522,1,1.0],[4522,4,1.0],[4522,5,7.0],[4522,8,1.0],[4523,0,3.0],[4523,2,2.0],[4523,3,1.0],[4523,5,2.0],[4523,8,2.0],[4523,10,1.0],[4524,0,11.0],[4524,1,4.0],[4524,2,2.0],[4524,3,9.0],[4524,4,4.0],[4524,5,8.0],[4524,6,1.0],[4524,7,1.0],[4524,8,23.0],[4524,10,2.0],[4525,2,5.0],[4526,8,2.0],[4526,10,1.0],[4527,4,2.0],[4528,0,1.0],[4528,1,2.0],[4528,3,1.0],[4528,4,6.0],[4528,8,1.0],[4529,4,1.0],[4529,7,2.0],[4529,10,8.0],[4530,7,1.0],[4530,8,1.0],[4530,10,1.0],[4531,2,12.0],[4532,5,1.0],[4533,0,1.0],[4533,3,2.0],[4533,4,6.0],[4533,5,5.0],[4534,4,3.0],[4534,6,1.0],[4534,7,1.0],[4534,9,3.0],[4534,10,2.0],[4535,9,5.0],[4536,6,2.0],[4536,7,2.0],[4537,6,6.0],[4538,6,3.0],[4538,8,2.0],[4538,9,6.0],[4539,8,1.0],[4539,9,6.0],[4540,9,2.0],[4541,3,1.0],[4541,10,2.0],[4542,0,1.0],[4542,1,2.0],[4543,6,6.0],[4544,3,1.0],[4544,5,2.0],[4544,6,1.0],[4544,7,1.0],[4545,9,11.0],[4546,1,1.0],[4546,5,2.0],[4546,8,4.0],[4547,0,1.0],[4547,1,2.0],[4547,2,1.0],[4547,3,3.0],[4547,5,1.0],[4548,0,2.0],[4548,3,3.0],[4548,5,5.0],[4549,1,1.0],[4549,3,3.0],[4549,4,1.0],[4549,8,1.0],[4550,8,5.0],[4551,0,5.0],[4551,1,1.0],[4551,2,2.0],[4551,3,4.0],[4551,5,5.0],[4552,3,3.0],[4552,8,1.0],[4553,3,1.0],[4553,8,2.0],[4554,3,3.0],[4555,7,6.0],[4555,8,4.0],[4555,10,2.0],[4556,8,6.0],[4557,9,5.0],[4558,9,5.0],[4559,9,1.0],[4560,4,1.0],[4560,7,6.0],[4560,8,4.0],[4560,9,30.0],[4561,1,1.0],[4561,3,2.0],[4561,4,2.0],[4561,5,5.0],[4561,7,2.0],[4561,8,2.0],[4561,9,1.0],[4561,10,1.0],[4562,0,3.0],[4562,1,2.0],[4562,2,1.0],[4562,3,2.0],[4562,5,3.0],[4563,6,1.0],[4563,10,1.0],[4564,0,1.0],[4564,7,7.0],[4565,7,10.0],[4565,8,3.0],[4565,10,11.0],[4566,8,1.0],[4567,6,2.0],[4567,7,4.0],[4567,8,1.0],[4567,10,2.0],[4568,7,27.0],[4568,10,4.0],[4569,6,3.0],[4569,8,3.0],[4570,1,1.0],[4570,4,2.0],[4571,6,3.0],[4571,8,2.0],[4572,6,1.0],[4572,8,1.0],[4573,6,4.0],[4573,8,2.0],[4573,9,1.0],[4574,9,12.0],[4575,8,7.0],[4576,1,1.0],[4577,6,1.0],[4577,7,2.0],[4577,9,1.0],[4577,10,1.0],[4578,6,3.0],[4578,7,1.0],[4579,0,1.0],[4579,5,2.0],[4580,6,4.0],[4580,8,6.0],[4580,9,1.0],[4581,6,3.0],[4581,8,8.0],[4581,9,1.0],[4582,10,3.0],[4583,7,1.0],[4584,10,4.0],[4585,9,3.0],[4586,9,7.0],[4587,9,6.0],[4588,6,1.0],[4588,9,1.0],[4589,6,2.0],[4589,7,1.0],[4590,7,3.0],[4591,6,2.0],[4591,7,3.0],[4591,8,3.0],[4592,6,3.0],[4593,6,5.0],[4593,7,1.0],[4593,8,6.0],[4594,0,1.0],[4594,3,2.0],[4594,6,4.0],[4594,8,3.0],[4594,9,4.0],[4594,10,1.0],[4595,4,3.0],[4596,6,1.0],[4596,8,3.0],[4597,8,1.0],[4597,10,1.0],[4598,3,6.0],[4598,8,1.0],[4599,0,3.0],[4600,6,1.0],[4600,8,11.0],[4601,9,5.0],[4602,3,1.0],[4603,0,1.0],[4603,3,1.0],[4603,5,1.0],[4604,3,2.0],[4605,0,2.0],[4605,1,1.0],[4605,3,1.0],[4605,5,1.0],[4606,7,5.0],[4606,10,1.0],[4607,7,5.0],[4607,8,3.0],[4608,7,5.0],[4609,7,3.0],[4609,8,2.0],[4609,10,1.0],[4610,8,2.0],[4610,10,1.0],[4611,3,1.0],[4612,0,1.0],[4612,2,1.0],[4612,3,1.0],[4612,5,1.0],[4613,0,1.0],[4613,1,1.0],[4614,0,1.0],[4614,2,1.0],[4614,4,2.0],[4614,5,1.0],[4614,7,2.0],[4614,8,1.0],[4615,2,1.0],[4615,5,1.0],[4615,7,1.0],[4615,10,1.0],[4616,2,6.0],[4617,2,4.0],[4618,0,1.0],[4618,1,2.0],[4618,3,1.0],[4618,4,1.0],[4618,5,2.0],[4619,1,1.0],[4619,4,2.0],[4619,5,1.0],[4620,7,10.0],[4620,10,2.0],[4621,1,1.0],[4621,4,2.0],[4621,10,2.0],[4622,0,2.0],[4622,1,2.0],[4622,3,1.0],[4622,4,4.0],[4622,5,2.0],[4623,3,1.0],[4623,10,20.0],[4624,0,1.0],[4624,3,1.0],[4624,5,1.0],[4624,7,1.0],[4624,8,4.0],[4625,7,2.0],[4625,8,1.0],[4625,10,1.0],[4626,6,1.0],[4626,7,1.0],[4626,10,1.0],[4627,6,4.0],[4627,7,7.0],[4627,8,3.0],[4627,10,1.0],[4628,0,1.0],[4628,4,2.0],[4628,5,3.0],[4629,6,1.0],[4629,8,4.0],[4629,10,2.0],[4630,7,1.0],[4630,10,1.0],[4631,0,3.0],[4632,0,1.0],[4632,5,5.0],[4632,6,1.0],[4633,8,1.0],[4633,9,1.0],[4634,6,1.0],[4634,8,4.0],[4634,9,1.0],[4635,8,1.0],[4635,9,3.0],[4636,6,2.0],[4637,3,4.0],[4637,8,3.0],[4637,10,2.0],[4638,0,4.0],[4638,1,1.0],[4638,2,1.0],[4638,3,6.0],[4638,5,4.0],[4638,8,4.0],[4639,7,2.0],[4639,8,1.0],[4639,10,4.0],[4640,8,4.0],[4641,0,1.0],[4641,5,1.0],[4641,6,1.0],[4641,7,1.0],[4641,8,6.0],[4641,10,1.0],[4642,7,90.0],[4642,8,4.0],[4642,10,232.0],[4643,0,21.0],[4643,1,7.0],[4643,2,24.0],[4643,3,16.0],[4643,4,7.0],[4643,5,20.0],[4643,7,2.0],[4643,8,16.0],[4644,2,17.0],[4644,3,1.0],[4645,0,59.0],[4645,1,26.0],[4645,2,172.0],[4645,3,567.0],[4645,4,24.0],[4645,5,256.0],[4645,6,1.0],[4645,7,4.0],[4645,10,1.0],[4646,2,238.0],[4646,3,3.0],[4646,9,1.0],[4647,2,1.0],[4647,6,16.0],[4647,7,2.0],[4647,9,293.0],[4648,2,288.0],[4648,6,1.0],[4648,7,2.0],[4648,8,2.0],[4648,10,1.0],[4649,6,1.0],[4649,8,1.0],[4649,10,1.0],[4650,9,6.0],[4651,10,8.0],[4652,10,3.0],[4653,6,4.0],[4653,7,4.0],[4653,10,6.0],[4654,0,1.0],[4654,8,2.0],[4655,6,3.0],[4655,7,4.0],[4655,8,2.0],[4655,9,1.0],[4656,6,2.0],[4656,7,1.0],[4656,8,1.0],[4656,9,2.0],[4657,6,4.0],[4657,9,6.0],[4658,6,2.0],[4658,7,2.0],[4658,8,3.0],[4659,7,2.0],[4659,10,3.0],[4660,6,2.0],[4660,7,24.0],[4660,8,2.0],[4660,10,14.0],[4661,7,5.0],[4661,8,1.0],[4661,10,1.0],[4662,9,1.0],[4663,3,1.0],[4663,6,3.0],[4663,7,3.0],[4663,8,8.0],[4663,10,2.0],[4664,6,1.0],[4664,7,26.0],[4664,8,2.0],[4664,10,2.0],[4665,7,1.0],[4665,8,1.0],[4665,10,1.0],[4666,6,2.0],[4666,8,6.0],[4666,10,1.0],[4667,6,2.0],[4667,8,9.0],[4668,0,2.0],[4668,1,3.0],[4668,2,2.0],[4668,4,1.0],[4668,5,5.0],[4668,6,1.0],[4668,8,1.0],[4668,10,1.0],[4669,0,2.0],[4669,1,5.0],[4669,2,3.0],[4669,3,1.0],[4669,4,1.0],[4669,5,1.0],[4669,8,4.0],[4670,8,3.0],[4670,9,1.0],[4671,0,4.0],[4671,2,1.0],[4671,3,3.0],[4671,4,1.0],[4671,5,11.0],[4671,10,1.0],[4672,0,2.0],[4672,1,1.0],[4672,3,2.0],[4672,5,1.0],[4673,0,1.0],[4673,1,3.0],[4673,3,6.0],[4673,5,1.0],[4674,7,11.0],[4675,7,5.0],[4676,7,2.0],[4677,8,1.0],[4677,9,2.0],[4678,6,1.0],[4678,7,2.0],[4678,8,4.0],[4679,6,2.0],[4679,9,1.0],[4680,6,2.0],[4680,7,2.0],[4680,8,3.0],[4680,9,25.0],[4681,6,25.0],[4681,9,14.0],[4682,6,6.0],[4683,0,1.0],[4683,6,2.0],[4683,8,2.0],[4684,1,2.0],[4684,10,1.0],[4685,6,1.0],[4685,9,2.0],[4686,6,4.0],[4686,7,1.0],[4687,6,36.0],[4687,8,2.0],[4687,9,11.0],[4688,6,2.0],[4688,9,4.0],[4689,9,16.0],[4690,6,1.0],[4690,9,1.0],[4691,7,1.0],[4691,8,1.0],[4691,9,18.0],[4692,1,1.0],[4692,3,8.0],[4692,5,2.0],[4693,1,1.0],[4693,3,2.0],[4693,5,3.0],[4694,3,2.0],[4694,5,2.0],[4695,2,1.0],[4695,5,1.0],[4695,8,1.0],[4696,5,2.0],[4697,0,4.0],[4697,1,3.0],[4697,5,6.0],[4698,6,2.0],[4699,0,1.0],[4699,3,1.0],[4699,5,1.0],[4700,6,4.0],[4701,0,1.0],[4702,6,2.0],[4702,7,4.0],[4702,8,1.0],[4702,10,1.0],[4703,0,1.0],[4703,3,1.0],[4703,5,1.0],[4703,6,2.0],[4704,3,1.0],[4704,5,1.0],[4705,0,4.0],[4705,1,1.0],[4705,3,2.0],[4706,0,3.0],[4706,3,3.0],[4706,5,10.0],[4707,0,1.0],[4707,3,2.0],[4707,5,4.0],[4707,10,1.0],[4708,0,2.0],[4708,3,1.0],[4708,5,2.0],[4709,0,1.0],[4709,3,2.0],[4710,3,2.0],[4711,6,9.0],[4711,7,4.0],[4712,0,4.0],[4712,2,1.0],[4712,4,1.0],[4712,5,4.0],[4713,0,1.0],[4713,1,1.0],[4714,6,6.0],[4714,8,2.0],[4714,9,1.0],[4715,0,1.0],[4715,1,1.0],[4715,5,1.0],[4715,8,1.0],[4716,0,1.0],[4716,1,1.0],[4717,0,1.0],[4717,1,1.0],[4717,3,2.0],[4718,0,1.0],[4718,3,3.0],[4719,0,1.0],[4719,4,1.0],[4720,6,8.0],[4720,7,3.0],[4721,6,1.0],[4721,8,2.0],[4721,10,1.0],[4722,6,1.0],[4722,7,1.0],[4723,6,1.0],[4723,9,3.0],[4724,0,1.0],[4724,3,9.0],[4724,10,1.0],[4725,0,1.0],[4725,1,1.0],[4725,3,1.0],[4725,8,1.0],[4726,9,2.0],[4727,4,3.0],[4727,7,1.0],[4727,10,1.0],[4728,0,2.0],[4728,1,1.0],[4728,4,1.0],[4729,9,2.0],[4730,6,5.0],[4731,6,2.0],[4731,7,1.0],[4732,6,2.0],[4732,9,2.0],[4733,0,3.0],[4733,1,6.0],[4733,2,1.0],[4734,6,3.0],[4735,7,6.0],[4736,6,3.0],[4736,8,2.0],[4736,9,2.0],[4737,1,2.0],[4737,5,2.0],[4737,7,1.0],[4738,7,2.0],[4738,10,16.0],[4739,6,1.0],[4739,8,4.0],[4739,9,1.0],[4740,7,3.0],[4741,0,1.0],[4741,1,1.0],[4741,7,1.0],[4741,10,1.0],[4742,7,4.0],[4743,7,4.0],[4744,6,2.0],[4744,7,2.0],[4744,10,1.0],[4745,6,1.0],[4745,7,4.0],[4746,7,2.0],[4746,8,2.0],[4747,0,1.0],[4747,1,2.0],[4748,6,2.0],[4748,7,3.0],[4749,6,1.0],[4749,7,2.0],[4749,8,19.0],[4749,10,1.0],[4750,8,4.0],[4750,10,1.0],[4751,6,1.0],[4751,8,2.0],[4751,9,2.0],[4752,0,2.0],[4752,1,1.0],[4752,3,4.0],[4752,4,1.0],[4752,5,2.0],[4752,6,4.0],[4752,9,10.0],[4753,8,2.0],[4754,6,1.0],[4754,8,4.0],[4755,2,16.0],[4756,2,11.0],[4756,7,1.0],[4757,1,1.0],[4757,2,1.0],[4757,5,1.0],[4758,6,1.0],[4758,8,1.0],[4758,9,1.0],[4759,6,2.0],[4759,7,1.0],[4759,8,1.0],[4760,6,1.0],[4760,10,1.0],[4761,0,1.0],[4761,1,1.0],[4761,3,5.0],[4762,3,6.0],[4762,4,3.0],[4763,8,3.0],[4763,9,1.0],[4764,6,1.0],[4764,8,8.0],[4765,7,2.0],[4766,7,13.0],[4766,8,1.0],[4766,9,1.0],[4767,0,1.0],[4767,1,3.0],[4767,4,1.0],[4767,5,1.0],[4768,1,1.0],[4769,7,4.0],[4770,2,1.0],[4770,3,1.0],[4770,5,1.0],[4771,2,1.0],[4771,5,1.0],[4772,8,4.0],[4773,7,1.0],[4773,9,2.0],[4774,5,6.0],[4774,8,1.0],[4775,6,4.0],[4775,9,1.0],[4776,9,3.0],[4777,6,3.0],[4778,6,1.0],[4778,7,2.0],[4778,8,1.0],[4779,6,7.0],[4780,6,2.0],[4781,6,3.0],[4781,7,2.0],[4782,6,3.0],[4782,7,8.0],[4782,8,4.0],[4782,9,2.0],[4783,6,9.0],[4783,7,7.0],[4783,8,1.0],[4784,6,13.0],[4784,8,3.0],[4785,0,1.0],[4785,5,2.0],[4786,6,6.0],[4787,6,5.0],[4788,0,2.0],[4788,4,1.0],[4788,5,2.0],[4789,6,3.0],[4789,7,3.0],[4789,8,1.0],[4790,6,10.0],[4790,7,1.0],[4791,5,1.0],[4792,0,1.0],[4792,1,1.0],[4792,3,1.0],[4792,5,1.0],[4793,0,1.0],[4793,1,4.0],[4793,5,4.0],[4794,6,1.0],[4794,9,16.0],[4795,1,2.0],[4795,5,1.0],[4796,8,9.0],[4797,8,9.0],[4798,9,1.0],[4799,6,3.0],[4800,6,1.0],[4800,9,2.0],[4801,8,1.0],[4801,9,3.0],[4802,9,1.0],[4803,8,3.0],[4804,8,4.0],[4805,7,2.0],[4805,10,2.0],[4806,2,3.0],[4806,3,3.0],[4807,2,1.0],[4807,4,1.0],[4807,5,1.0],[4808,9,1.0],[4809,6,6.0],[4809,8,38.0],[4810,6,4.0],[4810,7,1.0],[4810,8,1.0],[4811,6,2.0],[4811,7,2.0],[4811,10,1.0],[4812,7,4.0],[4812,8,1.0],[4813,7,2.0],[4813,10,1.0],[4814,7,2.0],[4814,10,2.0],[4815,6,2.0],[4815,9,4.0],[4816,9,4.0],[4817,7,5.0],[4817,10,1.0],[4818,0,1.0],[4818,3,1.0],[4818,4,3.0],[4818,7,4.0],[4818,8,3.0],[4818,10,1.0],[4819,3,3.0],[4819,5,2.0],[4820,2,14.0],[4821,1,1.0],[4821,8,1.0],[4821,9,2.0],[4822,0,8.0],[4822,1,2.0],[4822,2,5.0],[4822,3,56.0],[4822,5,3.0],[4823,8,2.0],[4824,6,2.0],[4824,7,4.0],[4824,8,2.0],[4825,6,3.0],[4825,8,1.0],[4826,6,2.0],[4826,7,1.0],[4827,6,2.0],[4827,7,2.0],[4828,0,1.0],[4828,1,1.0],[4828,3,1.0],[4829,3,1.0],[4830,3,2.0],[4831,2,2.0],[4832,2,1.0],[4832,4,2.0],[4832,6,1.0],[4832,7,1.0],[4832,8,1.0],[4832,9,1.0],[4833,6,1.0],[4833,9,3.0],[4834,6,4.0],[4834,7,1.0],[4834,8,8.0],[4834,10,4.0],[4835,6,1.0],[4835,8,4.0],[4836,6,1.0],[4836,8,7.0],[4837,7,4.0],[4838,6,2.0],[4838,7,4.0],[4839,0,3.0],[4839,1,3.0],[4839,3,2.0],[4839,4,16.0],[4839,5,3.0],[4840,0,1.0],[4840,1,1.0],[4840,5,3.0],[4840,10,3.0],[4841,6,12.0],[4841,7,7.0],[4842,6,11.0],[4843,6,2.0],[4843,8,2.0],[4843,9,4.0],[4844,6,1.0],[4844,9,2.0],[4845,1,2.0],[4845,5,1.0],[4845,8,1.0],[4846,3,16.0],[4847,0,2.0],[4847,2,1.0],[4847,3,4.0],[4847,5,6.0],[4848,3,1.0],[4848,5,2.0],[4849,6,1.0],[4849,7,1.0],[4849,8,1.0],[4849,9,3.0],[4850,6,6.0],[4851,6,1.0],[4851,7,3.0],[4852,6,1.0],[4852,8,1.0],[4852,9,3.0],[4853,6,1.0],[4853,7,5.0],[4854,6,3.0],[4855,0,1.0],[4855,1,1.0],[4855,3,1.0],[4856,0,2.0],[4856,5,2.0],[4857,2,4.0],[4858,3,1.0],[4858,6,1.0],[4858,9,1.0],[4859,3,1.0],[4860,3,1.0],[4860,8,4.0],[4861,0,1.0],[4861,3,2.0],[4861,4,1.0],[4861,5,2.0],[4862,5,1.0],[4862,8,4.0],[4863,8,4.0],[4864,6,5.0],[4864,7,1.0],[4864,8,2.0],[4865,6,2.0],[4865,7,1.0],[4866,6,2.0],[4866,7,3.0],[4866,8,2.0],[4867,6,2.0],[4867,7,10.0],[4867,8,2.0],[4867,10,3.0],[4868,8,2.0],[4869,6,4.0],[4869,8,10.0],[4869,10,1.0],[4870,6,1.0],[4870,7,1.0],[4870,10,3.0],[4871,7,3.0],[4872,8,4.0],[4872,9,1.0],[4873,8,8.0],[4874,9,2.0],[4875,9,11.0],[4876,4,12.0],[4876,6,2.0],[4876,7,4.0],[4876,10,1.0],[4877,4,3.0],[4877,5,1.0],[4878,0,3.0],[4878,1,4.0],[4878,4,2.0],[4878,5,1.0],[4879,3,1.0],[4879,4,4.0],[4880,0,2.0],[4880,1,1.0],[4880,4,4.0],[4880,5,1.0],[4880,8,20.0],[4881,7,2.0],[4881,8,1.0],[4881,10,5.0],[4882,7,2.0],[4882,8,3.0],[4882,10,3.0],[4883,7,1.0],[4883,10,6.0],[4884,8,1.0],[4884,10,1.0],[4885,10,4.0],[4886,8,5.0],[4887,6,7.0],[4888,6,2.0],[4888,9,1.0],[4889,6,3.0],[4889,8,4.0],[4890,7,2.0],[4891,6,1.0],[4891,7,1.0],[4891,10,1.0],[4892,7,5.0],[4892,8,1.0],[4893,7,17.0],[4893,8,2.0],[4893,9,5.0],[4893,10,15.0],[4894,3,1.0],[4894,5,1.0],[4894,9,1.0],[4895,7,2.0],[4895,10,2.0],[4896,7,3.0],[4896,8,1.0],[4896,10,4.0],[4897,6,1.0],[4897,7,1.0],[4897,10,2.0],[4898,0,1.0],[4898,1,1.0],[4898,3,1.0],[4898,5,7.0],[4899,0,2.0],[4899,1,1.0],[4899,8,3.0],[4900,0,1.0],[4900,1,1.0],[4900,3,1.0],[4900,7,2.0],[4900,10,2.0],[4901,5,1.0],[4901,8,2.0],[4902,0,1.0],[4902,5,1.0],[4902,8,4.0],[4902,10,1.0],[4903,7,1.0],[4903,8,21.0],[4903,10,2.0],[4904,8,4.0],[4905,3,1.0],[4906,5,1.0],[4906,8,2.0],[4907,8,5.0],[4908,2,1.0],[4908,3,2.0],[4908,5,2.0],[4909,3,2.0],[4909,8,1.0],[4910,4,5.0],[4911,4,5.0],[4912,4,6.0],[4913,1,1.0],[4913,4,6.0],[4914,2,11.0],[4915,3,2.0],[4915,5,1.0],[4915,8,1.0],[4916,3,1.0],[4916,7,3.0],[4916,10,1.0],[4917,7,1.0],[4917,10,5.0],[4918,7,3.0],[4919,6,1.0],[4919,7,5.0],[4920,0,3.0],[4920,1,1.0],[4921,0,10.0],[4921,1,3.0],[4921,5,5.0],[4922,0,3.0],[4922,3,3.0],[4922,5,3.0],[4923,6,7.0],[4924,6,2.0],[4924,7,4.0],[4925,6,1.0],[4925,8,3.0],[4925,9,4.0],[4926,1,2.0],[4926,5,2.0],[4927,6,2.0],[4927,8,1.0],[4927,9,1.0],[4928,6,2.0],[4928,8,3.0],[4929,6,1.0],[4929,7,1.0],[4929,10,6.0],[4930,6,2.0],[4930,7,2.0],[4931,6,2.0],[4931,9,23.0],[4932,6,6.0],[4933,6,6.0],[4934,6,3.0],[4934,7,5.0],[4935,0,5.0],[4935,2,2.0],[4935,3,1.0],[4935,4,3.0],[4935,5,1.0],[4935,8,7.0],[4935,10,1.0],[4936,0,3.0],[4936,1,4.0],[4936,2,6.0],[4936,3,2.0],[4936,4,1.0],[4936,5,3.0],[4937,9,2.0],[4938,10,3.0],[4939,8,2.0],[4939,10,1.0],[4940,0,1.0],[4940,5,3.0],[4941,6,2.0],[4941,9,5.0],[4941,10,1.0],[4942,9,3.0],[4943,5,2.0],[4944,1,3.0],[4944,4,1.0],[4944,5,5.0],[4945,3,4.0],[4945,5,2.0],[4945,6,1.0],[4945,8,1.0],[4946,0,1.0],[4946,3,2.0],[4946,5,1.0],[4947,3,1.0],[4947,5,1.0],[4948,9,3.0],[4949,9,1.0],[4950,9,3.0],[4951,9,3.0],[4952,4,1.0],[4952,10,4.0],[4953,5,1.0],[4953,8,1.0],[4953,10,6.0],[4954,0,2.0],[4954,3,2.0],[4954,6,1.0],[4954,7,1.0],[4954,8,1.0],[4955,4,1.0],[4955,5,2.0],[4956,7,2.0],[4956,8,1.0],[4957,2,8.0],[4958,2,4.0],[4959,8,3.0],[4960,1,1.0],[4960,6,1.0],[4960,8,1.0],[4961,6,1.0],[4961,9,1.0],[4962,9,2.0],[4963,2,7.0],[4964,7,2.0],[4965,6,1.0],[4965,9,2.0],[4965,10,2.0],[4966,10,577.0],[4967,7,1.0],[4967,8,5.0],[4967,10,1.0],[4968,8,3.0],[4969,6,1.0],[4969,7,2.0],[4969,10,3.0],[4970,8,2.0],[4970,10,13.0],[4971,0,3.0],[4971,3,3.0],[4971,5,2.0],[4971,10,3.0],[4972,6,2.0],[4972,9,3.0],[4973,0,1.0],[4973,8,5.0],[4974,8,5.0],[4975,0,1.0],[4975,2,1.0],[4975,5,2.0],[4976,2,33.0],[4976,8,1.0],[4977,2,1.0],[4978,0,4.0],[4978,1,1.0],[4978,2,3.0],[4978,5,3.0],[4978,7,2.0],[4979,8,4.0],[4980,8,13.0],[4980,9,16.0],[4981,8,1.0],[4981,9,1.0],[4981,10,1.0],[4982,6,1.0],[4982,8,2.0],[4983,4,7.0],[4983,7,1.0],[4984,3,1.0],[4984,4,1.0],[4984,5,1.0],[4984,9,1.0],[4985,8,5.0],[4986,8,4.0],[4986,9,1.0],[4987,6,1.0],[4987,9,15.0],[4988,6,2.0],[4988,8,1.0],[4989,6,1.0],[4989,8,3.0],[4990,6,6.0],[4990,7,12.0],[4991,7,1.0],[4991,8,5.0],[4991,10,1.0],[4992,8,2.0],[4992,10,1.0],[4993,2,6.0],[4994,1,1.0],[4994,2,2.0],[4994,5,1.0],[4995,0,2.0],[4996,2,1.0],[4996,5,1.0],[4997,0,1.0],[4997,8,3.0],[4997,9,1.0],[4998,6,1.0],[4998,8,4.0],[4999,6,2.0],[4999,7,2.0],[4999,8,1.0],[4999,9,7.0],[5000,9,6.0],[5001,6,4.0],[5002,6,1.0],[5003,6,5.0],[5003,7,4.0],[5003,9,2.0],[5003,10,1.0],[5004,6,1.0],[5004,7,2.0],[5004,8,3.0],[5005,0,1.0],[5005,3,1.0],[5005,5,2.0],[5005,6,1.0],[5005,7,1.0],[5005,10,1.0],[5006,0,3.0],[5006,1,1.0],[5006,3,1.0],[5006,4,2.0],[5006,5,1.0],[5007,0,6.0],[5007,2,1.0],[5007,5,3.0],[5007,8,1.0],[5007,10,1.0],[5008,10,4.0],[5009,2,1.0],[5009,3,1.0],[5009,6,2.0],[5009,8,6.0],[5009,10,2.0],[5010,5,1.0],[5010,7,1.0],[5010,8,13.0],[5011,8,7.0],[5012,0,3.0],[5012,1,1.0],[5012,4,2.0],[5012,5,2.0],[5013,0,1.0],[5013,1,1.0],[5013,3,1.0],[5013,4,1.0],[5013,9,1.0],[5014,1,1.0],[5014,6,1.0],[5014,8,2.0],[5015,0,7.0],[5015,1,3.0],[5015,4,1.0],[5015,5,3.0],[5016,7,4.0],[5017,6,1.0],[5017,7,6.0],[5018,7,7.0],[5019,7,5.0],[5020,6,1.0],[5020,8,4.0],[5021,0,1.0],[5021,1,1.0],[5021,3,1.0],[5021,7,1.0],[5021,10,1.0],[5022,5,2.0],[5023,0,3.0],[5023,1,8.0],[5023,4,6.0],[5023,5,6.0],[5023,8,2.0],[5024,0,1.0],[5024,1,8.0],[5024,3,8.0],[5025,1,1.0],[5025,2,1.0],[5025,3,2.0],[5025,5,1.0],[5025,6,4.0],[5025,7,10.0],[5025,8,8.0],[5025,9,12.0],[5025,10,2.0],[5026,6,65.0],[5027,2,1.0],[5027,5,2.0],[5028,0,3.0],[5028,1,3.0],[5028,4,1.0],[5028,5,3.0],[5029,3,2.0],[5029,5,1.0],[5029,10,1.0],[5030,5,1.0],[5031,7,1.0],[5031,10,8.0],[5032,6,3.0],[5032,8,1.0],[5033,6,1.0],[5033,8,1.0],[5033,9,1.0],[5034,6,5.0],[5034,8,1.0],[5035,6,5.0],[5036,6,1.0],[5036,8,3.0],[5036,9,3.0],[5037,6,5.0],[5038,0,3.0],[5038,7,3.0],[5039,0,1.0],[5039,1,1.0],[5040,1,4.0],[5041,6,1.0],[5041,9,3.0],[5042,6,2.0],[5043,3,1.0],[5043,5,1.0],[5043,8,1.0],[5044,1,1.0],[5045,9,2.0],[5046,0,1.0],[5046,1,1.0],[5046,3,1.0],[5046,7,147.0],[5046,8,53.0],[5046,10,591.0],[5047,7,2.0],[5047,10,9.0],[5048,0,1.0],[5048,3,1.0],[5048,5,1.0],[5048,8,1.0],[5049,5,2.0],[5049,8,1.0],[5050,4,1.0],[5050,6,6.0],[5050,7,6.0],[5050,9,6.0],[5051,1,1.0],[5051,4,3.0],[5052,0,1.0],[5052,5,2.0],[5052,8,2.0],[5053,7,1.0],[5053,8,1.0],[5053,10,5.0],[5054,10,11.0],[5055,7,21.0],[5056,6,1.0],[5056,7,2.0],[5057,7,3.0],[5057,8,1.0],[5058,7,3.0],[5059,5,1.0],[5059,10,1.0],[5060,10,8.0],[5061,0,1.0],[5061,1,1.0],[5061,6,1.0],[5061,7,7.0],[5061,8,10.0],[5061,10,1.0],[5062,8,7.0],[5063,0,7.0],[5063,1,3.0],[5063,2,1.0],[5063,3,2.0],[5063,4,5.0],[5063,5,7.0],[5063,6,1.0],[5063,7,2.0],[5063,8,7.0],[5063,9,1.0],[5063,10,3.0],[5064,6,12.0],[5064,7,1.0],[5064,8,13.0],[5064,9,3.0],[5065,6,1.0],[5065,9,2.0],[5065,10,2.0],[5066,9,39.0],[5067,3,1.0],[5067,5,1.0],[5067,8,3.0],[5068,6,2.0],[5068,7,1.0],[5068,8,1.0],[5069,0,2.0],[5069,1,2.0],[5069,5,1.0],[5070,6,1.0],[5070,7,26.0],[5070,9,1.0],[5070,10,12.0],[5071,7,3.0],[5071,8,1.0],[5072,3,1.0],[5072,8,1.0],[5072,9,1.0],[5073,2,17.0],[5073,3,5.0],[5073,5,9.0],[5074,3,1.0],[5074,8,1.0],[5074,9,1.0],[5074,10,1.0],[5075,3,1.0],[5076,0,5.0],[5076,2,1.0],[5076,5,3.0],[5077,2,1.0],[5077,3,2.0],[5077,5,1.0],[5078,7,1.0],[5078,9,5.0],[5078,10,3.0],[5079,9,3.0],[5080,6,2.0],[5080,9,2.0],[5081,0,6.0],[5081,1,1.0],[5081,7,1.0],[5082,2,1.0],[5082,3,1.0],[5082,5,1.0],[5083,3,1.0],[5083,5,1.0],[5084,0,1.0],[5084,2,4.0],[5084,3,4.0],[5084,7,1.0],[5085,2,9.0],[5086,7,8.0],[5087,6,1.0],[5087,7,4.0],[5087,10,1.0],[5088,5,2.0],[5088,6,1.0],[5089,4,2.0],[5089,5,2.0],[5090,9,6.0],[5091,3,1.0],[5091,4,1.0],[5091,5,3.0],[5092,0,6.0],[5092,1,3.0],[5092,2,6.0],[5092,4,1.0],[5092,5,6.0],[5093,7,1.0],[5093,8,1.0],[5093,10,1.0],[5094,1,2.0],[5094,3,6.0],[5094,4,1.0],[5094,6,3.0],[5094,8,3.0],[5094,10,1.0],[5095,0,1.0],[5095,1,4.0],[5095,3,3.0],[5095,4,3.0],[5095,5,1.0],[5095,6,3.0],[5095,7,1.0],[5095,8,5.0],[5096,6,2.0],[5096,7,4.0],[5096,8,1.0],[5097,6,3.0],[5097,7,2.0],[5097,8,1.0],[5097,10,2.0],[5098,1,1.0],[5098,8,1.0],[5099,5,1.0],[5099,7,1.0],[5099,8,2.0],[5099,10,1.0],[5100,7,5.0],[5101,0,1.0],[5101,7,2.0],[5102,1,3.0],[5102,4,2.0],[5102,5,2.0],[5102,7,1.0],[5102,8,3.0],[5103,6,4.0],[5104,6,1.0],[5104,9,2.0],[5105,0,1.0],[5105,3,1.0],[5105,4,1.0],[5105,5,1.0],[5106,6,4.0],[5106,7,2.0],[5107,6,2.0],[5107,7,3.0],[5107,10,1.0],[5108,6,12.0],[5108,7,1.0],[5108,8,9.0],[5108,9,1.0],[5109,0,1.0],[5109,5,1.0],[5110,1,1.0],[5110,4,1.0],[5110,5,1.0],[5111,2,1.0],[5111,5,1.0],[5112,0,1.0],[5112,5,1.0],[5112,6,1.0],[5113,3,2.0],[5114,0,1.0],[5114,1,3.0],[5114,2,1.0],[5114,3,3.0],[5114,5,2.0],[5115,1,1.0],[5115,3,2.0],[5115,6,3.0],[5115,8,2.0],[5116,0,1.0],[5116,1,1.0],[5116,6,3.0],[5116,8,1.0],[5116,9,3.0],[5117,8,1.0],[5117,10,4.0],[5118,10,4.0],[5119,10,1.0],[5120,10,7.0],[5121,2,1.0],[5122,7,2.0],[5122,9,1.0],[5122,10,1.0],[5123,7,2.0],[5123,8,1.0],[5124,6,1.0],[5124,7,4.0],[5125,3,1.0],[5125,5,2.0],[5126,9,2.0],[5127,1,1.0],[5127,5,4.0],[5128,7,8.0],[5128,8,1.0],[5128,10,7.0],[5129,4,2.0],[5129,6,2.0],[5129,8,2.0],[5130,9,4.0],[5131,6,2.0],[5131,9,3.0],[5132,9,9.0],[5133,9,4.0],[5134,6,5.0],[5134,9,5.0],[5135,6,1.0],[5135,7,1.0],[5135,8,3.0],[5136,6,11.0],[5136,8,9.0],[5137,0,1.0],[5137,1,2.0],[5137,4,2.0],[5137,5,1.0],[5138,5,1.0],[5138,8,2.0],[5138,9,2.0],[5139,9,3.0],[5140,6,2.0],[5140,9,3.0],[5141,9,3.0],[5142,10,3.0],[5143,6,1.0],[5143,10,1.0],[5144,1,1.0],[5144,2,1.0],[5144,3,1.0],[5144,4,4.0],[5145,9,8.0],[5146,6,1.0],[5146,8,1.0],[5146,9,3.0],[5147,9,5.0],[5148,0,2.0],[5148,5,2.0],[5148,8,3.0],[5149,1,1.0],[5149,3,2.0],[5150,10,4.0],[5151,10,3.0],[5152,3,4.0],[5152,8,1.0],[5153,4,1.0],[5153,5,1.0],[5154,0,1.0],[5154,6,1.0],[5154,8,1.0],[5154,9,1.0],[5154,10,1.0],[5155,8,1.0],[5155,9,2.0],[5156,6,1.0],[5156,8,2.0],[5157,10,5.0],[5158,7,1.0],[5158,10,1.0],[5159,10,2.0],[5160,7,1.0],[5160,8,5.0],[5161,7,3.0],[5162,0,1.0],[5162,1,8.0],[5162,3,37.0],[5162,5,31.0],[5163,0,19.0],[5163,1,5.0],[5163,2,4.0],[5163,3,21.0],[5163,5,15.0],[5164,0,1.0],[5164,2,1.0],[5164,4,1.0],[5164,5,2.0],[5165,0,1.0],[5165,4,4.0],[5166,4,5.0],[5167,7,6.0],[5168,7,3.0],[5169,0,2.0],[5169,1,3.0],[5169,3,1.0],[5169,5,1.0],[5169,7,3.0],[5169,8,10.0],[5169,10,1.0],[5170,6,12.0],[5170,7,22.0],[5171,0,2.0],[5172,7,5.0],[5173,7,4.0],[5174,0,4.0],[5175,0,1.0],[5175,2,1.0],[5175,3,3.0],[5176,5,2.0],[5177,0,3.0],[5177,1,2.0],[5177,2,1.0],[5177,3,32.0],[5177,4,1.0],[5178,6,4.0],[5178,7,1.0],[5179,6,12.0],[5179,7,2.0],[5180,6,10.0],[5180,8,2.0],[5181,6,6.0],[5182,6,3.0],[5183,7,294.0],[5184,6,55.0],[5184,9,1.0],[5184,10,1.0],[5185,0,2.0],[5185,2,1.0],[5185,3,13.0],[5186,6,22.0],[5186,7,27.0],[5186,8,32.0],[5186,9,10.0],[5186,10,6.0],[5187,0,2.0],[5187,1,6.0],[5187,3,3.0],[5187,5,1.0],[5188,0,1.0],[5188,4,1.0],[5188,8,1.0],[5189,0,6.0],[5189,4,3.0],[5189,5,1.0],[5190,0,2.0],[5190,5,1.0],[5191,1,2.0],[5191,3,1.0],[5191,4,2.0],[5192,0,2.0],[5192,3,3.0],[5192,4,2.0],[5192,7,2.0],[5192,8,1.0],[5193,0,1.0],[5193,3,1.0],[5193,9,1.0],[5193,10,1.0],[5194,7,1.0],[5194,10,1.0],[5195,6,2.0],[5195,7,8.0],[5195,8,3.0],[5195,10,1.0],[5196,1,2.0],[5196,3,1.0],[5196,5,1.0],[5196,6,1.0],[5196,10,1.0],[5197,1,1.0],[5197,2,4.0],[5197,7,4.0],[5198,6,4.0],[5198,7,11.0],[5198,8,3.0],[5198,9,1.0],[5198,10,2.0],[5199,6,1.0],[5199,7,3.0],[5199,10,1.0],[5200,6,3.0],[5200,8,6.0],[5201,8,2.0],[5201,9,1.0],[5202,8,2.0],[5202,9,4.0],[5203,9,9.0],[5204,3,1.0],[5204,8,4.0],[5204,10,1.0],[5205,0,3.0],[5205,1,2.0],[5205,3,6.0],[5205,5,13.0],[5205,6,3.0],[5205,7,1.0],[5205,8,7.0],[5206,5,2.0],[5207,0,1.0],[5207,3,1.0],[5207,5,1.0],[5208,6,4.0],[5209,6,5.0],[5209,7,2.0],[5210,6,3.0],[5210,9,2.0],[5211,6,2.0],[5211,8,2.0],[5211,9,1.0],[5212,7,8.0],[5213,6,3.0],[5213,8,1.0],[5214,6,1.0],[5214,7,4.0],[5215,7,2.0],[5215,8,1.0],[5216,6,3.0],[5216,7,1.0],[5217,6,5.0],[5217,7,11.0],[5218,6,1.0],[5218,7,1.0],[5218,8,1.0],[5219,6,4.0],[5220,6,4.0],[5220,7,3.0],[5221,6,2.0],[5221,7,3.0],[5221,9,4.0],[5222,2,1.0],[5222,3,17.0],[5223,3,4.0],[5224,0,1.0],[5224,1,1.0],[5224,3,1.0],[5224,5,1.0],[5225,0,1.0],[5225,7,1.0],[5225,8,6.0],[5226,7,35.0],[5226,8,1.0],[5226,10,2.0],[5227,7,4.0],[5227,10,1.0],[5228,7,5.0],[5229,5,4.0],[5229,7,6.0],[5230,6,1.0],[5230,7,2.0],[5231,7,3.0],[5231,8,1.0],[5232,8,5.0],[5233,8,4.0],[5234,8,3.0],[5235,0,1.0],[5235,5,1.0],[5235,8,2.0],[5236,8,2.0],[5236,9,1.0],[5237,0,1.0],[5237,1,2.0],[5237,7,1.0],[5237,8,6.0],[5238,6,2.0],[5238,7,4.0],[5238,8,1.0],[5238,9,2.0],[5239,0,6.0],[5239,1,3.0],[5239,3,1.0],[5239,4,1.0],[5239,5,2.0],[5240,6,1.0],[5240,8,3.0],[5240,9,6.0],[5241,0,6.0],[5241,1,9.0],[5241,4,1.0],[5241,5,9.0],[5241,8,2.0],[5241,10,2.0],[5242,9,1.0],[5242,10,2.0],[5243,9,1.0],[5244,0,2.0],[5244,1,1.0],[5244,3,1.0],[5244,10,1.0],[5245,1,2.0],[5245,3,3.0],[5245,5,1.0],[5246,0,1.0],[5246,1,1.0],[5246,2,2.0],[5247,2,1.0],[5248,2,19.0],[5249,8,1.0],[5249,9,1.0],[5250,0,1.0],[5250,3,2.0],[5250,7,1.0],[5250,10,1.0],[5251,0,1.0],[5251,2,1.0],[5251,3,2.0],[5251,5,1.0],[5252,0,2.0],[5252,5,2.0],[5253,0,3.0],[5253,1,2.0],[5253,5,1.0],[5253,7,1.0],[5253,8,3.0],[5253,10,1.0],[5254,0,1.0],[5254,1,1.0],[5254,4,2.0],[5254,6,1.0],[5255,0,1.0],[5255,3,1.0],[5255,5,1.0],[5255,6,1.0],[5255,7,2.0],[5256,0,1.0],[5256,3,1.0],[5256,5,1.0],[5257,6,3.0],[5257,7,1.0],[5258,6,10.0],[5258,8,1.0],[5258,9,3.0],[5259,6,3.0],[5259,8,10.0],[5259,9,1.0],[5260,3,1.0],[5260,5,1.0],[5260,6,1.0],[5261,0,3.0],[5261,1,2.0],[5261,2,1.0],[5261,3,4.0],[5261,5,2.0],[5262,0,1.0],[5262,1,1.0],[5262,5,4.0],[5263,10,6.0],[5264,6,2.0],[5264,8,1.0],[5264,9,2.0],[5265,10,2.0],[5266,7,1.0],[5266,8,1.0],[5266,10,1.0],[5267,0,2.0],[5267,3,1.0],[5267,5,1.0],[5267,7,3.0],[5267,10,1.0],[5268,10,3.0],[5269,7,2.0],[5269,10,3.0],[5270,0,4.0],[5270,1,1.0],[5270,2,1.0],[5270,3,3.0],[5270,5,4.0],[5270,10,1.0],[5271,6,2.0],[5271,7,1.0],[5271,8,3.0],[5272,0,1.0],[5272,1,1.0],[5272,3,1.0],[5272,5,1.0],[5272,6,1.0],[5272,8,1.0],[5272,9,2.0],[5273,0,1.0],[5273,1,1.0],[5274,3,4.0],[5274,5,1.0],[5275,6,1.0],[5275,8,2.0],[5275,9,2.0],[5276,6,1.0],[5276,8,6.0],[5277,8,22.0],[5278,8,6.0],[5279,8,6.0],[5280,8,5.0],[5281,7,8.0],[5282,0,1.0],[5282,1,1.0],[5282,2,1.0],[5282,3,1.0],[5282,5,1.0],[5282,7,1.0],[5282,8,1.0],[5282,10,4.0],[5283,0,1.0],[5283,6,1.0],[5283,7,1.0],[5283,8,1.0],[5283,9,2.0],[5283,10,1.0],[5284,8,12.0],[5284,10,9.0],[5285,7,4.0],[5285,8,2.0],[5285,10,10.0],[5286,6,1.0],[5286,10,1.0],[5287,2,1.0],[5287,8,3.0],[5287,10,2.0],[5288,2,7.0],[5289,0,4.0],[5289,1,7.0],[5289,2,1.0],[5289,3,2.0],[5289,4,1.0],[5289,5,2.0],[5290,1,2.0],[5290,2,1.0],[5291,0,1.0],[5291,2,2.0],[5291,3,1.0],[5291,7,1.0],[5292,9,2.0],[5293,0,1.0],[5293,1,1.0],[5294,2,1.0],[5294,3,1.0],[5294,5,1.0],[5295,9,2.0],[5296,6,2.0],[5296,9,2.0],[5297,4,3.0],[5297,5,1.0],[5298,4,4.0],[5299,0,12.0],[5299,1,4.0],[5299,3,1.0],[5299,4,10.0],[5299,5,4.0],[5299,10,1.0],[5300,1,1.0],[5300,4,1.0],[5300,8,2.0],[5301,1,1.0],[5301,5,2.0],[5302,8,5.0],[5302,9,2.0],[5303,6,4.0],[5304,3,2.0],[5304,5,1.0],[5305,1,4.0],[5305,5,1.0],[5306,2,7.0],[5307,0,1.0],[5307,5,1.0],[5307,7,1.0],[5308,0,1.0],[5308,5,2.0],[5309,0,1.0],[5309,6,1.0],[5309,7,7.0],[5309,9,1.0],[5309,10,2.0],[5310,9,1.0],[5311,7,1.0],[5311,10,4.0],[5312,7,4.0],[5313,6,3.0],[5313,8,1.0],[5313,10,10.0],[5314,0,2.0],[5314,3,1.0],[5314,5,2.0],[5314,10,1.0],[5315,10,4.0],[5316,1,1.0],[5316,3,1.0],[5317,8,1.0],[5317,10,3.0],[5318,6,1.0],[5318,7,3.0],[5318,10,2.0],[5319,1,1.0],[5319,5,1.0],[5319,8,9.0],[5319,9,1.0],[5320,6,1.0],[5320,8,1.0],[5320,9,7.0],[5321,9,6.0],[5322,9,2.0],[5323,9,6.0],[5324,6,7.0],[5324,7,2.0],[5324,9,17.0],[5325,6,3.0],[5325,9,1.0],[5326,2,1.0],[5326,5,1.0],[5326,10,2.0],[5327,9,3.0],[5328,0,1.0],[5328,5,3.0],[5328,6,2.0],[5328,8,1.0],[5329,6,2.0],[5329,9,1.0],[5330,3,1.0],[5331,0,1.0],[5331,3,4.0],[5331,7,1.0],[5332,1,1.0],[5332,4,1.0],[5333,3,3.0],[5334,0,4.0],[5334,1,2.0],[5334,3,1.0],[5334,4,2.0],[5334,5,3.0],[5334,8,1.0],[5335,6,2.0],[5335,7,4.0],[5335,8,1.0],[5336,5,1.0],[5336,7,5.0],[5336,10,2.0],[5337,0,1.0],[5337,3,4.0],[5337,4,2.0],[5337,5,4.0],[5338,2,1.0],[5338,3,1.0],[5338,5,1.0],[5339,6,4.0],[5340,6,2.0],[5340,7,2.0],[5340,8,1.0],[5340,10,3.0],[5341,7,4.0],[5341,8,1.0],[5341,9,1.0],[5341,10,1.0],[5342,6,2.0],[5342,8,5.0],[5342,9,17.0],[5343,9,9.0],[5344,6,1.0],[5344,8,1.0],[5345,1,1.0],[5345,4,1.0],[5346,2,5.0],[5347,2,1.0],[5347,5,2.0],[5347,8,2.0],[5348,0,1.0],[5348,3,2.0],[5348,7,2.0],[5349,0,1.0],[5349,4,2.0],[5349,5,4.0],[5350,4,4.0],[5350,7,2.0],[5350,8,2.0],[5350,10,2.0],[5351,0,3.0],[5351,1,2.0],[5351,2,1.0],[5351,3,1.0],[5351,4,7.0],[5351,5,2.0],[5352,0,1.0],[5352,1,1.0],[5352,3,2.0],[5352,4,1.0],[5352,5,1.0],[5352,8,2.0],[5352,10,1.0],[5353,7,3.0],[5354,1,3.0],[5354,3,1.0],[5354,4,5.0],[5355,6,3.0],[5355,8,1.0],[5355,9,4.0],[5356,10,18.0],[5357,8,1.0],[5357,10,4.0],[5358,1,1.0],[5358,10,9.0],[5359,9,2.0],[5360,5,3.0],[5361,6,1.0],[5361,8,2.0],[5362,7,1.0],[5362,8,1.0],[5362,9,1.0],[5363,6,1.0],[5363,9,13.0],[5364,9,3.0],[5365,3,1.0],[5365,7,1.0],[5366,6,3.0],[5366,7,2.0],[5366,10,4.0],[5367,6,3.0],[5367,7,4.0],[5367,8,1.0],[5368,7,5.0],[5369,0,1.0],[5369,3,3.0],[5369,4,1.0],[5369,5,2.0],[5369,10,1.0],[5370,3,1.0],[5370,4,1.0],[5370,5,3.0],[5370,6,1.0],[5370,8,1.0],[5371,3,9.0],[5371,5,1.0],[5372,0,1.0],[5372,3,2.0],[5372,10,2.0],[5373,10,4.0],[5374,0,1.0],[5374,1,1.0],[5374,2,2.0],[5374,7,1.0],[5374,10,1.0],[5375,7,11.0],[5375,8,1.0],[5375,10,3.0],[5376,0,1.0],[5376,1,1.0],[5376,5,1.0],[5376,8,1.0],[5377,6,1.0],[5377,7,3.0],[5377,8,6.0],[5377,9,7.0],[5377,10,18.0],[5378,7,2.0],[5378,10,1.0],[5379,8,1.0],[5379,9,2.0],[5380,0,3.0],[5380,1,6.0],[5380,2,8.0],[5380,4,1.0],[5380,5,9.0],[5380,8,2.0],[5381,9,3.0],[5382,3,2.0],[5382,5,1.0],[5382,8,1.0],[5383,0,1.0],[5383,1,1.0],[5383,3,1.0],[5384,6,5.0],[5384,7,2.0],[5385,7,15.0],[5386,7,7.0],[5386,10,1.0],[5387,9,7.0],[5388,6,1.0],[5388,8,1.0],[5388,9,1.0],[5389,8,1.0],[5389,9,2.0],[5390,6,1.0],[5390,8,1.0],[5390,9,1.0],[5391,7,9.0],[5391,8,1.0],[5392,7,2.0],[5392,8,1.0],[5392,10,1.0],[5393,10,3.0],[5394,4,1.0],[5394,6,6.0],[5394,7,10.0],[5394,8,15.0],[5394,9,1.0],[5394,10,6.0],[5395,0,3.0],[5395,2,2.0],[5395,4,1.0],[5395,5,1.0],[5395,7,2.0],[5395,8,3.0],[5396,0,1.0],[5397,5,1.0],[5398,6,3.0],[5399,2,17.0],[5399,3,1.0],[5399,7,3.0],[5400,2,5.0],[5401,6,3.0],[5402,6,5.0],[5402,9,7.0],[5403,6,3.0],[5403,7,1.0],[5404,2,1.0],[5404,8,1.0],[5405,0,1.0],[5405,10,1.0],[5406,5,3.0],[5407,9,2.0],[5408,9,14.0],[5409,9,4.0],[5410,2,1.0],[5410,5,1.0],[5410,7,1.0],[5410,8,1.0],[5411,0,1.0],[5411,1,1.0],[5411,4,1.0],[5412,2,1.0],[5412,5,1.0],[5413,3,1.0],[5413,7,1.0],[5413,8,3.0],[5414,6,1.0],[5414,7,2.0],[5414,9,4.0],[5415,3,8.0],[5415,7,1.0],[5415,8,3.0],[5415,10,3.0],[5416,0,2.0],[5416,3,1.0],[5416,4,1.0],[5416,5,4.0],[5417,0,1.0],[5418,6,1.0],[5418,8,2.0],[5419,10,7.0],[5420,6,12.0],[5420,7,1.0],[5420,8,16.0],[5420,9,3.0],[5420,10,3.0],[5421,9,3.0],[5422,0,2.0],[5422,1,1.0],[5422,2,1.0],[5422,4,1.0],[5422,5,7.0],[5423,0,1.0],[5423,1,2.0],[5423,5,2.0],[5423,7,2.0],[5424,6,1.0],[5424,7,4.0],[5424,8,2.0],[5425,6,2.0],[5425,7,3.0],[5426,6,2.0],[5426,8,5.0],[5427,6,3.0],[5427,8,1.0],[5427,9,12.0],[5428,7,2.0],[5429,7,3.0],[5429,8,1.0],[5430,9,3.0],[5431,6,3.0],[5431,8,5.0],[5432,6,2.0],[5432,10,2.0],[5433,6,1.0],[5433,8,3.0],[5434,10,3.0],[5435,9,1.0],[5435,10,3.0],[5436,6,2.0],[5436,8,2.0],[5437,6,9.0],[5437,7,5.0],[5437,8,8.0],[5437,10,6.0],[5438,6,2.0],[5438,7,1.0],[5439,9,4.0],[5440,0,3.0],[5440,3,1.0],[5440,4,1.0],[5440,5,2.0],[5441,2,1.0],[5441,5,1.0],[5442,9,5.0],[5443,9,1.0],[5443,10,3.0],[5444,1,1.0],[5444,5,1.0],[5445,6,1.0],[5445,7,2.0],[5445,8,2.0],[5446,0,1.0],[5446,8,1.0],[5447,7,1.0],[5447,8,6.0],[5448,7,1.0],[5448,8,7.0],[5449,1,3.0],[5450,10,3.0],[5451,5,1.0],[5451,9,1.0],[5451,10,1.0],[5452,0,3.0],[5452,3,1.0],[5452,5,1.0],[5453,3,1.0],[5453,5,1.0],[5453,8,3.0],[5454,3,2.0],[5454,6,1.0],[5455,7,1.0],[5455,8,1.0],[5455,10,3.0],[5456,3,1.0],[5456,5,1.0],[5456,7,5.0],[5456,10,1.0],[5457,8,1.0],[5457,10,12.0],[5458,6,1.0],[5458,8,1.0],[5458,9,1.0],[5458,10,1.0],[5459,7,6.0],[5460,7,4.0],[5460,8,3.0],[5461,7,2.0],[5462,3,1.0],[5462,8,1.0],[5462,9,2.0],[5463,6,4.0],[5464,5,1.0],[5464,8,1.0],[5464,10,1.0],[5465,0,2.0],[5465,8,1.0],[5466,1,1.0],[5466,3,1.0],[5466,8,1.0],[5467,8,4.0],[5468,2,3.0],[5469,0,1.0],[5469,2,1.0],[5470,1,1.0],[5471,0,3.0],[5472,0,2.0],[5472,4,15.0],[5472,5,2.0],[5473,0,1.0],[5473,3,1.0],[5474,8,3.0],[5475,2,1.0],[5475,5,2.0],[5475,9,1.0],[5476,6,1.0],[5476,8,3.0],[5476,9,2.0],[5477,0,3.0],[5477,1,3.0],[5477,3,1.0],[5477,5,1.0],[5477,10,1.0],[5478,9,6.0],[5479,5,1.0],[5479,6,1.0],[5479,8,3.0],[5480,6,1.0],[5480,7,1.0],[5480,8,1.0],[5481,6,4.0],[5481,8,1.0],[5482,6,2.0],[5483,6,9.0],[5483,9,1.0],[5484,6,5.0],[5484,7,1.0],[5485,0,1.0],[5485,6,7.0],[5485,8,5.0],[5486,6,7.0],[5487,6,10.0],[5487,8,2.0],[5487,9,1.0],[5488,0,1.0],[5488,2,1.0],[5488,5,1.0],[5488,8,1.0],[5489,0,3.0],[5489,1,2.0],[5489,7,1.0],[5489,8,3.0],[5490,0,3.0],[5490,3,2.0],[5490,5,2.0],[5490,7,1.0],[5491,1,1.0],[5491,5,2.0],[5492,1,1.0],[5492,3,1.0],[5493,0,1.0],[5493,2,1.0],[5493,3,4.0],[5493,5,2.0],[5493,8,5.0],[5494,0,1.0],[5494,1,1.0],[5495,3,1.0],[5495,8,1.0],[5496,3,1.0],[5497,0,1.0],[5497,1,1.0],[5497,2,1.0],[5497,3,1.0],[5497,5,5.0],[5497,8,1.0],[5498,6,1.0],[5498,7,6.0],[5498,9,1.0],[5498,10,5.0],[5499,6,5.0],[5499,8,4.0],[5500,6,2.0],[5500,9,5.0],[5501,6,1.0],[5501,9,6.0],[5502,6,1.0],[5502,7,2.0],[5502,8,8.0],[5502,10,1.0],[5503,0,1.0],[5503,5,2.0],[5504,0,2.0],[5504,1,5.0],[5504,3,2.0],[5504,5,11.0],[5504,6,1.0],[5504,7,2.0],[5504,10,11.0],[5505,6,4.0],[5505,8,6.0],[5506,9,3.0],[5507,6,4.0],[5507,7,2.0],[5507,8,2.0],[5508,6,11.0],[5509,8,8.0],[5510,0,4.0],[5510,1,1.0],[5510,3,6.0],[5510,4,1.0],[5510,5,6.0],[5511,6,2.0],[5511,7,11.0],[5511,8,8.0],[5511,10,5.0],[5512,0,2.0],[5512,1,2.0],[5512,2,1.0],[5512,3,1.0],[5512,5,3.0],[5513,6,2.0],[5513,7,3.0],[5514,6,1.0],[5514,7,2.0],[5514,9,1.0],[5515,6,2.0],[5516,7,1.0],[5516,9,2.0],[5517,7,2.0],[5517,9,1.0],[5518,7,2.0],[5518,8,16.0],[5519,1,1.0],[5519,7,1.0],[5519,8,4.0],[5520,6,1.0],[5520,8,6.0],[5521,7,1.0],[5521,8,4.0],[5522,6,1.0],[5522,8,10.0],[5523,6,1.0],[5523,7,2.0],[5523,8,6.0],[5524,7,1.0],[5524,8,6.0],[5525,3,3.0],[5525,5,5.0],[5526,3,1.0],[5526,5,1.0],[5526,7,1.0],[5526,8,1.0],[5526,9,3.0],[5526,10,1.0],[5527,0,1.0],[5527,5,6.0],[5528,8,1.0],[5529,1,2.0],[5529,3,1.0],[5529,5,1.0],[5530,0,2.0],[5530,3,1.0],[5530,5,1.0],[5530,10,1.0],[5531,6,2.0],[5531,8,4.0],[5532,3,2.0],[5533,0,1.0],[5533,2,2.0],[5533,3,1.0],[5533,5,2.0],[5534,1,3.0],[5534,2,4.0],[5534,4,1.0],[5534,6,1.0],[5535,2,1.0],[5535,5,1.0],[5535,7,1.0],[5535,8,2.0],[5536,7,7.0],[5537,2,5.0],[5538,2,2.0],[5539,7,2.0],[5540,1,1.0],[5540,3,3.0],[5540,4,5.0],[5540,5,2.0],[5541,0,1.0],[5541,4,1.0],[5541,5,1.0],[5542,6,3.0],[5542,8,1.0],[5542,9,1.0],[5542,10,3.0],[5543,1,1.0],[5543,8,2.0],[5544,3,3.0],[5545,5,1.0],[5546,7,1.0],[5546,8,7.0],[5547,3,1.0],[5547,7,1.0],[5547,8,1.0],[5548,2,2.0],[5549,0,1.0],[5549,1,1.0],[5549,5,4.0],[5550,0,1.0],[5550,2,2.0],[5550,3,1.0],[5550,4,3.0],[5550,5,1.0],[5551,0,4.0],[5551,1,1.0],[5551,5,6.0],[5552,5,2.0],[5553,6,6.0],[5553,7,2.0],[5553,8,2.0],[5554,6,5.0],[5554,7,1.0],[5555,1,1.0],[5555,5,1.0],[5555,6,1.0],[5555,8,4.0],[5556,10,8.0],[5557,9,2.0],[5558,5,2.0],[5559,3,2.0],[5559,5,2.0],[5559,10,1.0],[5560,6,1.0],[5560,7,2.0],[5560,8,1.0],[5560,9,1.0],[5560,10,1.0],[5561,0,1.0],[5561,1,1.0],[5561,3,1.0],[5561,4,1.0],[5561,5,4.0],[5562,8,7.0],[5563,9,2.0],[5564,6,14.0],[5564,7,2.0],[5564,8,9.0],[5564,9,2.0],[5565,8,2.0],[5566,7,4.0],[5566,8,1.0],[5566,9,6.0],[5566,10,1.0],[5567,7,1.0],[5567,10,1.0],[5568,7,2.0],[5568,10,5.0],[5569,10,42.0],[5570,7,7.0],[5570,10,7.0],[5571,0,1.0],[5571,1,2.0],[5571,2,1.0],[5571,8,1.0],[5571,10,1.0],[5572,7,3.0],[5572,8,1.0],[5572,10,2.0],[5573,7,7.0],[5574,7,4.0],[5575,7,8.0],[5576,3,1.0],[5576,5,3.0],[5576,6,3.0],[5576,8,7.0],[5577,0,1.0],[5577,5,1.0],[5577,7,1.0],[5577,8,4.0],[5577,9,1.0],[5578,4,45.0],[5578,7,1.0],[5579,4,3.0],[5579,6,9.0],[5579,7,4.0],[5579,8,1.0],[5579,10,1.0],[5580,6,5.0],[5580,8,1.0],[5581,9,3.0],[5582,10,5.0],[5583,8,1.0],[5583,10,1.0],[5584,10,3.0],[5585,7,4.0],[5585,9,1.0],[5585,10,1.0],[5586,8,5.0],[5587,3,1.0],[5587,8,7.0],[5588,3,1.0],[5588,7,1.0],[5588,8,8.0],[5588,9,1.0],[5588,10,1.0],[5589,6,1.0],[5589,8,1.0],[5590,6,6.0],[5590,8,2.0],[5591,6,8.0],[5592,9,1.0],[5593,10,9.0],[5594,6,1.0],[5594,8,2.0],[5595,2,1.0],[5596,0,4.0],[5596,5,3.0],[5597,6,1.0],[5598,6,3.0],[5599,6,8.0],[5600,6,8.0],[5601,0,1.0],[5601,7,1.0],[5602,1,1.0],[5602,5,1.0],[5603,0,1.0],[5603,2,1.0],[5603,3,22.0],[5603,5,1.0],[5604,6,2.0],[5604,8,4.0],[5605,0,1.0],[5605,1,1.0],[5605,3,1.0],[5605,4,7.0],[5605,8,1.0],[5606,3,2.0],[5606,8,1.0],[5607,6,1.0],[5608,6,2.0],[5608,9,2.0],[5608,10,1.0],[5609,3,2.0],[5609,5,1.0],[5609,8,1.0],[5609,9,3.0],[5610,6,4.0],[5610,7,5.0],[5610,8,16.0],[5610,9,1.0],[5610,10,2.0],[5611,6,2.0],[5611,9,2.0],[5612,6,2.0],[5612,8,2.0],[5612,9,2.0],[5613,7,3.0],[5613,8,11.0],[5614,0,1.0],[5614,1,1.0],[5614,3,1.0],[5614,5,1.0],[5615,0,1.0],[5615,3,1.0],[5615,5,2.0],[5615,8,1.0],[5616,3,1.0],[5617,6,1.0],[5618,1,1.0],[5618,7,4.0],[5619,7,3.0],[5619,10,1.0],[5620,7,6.0],[5621,1,1.0],[5622,6,3.0],[5622,7,3.0],[5622,8,2.0],[5623,7,6.0],[5624,0,1.0],[5624,1,3.0],[5624,3,2.0],[5624,5,2.0],[5625,0,2.0],[5625,5,1.0],[5626,7,10.0],[5626,8,1.0],[5626,10,9.0],[5627,6,3.0],[5627,7,1.0],[5627,8,1.0],[5628,6,1.0],[5628,7,3.0],[5628,8,3.0],[5629,6,1.0],[5629,9,2.0],[5630,6,7.0],[5631,2,8.0],[5631,7,2.0],[5632,0,1.0],[5632,5,2.0],[5633,6,3.0],[5633,9,10.0],[5634,4,1.0],[5634,7,1.0],[5634,10,2.0],[5635,4,5.0],[5636,4,7.0],[5636,7,1.0],[5636,10,3.0],[5637,0,1.0],[5637,6,5.0],[5637,7,1.0],[5637,8,4.0],[5637,9,5.0],[5638,9,4.0],[5639,9,5.0],[5640,9,10.0],[5641,9,1.0],[5642,6,1.0],[5642,7,6.0],[5642,8,2.0],[5643,5,3.0],[5643,8,2.0],[5644,1,2.0],[5644,5,2.0],[5645,5,1.0],[5645,8,1.0],[5646,1,1.0],[5646,5,3.0],[5646,6,3.0],[5647,9,12.0],[5648,7,3.0],[5648,8,1.0],[5648,10,1.0],[5649,0,3.0],[5649,10,2.0],[5650,7,3.0],[5650,10,4.0],[5651,1,2.0],[5651,3,2.0],[5652,6,7.0],[5652,7,3.0],[5653,9,2.0],[5654,5,1.0],[5654,10,14.0],[5655,8,1.0],[5655,10,7.0],[5656,9,3.0],[5657,9,1.0],[5657,10,2.0],[5658,7,8.0],[5659,3,2.0],[5659,5,1.0],[5660,10,2.0],[5661,7,1.0],[5661,10,1.0],[5662,0,3.0],[5662,1,1.0],[5662,5,2.0],[5663,7,3.0],[5663,8,2.0],[5663,9,2.0],[5663,10,1.0],[5664,3,1.0],[5664,6,2.0],[5664,8,1.0],[5665,6,1.0],[5665,7,5.0],[5666,6,1.0],[5666,7,5.0],[5666,10,3.0],[5667,7,10.0],[5668,0,3.0],[5668,2,2.0],[5668,3,1.0],[5668,5,8.0],[5668,8,1.0],[5669,2,36.0],[5670,3,5.0],[5671,3,1.0],[5672,0,1.0],[5672,1,1.0],[5672,3,1.0],[5672,5,1.0],[5672,10,1.0],[5673,1,1.0],[5673,3,2.0],[5673,5,5.0],[5674,0,9.0],[5674,1,3.0],[5674,3,6.0],[5674,5,17.0],[5674,6,5.0],[5674,7,1.0],[5674,8,15.0],[5674,9,1.0],[5674,10,7.0],[5675,1,2.0],[5675,9,1.0],[5676,8,12.0],[5677,6,4.0],[5677,8,1.0],[5677,9,12.0],[5678,7,2.0],[5678,10,5.0],[5679,1,1.0],[5679,5,1.0],[5679,8,2.0],[5680,6,1.0],[5680,7,4.0],[5681,6,2.0],[5681,7,1.0],[5681,8,3.0],[5681,9,1.0],[5681,10,4.0],[5682,6,5.0],[5682,9,1.0],[5683,6,6.0],[5683,7,1.0],[5683,10,1.0],[5684,6,1.0],[5684,7,21.0],[5684,8,4.0],[5684,10,2.0],[5685,2,2.0],[5686,6,1.0],[5686,8,1.0],[5686,9,1.0],[5687,6,3.0],[5687,9,1.0],[5687,10,1.0],[5688,6,5.0],[5688,9,1.0],[5689,6,4.0],[5690,0,1.0],[5691,9,7.0],[5692,6,6.0],[5692,10,2.0],[5693,6,3.0],[5693,9,27.0],[5694,6,1.0],[5694,8,1.0],[5694,9,2.0],[5695,6,1.0],[5695,9,3.0],[5696,0,2.0],[5696,10,3.0],[5697,6,3.0],[5697,7,2.0],[5698,6,6.0],[5699,9,4.0],[5700,0,3.0],[5700,1,3.0],[5700,2,4.0],[5700,3,4.0],[5700,5,3.0],[5700,10,2.0],[5701,0,2.0],[5701,2,1.0],[5701,3,3.0],[5701,8,3.0],[5702,0,1.0],[5702,2,1.0],[5702,7,2.0],[5703,2,2.0],[5704,2,2.0],[5705,2,4.0],[5706,2,11.0],[5707,1,1.0],[5707,3,1.0],[5707,5,4.0],[5707,8,1.0],[5707,9,1.0],[5708,8,10.0],[5709,6,1.0],[5709,8,9.0],[5710,9,4.0],[5711,1,1.0],[5711,3,1.0],[5711,8,1.0],[5712,1,2.0],[5713,5,1.0],[5713,6,2.0],[5713,8,3.0],[5713,10,1.0],[5714,7,10.0],[5714,10,30.0],[5715,10,72.0],[5716,7,1.0],[5716,8,2.0],[5716,10,10.0],[5717,0,5.0],[5717,3,3.0],[5717,5,4.0],[5718,1,1.0],[5718,3,3.0],[5718,5,1.0],[5719,4,6.0],[5719,5,2.0],[5719,7,10.0],[5719,8,3.0],[5719,10,53.0],[5720,1,1.0],[5720,4,2.0],[5720,8,1.0],[5721,0,1.0],[5721,1,2.0],[5721,3,1.0],[5721,5,1.0],[5722,9,7.0],[5723,9,4.0],[5724,9,2.0],[5725,6,1.0],[5725,8,1.0],[5725,9,2.0],[5726,9,1.0],[5727,6,5.0],[5728,6,3.0],[5728,7,1.0],[5728,8,1.0],[5729,6,22.0],[5729,10,1.0],[5730,3,1.0],[5730,5,1.0],[5730,8,1.0],[5731,3,3.0],[5731,5,1.0],[5732,6,2.0],[5732,8,2.0],[5732,9,2.0],[5733,9,8.0],[5734,6,6.0],[5734,8,1.0],[5734,9,7.0],[5735,4,5.0],[5735,10,1.0],[5736,4,1.0],[5736,6,1.0],[5736,9,1.0],[5737,7,1.0],[5737,8,1.0],[5737,10,1.0],[5738,1,1.0],[5738,2,1.0],[5738,5,1.0],[5738,8,1.0],[5739,0,2.0],[5739,5,2.0],[5740,6,2.0],[5741,1,2.0],[5741,4,1.0],[5741,6,1.0],[5742,7,6.0],[5743,4,3.0],[5743,7,13.0],[5744,7,13.0],[5745,7,4.0],[5746,1,2.0],[5746,3,5.0],[5747,6,1.0],[5747,9,3.0],[5748,7,1.0],[5748,8,3.0],[5749,8,12.0],[5749,10,1.0],[5750,6,1.0],[5750,8,15.0],[5751,6,1.0],[5751,8,4.0],[5752,0,1.0],[5752,2,1.0],[5752,7,4.0],[5752,10,1.0],[5753,7,5.0],[5754,3,1.0],[5754,7,2.0],[5755,0,1.0],[5755,3,3.0],[5756,2,1.0],[5756,4,3.0],[5756,5,1.0],[5757,3,2.0],[5757,6,1.0],[5757,7,1.0],[5757,8,2.0],[5758,3,1.0],[5758,5,1.0],[5758,6,1.0],[5759,6,2.0],[5759,7,3.0],[5759,10,3.0],[5760,8,1.0],[5760,9,3.0],[5761,4,2.0],[5761,7,1.0],[5761,8,3.0],[5761,10,1.0],[5762,5,1.0],[5762,7,2.0],[5763,6,2.0],[5763,7,2.0],[5763,9,1.0],[5764,0,2.0],[5764,2,1.0],[5764,3,1.0],[5764,5,5.0],[5764,10,23.0],[5765,10,3.0],[5766,8,17.0],[5766,10,6.0],[5767,10,7.0],[5768,0,1.0],[5768,4,1.0],[5768,5,2.0],[5769,3,3.0],[5769,5,1.0],[5769,8,3.0],[5770,1,2.0],[5770,8,4.0],[5770,10,1.0],[5771,0,3.0],[5771,1,6.0],[5771,2,4.0],[5771,4,1.0],[5771,5,8.0],[5772,0,1.0],[5772,3,1.0],[5772,4,2.0],[5772,5,1.0],[5773,0,1.0],[5773,1,7.0],[5773,2,1.0],[5773,4,18.0],[5773,5,10.0],[5774,4,1.0],[5774,6,1.0],[5774,8,1.0],[5775,0,4.0],[5775,10,2.0],[5776,7,3.0],[5776,10,1.0],[5777,7,12.0],[5778,6,1.0],[5778,7,2.0],[5778,10,1.0],[5779,10,4.0],[5780,2,2.0],[5780,8,1.0],[5781,3,2.0],[5781,5,1.0],[5782,5,3.0],[5782,6,2.0],[5783,6,3.0],[5784,5,1.0],[5784,8,1.0],[5785,0,1.0],[5785,1,2.0],[5785,5,2.0],[5786,2,1.0],[5786,3,1.0],[5786,5,1.0],[5787,6,12.0],[5788,6,3.0],[5788,8,1.0],[5789,6,10.0],[5789,9,3.0],[5790,6,4.0],[5790,7,2.0],[5790,8,1.0],[5791,0,7.0],[5791,1,4.0],[5791,3,5.0],[5791,5,4.0],[5792,6,8.0],[5792,7,2.0],[5792,8,1.0],[5792,9,3.0],[5793,6,6.0],[5793,7,6.0],[5794,6,4.0],[5795,6,5.0],[5795,7,1.0],[5796,0,2.0],[5796,1,3.0],[5796,2,1.0],[5796,3,2.0],[5796,4,3.0],[5796,5,1.0],[5797,2,1.0],[5797,3,1.0],[5797,5,2.0],[5798,0,1.0],[5798,1,3.0],[5798,3,1.0],[5798,5,5.0],[5799,3,2.0],[5799,5,1.0],[5800,1,2.0],[5800,5,1.0],[5801,2,1.0],[5801,5,1.0],[5802,0,1.0],[5802,1,2.0],[5802,5,3.0],[5803,0,1.0],[5803,5,1.0],[5803,9,1.0],[5804,3,1.0],[5805,0,1.0],[5805,1,1.0],[5805,3,3.0],[5805,4,1.0],[5805,8,6.0],[5806,0,1.0],[5806,2,1.0],[5806,3,1.0],[5806,4,1.0],[5807,0,3.0],[5807,1,1.0],[5807,2,2.0],[5807,3,8.0],[5807,4,5.0],[5807,7,1.0],[5808,6,2.0],[5808,7,1.0],[5808,9,3.0],[5809,6,5.0],[5809,9,10.0],[5810,6,2.0],[5810,8,2.0],[5810,9,2.0],[5811,6,5.0],[5811,7,6.0],[5811,8,2.0],[5812,6,1.0],[5812,8,3.0],[5812,9,1.0],[5812,10,3.0],[5813,6,5.0],[5814,9,4.0],[5815,9,1.0],[5816,8,2.0],[5816,9,2.0],[5817,9,4.0],[5818,7,6.0],[5819,6,1.0],[5820,0,1.0],[5820,6,6.0],[5820,7,2.0],[5820,8,2.0],[5821,3,2.0],[5821,6,1.0],[5821,8,4.0],[5822,6,1.0],[5822,8,4.0],[5823,9,3.0],[5824,9,3.0],[5825,8,6.0],[5826,7,4.0],[5827,6,2.0],[5827,8,1.0],[5828,6,1.0],[5828,7,2.0],[5828,8,1.0],[5829,6,2.0],[5829,7,1.0],[5829,10,4.0],[5830,10,1.0],[5831,1,4.0],[5831,2,10.0],[5831,9,1.0],[5831,10,1.0],[5832,1,1.0],[5832,4,1.0],[5833,4,3.0],[5833,8,5.0],[5834,6,3.0],[5834,9,3.0],[5835,6,4.0],[5835,9,4.0],[5836,1,2.0],[5836,3,2.0],[5836,5,3.0],[5836,8,1.0],[5836,10,1.0],[5837,6,2.0],[5837,7,1.0],[5838,7,1.0],[5838,8,1.0],[5838,9,6.0],[5839,6,1.0],[5839,8,1.0],[5839,9,3.0],[5840,6,1.0],[5840,7,13.0],[5841,6,1.0],[5841,8,1.0],[5841,9,1.0],[5842,7,4.0],[5842,8,1.0],[5842,9,1.0],[5843,10,4.0],[5844,10,1.0],[5845,8,6.0],[5845,10,1.0],[5846,8,1.0],[5846,10,1.0],[5847,8,1.0],[5847,10,2.0],[5848,10,6.0],[5849,7,2.0],[5849,10,1.0],[5850,0,2.0],[5850,3,1.0],[5850,5,2.0],[5851,3,5.0],[5851,5,1.0],[5852,0,3.0],[5852,2,3.0],[5852,3,2.0],[5852,5,1.0],[5853,6,2.0],[5853,8,3.0],[5853,9,1.0],[5854,6,3.0],[5854,7,1.0],[5854,8,2.0],[5855,6,3.0],[5855,7,1.0],[5855,8,2.0],[5855,10,1.0],[5856,6,2.0],[5856,7,1.0],[5856,8,4.0],[5856,9,6.0],[5857,6,1.0],[5857,7,3.0],[5857,8,1.0],[5858,5,4.0],[5858,6,1.0],[5858,7,2.0],[5858,8,2.0],[5859,0,1.0],[5859,3,3.0],[5859,5,3.0],[5859,7,1.0],[5859,10,1.0],[5860,1,1.0],[5860,3,2.0],[5860,5,1.0],[5860,8,2.0],[5861,0,1.0],[5861,3,1.0],[5861,5,1.0],[5862,5,2.0],[5863,0,1.0],[5863,3,3.0],[5863,5,1.0],[5864,1,1.0],[5864,6,2.0],[5864,8,1.0],[5865,0,8.0],[5865,1,1.0],[5865,4,1.0],[5865,5,3.0],[5866,0,3.0],[5866,3,3.0],[5866,5,1.0],[5867,1,1.0],[5867,2,2.0],[5867,3,1.0],[5867,4,2.0],[5868,2,1.0],[5868,4,7.0],[5868,5,1.0],[5869,1,3.0],[5869,3,3.0],[5869,4,22.0],[5870,2,1.0],[5870,4,2.0],[5870,5,2.0],[5871,8,7.0],[5872,8,4.0],[5873,6,4.0],[5874,3,6.0],[5874,8,1.0],[5875,3,3.0],[5876,3,1.0],[5876,4,1.0],[5876,5,2.0],[5877,3,2.0],[5878,4,2.0],[5878,5,1.0],[5879,1,1.0],[5879,8,3.0],[5880,0,3.0],[5881,0,1.0],[5881,5,1.0],[5881,7,1.0],[5881,8,1.0],[5882,6,7.0],[5883,6,9.0],[5883,8,1.0],[5883,9,2.0],[5884,6,9.0],[5884,8,3.0],[5884,10,1.0],[5885,0,3.0],[5885,1,1.0],[5885,3,4.0],[5885,5,1.0],[5885,8,2.0],[5886,0,1.0],[5886,3,1.0],[5887,6,2.0],[5887,8,1.0],[5888,6,5.0],[5888,8,9.0],[5889,6,2.0],[5889,7,1.0],[5890,5,1.0],[5890,6,1.0],[5890,7,2.0],[5891,0,9.0],[5891,1,4.0],[5891,2,1.0],[5891,5,4.0],[5892,0,1.0],[5893,0,1.0],[5893,1,1.0],[5893,4,4.0],[5893,9,62.0],[5894,3,1.0],[5894,5,72.0],[5895,0,25.0],[5895,1,3.0],[5895,2,27.0],[5895,3,32.0],[5895,5,16.0],[5895,6,1.0],[5895,7,2.0],[5895,9,5.0],[5895,10,1.0],[5896,0,1.0],[5896,5,2.0],[5897,6,2.0],[5898,6,12.0],[5899,6,2.0],[5899,9,2.0],[5900,10,1.0],[5901,1,1.0],[5901,5,1.0],[5902,6,3.0],[5903,0,3.0],[5903,2,4.0],[5904,3,2.0],[5904,5,5.0],[5904,8,1.0],[5905,1,1.0],[5905,3,1.0],[5905,5,2.0],[5905,8,1.0],[5906,1,1.0],[5906,3,1.0],[5906,5,1.0],[5907,6,1.0],[5907,7,1.0],[5907,9,1.0],[5908,9,3.0],[5909,9,23.0],[5910,8,9.0],[5911,6,1.0],[5911,7,1.0],[5911,8,4.0],[5912,9,4.0],[5913,0,1.0],[5913,10,2.0],[5914,10,4.0],[5915,9,3.0],[5916,10,3.0],[5917,9,20.0],[5918,6,4.0],[5918,9,16.0],[5919,0,5.0],[5919,2,7.0],[5919,3,3.0],[5919,4,6.0],[5919,5,1.0],[5919,7,1.0],[5920,7,4.0],[5921,3,1.0],[5921,8,6.0],[5922,8,20.0],[5923,2,1.0],[5923,3,6.0],[5923,5,2.0],[5923,8,1.0],[5924,7,2.0],[5924,8,5.0],[5925,6,4.0],[5925,7,1.0],[5925,8,3.0],[5926,6,4.0],[5926,7,10.0],[5926,8,7.0],[5926,10,2.0],[5927,6,6.0],[5927,8,7.0],[5928,6,1.0],[5928,7,2.0],[5928,10,1.0],[5929,0,1.0],[5929,5,4.0],[5930,6,1.0],[5930,7,2.0],[5931,6,1.0],[5931,7,1.0],[5931,8,7.0],[5931,10,1.0],[5932,6,1.0],[5932,8,3.0],[5933,6,4.0],[5934,7,20.0],[5935,6,6.0],[5935,7,2.0],[5935,8,3.0],[5935,10,3.0],[5936,7,24.0],[5937,6,2.0],[5937,7,1.0],[5938,7,3.0],[5939,3,2.0],[5939,7,1.0],[5940,7,4.0],[5941,7,1.0],[5941,9,1.0],[5942,2,3.0],[5943,2,2.0],[5944,10,4.0],[5945,6,3.0],[5945,7,2.0],[5945,8,7.0],[5946,5,3.0],[5946,8,2.0],[5947,7,4.0],[5947,8,1.0],[5947,9,2.0],[5948,6,6.0],[5948,7,8.0],[5949,7,4.0],[5950,5,1.0],[5950,7,3.0],[5950,8,3.0],[5951,0,1.0],[5951,5,1.0],[5951,8,8.0],[5952,6,1.0],[5952,7,6.0],[5953,0,1.0],[5953,1,1.0],[5953,2,1.0],[5953,3,2.0],[5953,5,1.0],[5953,7,9.0],[5953,10,1.0],[5954,10,4.0],[5955,10,5.0],[5956,10,3.0],[5957,6,4.0],[5957,10,1.0],[5958,6,3.0],[5958,7,2.0],[5958,9,1.0],[5958,10,12.0],[5959,3,3.0],[5960,0,1.0],[5960,1,1.0],[5960,5,4.0],[5961,5,7.0],[5961,7,1.0],[5962,0,4.0],[5962,1,1.0],[5962,2,1.0],[5962,3,3.0],[5962,5,6.0],[5962,6,1.0],[5963,0,1.0],[5963,3,1.0],[5963,8,1.0],[5964,3,1.0],[5964,4,1.0],[5964,5,1.0],[5965,7,5.0],[5965,10,7.0],[5966,7,1.0],[5967,4,1.0],[5967,6,1.0],[5967,7,3.0],[5968,4,4.0],[5969,1,1.0],[5969,5,1.0],[5969,9,1.0],[5970,7,2.0],[5971,6,1.0],[5971,7,3.0],[5971,10,1.0],[5972,7,3.0],[5973,7,1.0],[5974,0,3.0],[5974,1,1.0],[5975,1,2.0],[5976,0,2.0],[5976,1,2.0],[5977,9,3.0],[5978,9,4.0],[5978,10,1.0],[5979,9,8.0],[5980,6,4.0],[5981,6,5.0],[5981,7,5.0],[5982,6,3.0],[5982,7,3.0],[5983,6,4.0],[5983,7,3.0],[5983,8,1.0],[5983,9,2.0],[5984,0,1.0],[5984,5,1.0],[5984,8,2.0],[5985,1,1.0],[5985,3,1.0],[5985,5,5.0],[5986,0,3.0],[5986,1,1.0],[5986,5,2.0],[5987,3,2.0],[5987,4,2.0],[5987,5,1.0],[5988,9,25.0],[5989,9,2.0],[5990,8,1.0],[5990,9,10.0],[5991,9,2.0],[5992,2,1.0],[5993,1,1.0],[5993,2,5.0],[5994,2,17.0],[5994,3,1.0],[5995,0,2.0],[5996,9,1.0],[5996,10,5.0],[5997,2,1.0],[5997,7,1.0],[5997,10,1.0],[5998,2,2.0],[5998,3,1.0],[5999,3,2.0],[6000,9,1.0],[6001,1,1.0],[6001,9,2.0],[6002,7,4.0],[6003,7,3.0],[6004,2,192.0],[6004,9,1.0],[6005,0,2.0],[6005,1,1.0],[6005,3,2.0],[6005,5,2.0],[6005,7,2.0],[6005,8,2.0],[6005,10,1.0],[6006,3,5.0],[6006,8,1.0],[6006,10,19.0],[6007,3,1.0],[6008,8,1.0],[6008,9,7.0],[6009,9,5.0],[6010,9,2.0],[6011,5,2.0],[6011,10,1.0],[6012,10,4.0],[6013,7,1.0],[6013,9,3.0],[6014,7,2.0],[6015,9,2.0],[6016,7,1.0],[6016,8,2.0],[6017,7,2.0],[6018,7,3.0],[6019,2,73.0],[6019,7,1.0],[6019,8,1.0],[6019,9,1.0],[6019,10,1.0],[6020,0,2.0],[6020,1,1.0],[6020,2,19.0],[6020,3,5.0],[6020,5,3.0],[6020,8,1.0],[6020,10,1.0],[6021,0,4.0],[6021,5,1.0],[6021,8,1.0],[6021,10,2.0],[6022,2,1.0],[6022,3,1.0],[6022,8,2.0],[6023,6,4.0],[6023,9,26.0],[6024,7,3.0],[6024,8,1.0],[6025,1,4.0],[6025,3,2.0],[6025,4,7.0],[6026,1,1.0],[6026,4,1.0],[6026,5,2.0],[6027,0,2.0],[6027,1,1.0],[6027,4,22.0],[6027,7,1.0],[6027,8,6.0],[6028,4,6.0],[6029,1,1.0],[6029,3,1.0],[6029,4,5.0],[6029,5,2.0],[6030,0,1.0],[6030,6,4.0],[6030,8,6.0],[6030,9,3.0],[6031,6,7.0],[6031,7,139.0],[6031,8,9.0],[6031,10,551.0],[6032,6,3.0],[6033,6,4.0],[6033,7,1.0],[6033,8,1.0],[6034,2,7.0],[6035,2,3.0],[6036,9,1.0],[6037,8,1.0],[6037,9,4.0],[6037,10,1.0],[6038,6,2.0],[6038,9,3.0],[6039,9,4.0],[6040,10,2.0],[6041,7,3.0],[6041,8,1.0],[6042,4,1.0],[6042,7,3.0],[6042,10,5.0],[6043,6,2.0],[6043,7,3.0],[6044,6,4.0],[6044,7,2.0],[6044,8,1.0],[6045,6,6.0],[6045,8,7.0],[6046,6,1.0],[6046,9,2.0],[6047,9,10.0],[6048,9,3.0],[6049,8,1.0],[6049,9,4.0],[6050,6,1.0],[6050,9,4.0],[6051,9,5.0],[6052,1,1.0],[6052,8,3.0],[6052,10,2.0],[6053,0,2.0],[6053,5,2.0],[6054,6,1.0],[6054,8,1.0],[6054,9,3.0],[6055,7,1.0],[6056,0,1.0],[6056,1,2.0],[6056,5,1.0],[6057,0,1.0],[6058,8,6.0],[6059,7,4.0],[6059,8,1.0],[6060,7,2.0],[6060,8,1.0],[6060,10,1.0],[6061,0,2.0],[6061,2,1.0],[6061,3,3.0],[6061,5,2.0],[6061,8,1.0],[6062,0,1.0],[6062,3,1.0],[6063,1,3.0],[6063,4,3.0],[6063,5,2.0],[6064,1,3.0],[6064,3,3.0],[6064,5,2.0],[6065,0,1.0],[6065,1,2.0],[6065,3,4.0],[6065,5,6.0],[6066,0,1.0],[6066,4,1.0],[6067,1,1.0],[6067,6,1.0],[6067,10,1.0],[6068,1,1.0],[6068,3,1.0],[6068,5,1.0],[6069,2,612.0],[6069,3,2.0],[6070,7,1.0],[6070,8,1.0],[6070,9,1.0],[6071,9,1.0],[6072,9,1.0],[6073,9,2.0],[6074,9,2.0],[6075,9,1.0],[6076,6,4.0],[6076,9,5.0],[6077,6,2.0],[6078,1,1.0],[6078,4,3.0],[6078,5,1.0],[6079,4,1.0],[6079,5,1.0],[6080,6,11.0],[6080,7,12.0],[6080,8,1.0],[6081,6,1.0],[6081,9,2.0],[6082,6,4.0],[6082,8,15.0],[6083,2,8.0],[6084,6,1.0],[6084,8,2.0],[6085,6,1.0],[6085,8,3.0],[6086,6,2.0],[6086,9,1.0],[6087,7,1.0],[6087,10,7.0],[6088,8,2.0],[6088,9,2.0],[6089,8,2.0],[6090,0,3.0],[6090,3,1.0],[6090,5,1.0],[6091,10,3.0],[6092,2,1.0],[6092,5,2.0],[6092,10,2.0],[6093,6,1.0],[6093,9,1.0],[6094,7,5.0],[6094,8,17.0],[6094,9,16.0],[6095,1,2.0],[6095,4,1.0],[6096,10,2.0],[6097,7,3.0],[6097,10,4.0],[6098,0,1.0],[6099,8,4.0],[6099,9,1.0],[6100,6,2.0],[6100,8,17.0],[6100,9,2.0],[6100,10,4.0],[6101,3,7.0],[6102,6,1.0],[6102,7,2.0],[6102,10,1.0],[6103,4,2.0],[6103,7,6.0],[6103,10,2.0],[6104,2,24.0],[6105,2,17.0],[6105,3,1.0],[6105,5,1.0],[6106,2,17.0],[6106,3,3.0],[6106,4,1.0],[6107,6,1.0],[6107,7,3.0],[6108,7,3.0],[6108,8,4.0],[6108,10,4.0],[6109,6,2.0],[6109,7,2.0],[6110,7,13.0],[6110,8,2.0],[6111,7,4.0],[6112,1,2.0],[6112,4,1.0],[6113,0,2.0],[6113,1,2.0],[6113,2,7.0],[6113,4,11.0],[6113,5,8.0],[6113,8,1.0],[6114,8,1.0],[6114,9,2.0],[6115,5,2.0],[6116,0,1.0],[6116,3,1.0],[6116,5,1.0],[6116,6,1.0],[6116,8,1.0],[6117,5,1.0],[6117,7,1.0],[6117,9,2.0],[6118,0,1.0],[6118,1,1.0],[6119,0,1.0],[6119,1,1.0],[6119,5,1.0],[6120,0,3.0],[6120,1,3.0],[6120,5,3.0],[6121,0,4.0],[6122,0,1.0],[6122,5,2.0],[6123,7,4.0],[6123,8,9.0],[6124,1,1.0],[6124,3,1.0],[6124,4,1.0],[6124,5,4.0],[6125,4,4.0],[6125,7,1.0],[6125,8,1.0],[6126,1,4.0],[6126,3,1.0],[6126,4,13.0],[6127,0,2.0],[6127,1,1.0],[6127,5,2.0],[6128,1,1.0],[6128,2,1.0],[6128,5,1.0],[6129,5,1.0],[6129,6,1.0],[6129,8,1.0],[6129,9,1.0],[6130,2,1.0],[6130,5,3.0],[6131,6,2.0],[6132,0,1.0],[6132,5,2.0],[6133,0,2.0],[6133,1,1.0],[6134,8,1.0],[6134,9,4.0],[6135,9,18.0],[6136,8,6.0],[6136,9,12.0],[6137,0,1.0],[6137,1,1.0],[6137,3,1.0],[6138,0,5.0],[6138,2,1.0],[6138,3,3.0],[6138,5,8.0],[6138,8,1.0],[6139,3,3.0],[6140,3,2.0],[6140,8,3.0],[6140,10,1.0],[6141,0,8.0],[6141,1,8.0],[6141,3,2.0],[6141,4,2.0],[6141,5,5.0],[6141,7,1.0],[6142,6,3.0],[6142,7,1.0],[6143,6,3.0],[6144,7,9.0],[6144,10,9.0],[6145,0,4.0],[6145,1,4.0],[6145,2,1.0],[6145,4,1.0],[6145,5,7.0],[6145,8,1.0],[6145,10,1.0],[6146,10,3.0],[6147,8,4.0],[6148,6,4.0],[6148,7,2.0],[6148,8,2.0],[6148,9,7.0],[6148,10,3.0],[6149,5,1.0],[6150,8,5.0],[6150,10,1.0],[6151,6,1.0],[6151,7,5.0],[6151,8,3.0],[6152,7,1.0],[6152,8,3.0],[6153,0,1.0],[6153,1,1.0],[6153,5,1.0],[6154,1,1.0],[6154,4,1.0],[6154,5,1.0],[6154,7,1.0],[6155,9,4.0],[6156,9,8.0],[6157,7,3.0],[6157,9,1.0],[6157,10,2.0],[6158,6,1.0],[6158,7,2.0],[6159,4,3.0],[6159,7,1.0],[6159,8,1.0],[6159,9,1.0],[6159,10,2.0],[6160,0,1.0],[6160,1,1.0],[6160,4,2.0],[6161,4,3.0],[6161,6,8.0],[6161,10,5.0],[6162,4,1.0],[6162,10,3.0],[6163,6,5.0],[6164,6,5.0],[6164,8,1.0],[6165,8,1.0],[6166,6,2.0],[6166,7,5.0],[6166,8,1.0],[6167,7,3.0],[6168,7,1.0],[6168,10,2.0],[6169,9,1.0],[6170,2,1.0],[6171,8,3.0],[6172,8,2.0],[6173,3,1.0],[6173,5,1.0],[6173,6,1.0],[6173,7,3.0],[6173,8,9.0],[6174,7,3.0],[6175,1,1.0],[6176,0,2.0],[6176,1,1.0],[6176,2,1.0],[6176,3,9.0],[6176,4,1.0],[6176,5,3.0],[6176,7,1.0],[6176,8,2.0],[6177,0,2.0],[6177,1,1.0],[6177,2,1.0],[6177,7,4.0],[6177,8,2.0],[6177,10,9.0],[6178,0,1.0],[6178,1,2.0],[6178,2,2.0],[6178,3,3.0],[6179,2,3.0],[6179,4,1.0],[6180,7,18.0],[6180,8,4.0],[6181,8,1.0],[6181,10,1.0],[6182,6,16.0],[6183,0,3.0],[6183,1,9.0],[6183,2,2.0],[6183,3,3.0],[6183,4,2.0],[6183,5,9.0],[6183,8,3.0],[6184,0,1.0],[6184,3,1.0],[6184,5,2.0],[6185,5,2.0],[6186,6,2.0],[6186,9,2.0],[6187,1,1.0],[6187,3,1.0],[6187,5,1.0],[6188,0,2.0],[6188,1,1.0],[6188,3,3.0],[6188,5,1.0],[6189,6,2.0],[6189,8,3.0],[6189,9,1.0],[6190,0,1.0],[6190,6,1.0],[6190,8,1.0],[6191,6,3.0],[6191,9,1.0],[6192,8,5.0],[6193,0,2.0],[6193,1,1.0],[6194,6,2.0],[6194,9,4.0],[6195,6,1.0],[6195,7,2.0],[6195,8,3.0],[6195,10,2.0],[6196,6,1.0],[6196,7,2.0],[6196,8,4.0],[6196,9,1.0],[6197,6,1.0],[6197,7,5.0],[6197,8,1.0],[6198,6,7.0],[6198,8,1.0],[6199,6,6.0],[6199,9,7.0],[6200,0,1.0],[6200,1,2.0],[6200,3,1.0],[6201,0,1.0],[6201,1,2.0],[6201,2,1.0],[6201,3,3.0],[6201,5,1.0],[6202,2,1.0],[6202,8,1.0],[6202,10,1.0],[6203,0,1.0],[6203,3,1.0],[6203,5,1.0],[6204,8,2.0],[6204,10,1.0],[6205,9,3.0],[6206,7,2.0],[6206,9,1.0],[6206,10,2.0],[6207,7,13.0],[6208,7,12.0],[6208,10,2.0],[6209,0,2.0],[6209,1,1.0],[6210,0,2.0],[6210,1,3.0],[6210,3,2.0],[6210,5,5.0],[6211,5,5.0],[6212,3,1.0],[6212,5,1.0],[6213,6,2.0],[6213,9,4.0],[6214,6,2.0],[6214,7,4.0],[6214,8,2.0],[6214,9,2.0],[6214,10,1.0],[6215,5,1.0],[6215,9,7.0],[6216,4,5.0],[6216,8,3.0],[6217,1,1.0],[6217,4,2.0],[6218,6,5.0],[6218,9,1.0],[6219,0,6.0],[6219,1,3.0],[6220,9,5.0],[6221,0,3.0],[6221,2,5.0],[6221,3,6.0],[6221,5,3.0],[6221,7,1.0],[6222,9,3.0],[6223,6,2.0],[6223,7,4.0],[6224,0,1.0],[6224,3,1.0],[6224,5,1.0],[6225,6,13.0],[6225,8,8.0],[6225,9,5.0],[6226,6,2.0],[6226,8,2.0],[6227,6,4.0],[6228,2,2.0],[6228,4,1.0],[6228,5,1.0],[6228,7,1.0],[6228,8,17.0],[6229,8,1.0],[6229,9,1.0],[6230,9,3.0],[6231,6,1.0],[6231,7,1.0],[6231,8,5.0],[6232,6,1.0],[6232,8,2.0],[6232,10,1.0],[6233,9,2.0],[6234,6,2.0],[6234,9,1.0],[6235,6,2.0],[6235,8,1.0],[6235,9,1.0],[6236,9,2.0],[6237,8,2.0],[6237,9,3.0],[6238,2,1.0],[6238,6,77.0],[6238,7,9.0],[6238,8,3.0],[6238,9,3.0],[6238,10,3.0],[6239,6,2.0],[6239,8,1.0],[6239,9,1.0],[6240,9,8.0],[6241,3,1.0],[6241,5,1.0],[6242,7,4.0],[6243,7,9.0],[6243,8,1.0],[6244,6,1.0],[6244,7,5.0],[6245,3,1.0],[6245,6,1.0],[6245,7,1.0],[6245,8,2.0],[6245,9,2.0],[6245,10,1.0],[6246,2,1.0],[6246,10,2.0],[6247,8,6.0],[6248,1,3.0],[6248,2,2.0],[6248,3,9.0],[6248,4,3.0],[6248,5,1.0],[6249,3,1.0],[6249,10,1.0],[6250,6,1.0],[6250,8,3.0],[6250,9,1.0],[6251,3,1.0],[6251,4,1.0],[6251,5,2.0],[6251,8,1.0],[6252,4,4.0],[6253,4,3.0],[6253,7,2.0],[6253,10,5.0],[6254,0,8.0],[6254,1,4.0],[6254,2,2.0],[6254,3,12.0],[6254,4,2.0],[6254,5,36.0],[6255,0,1.0],[6255,1,1.0],[6255,5,2.0],[6256,7,4.0],[6257,0,1.0],[6257,1,4.0],[6257,3,2.0],[6257,4,2.0],[6257,5,12.0],[6257,6,1.0],[6257,8,5.0],[6258,7,2.0],[6258,9,1.0],[6259,3,2.0],[6260,3,1.0],[6260,4,8.0],[6260,7,1.0],[6260,8,5.0],[6261,4,6.0],[6262,0,5.0],[6262,1,2.0],[6262,2,1.0],[6262,4,5.0],[6262,5,2.0],[6263,4,16.0],[6264,0,2.0],[6264,1,2.0],[6264,4,177.0],[6264,5,4.0],[6265,4,7.0],[6265,6,1.0],[6265,7,4.0],[6265,10,3.0],[6266,0,1.0],[6266,1,3.0],[6266,3,1.0],[6266,5,4.0],[6267,1,1.0],[6267,7,2.0],[6267,8,5.0],[6268,6,3.0],[6268,7,20.0],[6268,8,1.0],[6269,1,1.0],[6269,4,2.0],[6269,5,1.0],[6270,1,1.0],[6270,5,1.0],[6271,0,4.0],[6271,1,3.0],[6272,1,1.0],[6272,2,1.0],[6272,3,1.0],[6273,0,2.0],[6273,1,1.0],[6273,5,2.0],[6273,7,2.0],[6273,8,1.0],[6273,10,1.0],[6274,5,1.0],[6274,8,2.0],[6275,3,1.0],[6275,7,19.0],[6275,8,6.0],[6275,9,1.0],[6275,10,6.0],[6276,7,6.0],[6276,8,3.0],[6276,9,2.0],[6276,10,16.0],[6277,6,1.0],[6277,8,5.0],[6277,9,1.0],[6277,10,7.0],[6278,6,2.0],[6278,7,1.0],[6278,10,3.0],[6279,7,2.0],[6279,8,5.0],[6279,10,5.0],[6280,6,9.0],[6281,3,1.0],[6281,5,2.0],[6281,6,1.0],[6281,8,1.0],[6281,10,1.0],[6282,1,1.0],[6282,10,1.0],[6283,7,4.0],[6283,9,1.0],[6283,10,12.0],[6284,8,1.0],[6284,10,6.0],[6285,9,1.0],[6285,10,2.0],[6286,7,2.0],[6286,10,3.0],[6287,6,4.0],[6287,8,6.0],[6288,6,1.0],[6288,8,8.0],[6289,9,2.0],[6290,7,1.0],[6290,8,1.0],[6290,9,2.0],[6291,9,6.0],[6292,6,1.0],[6292,9,5.0],[6293,8,4.0],[6293,10,10.0],[6294,10,3.0],[6295,10,31.0],[6296,10,3.0],[6297,6,1.0],[6297,7,2.0],[6298,7,9.0],[6299,6,1.0],[6299,10,3.0],[6300,7,1.0],[6300,10,5.0],[6301,8,1.0],[6301,10,3.0],[6302,8,4.0],[6303,7,4.0],[6303,8,1.0],[6304,7,15.0],[6305,6,2.0],[6305,8,2.0],[6305,9,5.0],[6306,4,25.0],[6307,0,2.0],[6307,3,1.0],[6307,5,1.0],[6308,0,2.0],[6308,1,1.0],[6308,4,2.0],[6308,5,3.0],[6309,3,1.0],[6310,9,3.0],[6311,9,2.0],[6312,2,5.0],[6313,6,8.0],[6313,8,1.0],[6313,9,11.0],[6314,0,2.0],[6314,1,2.0],[6314,2,1.0],[6314,5,1.0],[6315,7,5.0],[6315,10,1.0],[6316,6,6.0],[6316,7,2.0],[6316,8,3.0],[6317,6,17.0],[6317,8,13.0],[6318,0,1.0],[6318,3,3.0],[6318,5,1.0],[6318,6,1.0],[6319,0,2.0],[6319,3,1.0],[6319,5,1.0],[6319,6,1.0],[6319,8,1.0],[6320,0,1.0],[6320,2,1.0],[6320,3,2.0],[6320,7,2.0],[6320,10,5.0],[6321,3,3.0],[6321,5,1.0],[6321,9,1.0],[6321,10,1.0],[6322,0,2.0],[6322,3,2.0],[6322,5,3.0],[6322,6,2.0],[6322,8,5.0],[6322,9,4.0],[6323,0,2.0],[6323,1,1.0],[6323,3,2.0],[6323,5,4.0],[6324,0,13.0],[6324,1,14.0],[6324,2,10.0],[6324,3,11.0],[6324,4,4.0],[6324,5,10.0],[6325,1,1.0],[6325,3,2.0],[6326,0,1.0],[6326,4,2.0],[6326,8,1.0],[6327,3,1.0],[6327,6,1.0],[6327,8,5.0],[6328,6,6.0],[6328,7,1.0],[6328,8,14.0],[6329,8,2.0],[6330,0,2.0],[6330,1,1.0],[6330,3,1.0],[6330,6,1.0],[6330,7,1.0],[6330,8,1.0],[6330,9,8.0],[6331,1,2.0],[6331,3,1.0],[6332,6,131.0],[6332,7,30.0],[6332,8,44.0],[6332,9,74.0],[6333,7,2.0],[6334,5,1.0],[6335,0,1.0],[6335,2,2.0],[6335,3,5.0],[6336,0,4.0],[6336,3,4.0],[6337,1,1.0],[6337,2,1.0],[6337,3,1.0],[6338,0,3.0],[6338,3,3.0],[6338,5,2.0],[6339,1,1.0],[6339,3,1.0],[6339,5,2.0],[6340,7,1.0],[6341,0,1.0],[6341,3,1.0],[6341,5,2.0],[6342,1,1.0],[6342,3,1.0],[6343,0,1.0],[6343,1,1.0],[6343,3,2.0],[6343,5,1.0],[6343,7,2.0],[6344,7,2.0],[6345,7,1.0],[6345,8,3.0],[6346,6,1.0],[6346,7,2.0],[6346,8,2.0],[6346,10,1.0],[6347,6,2.0],[6347,9,7.0],[6348,6,8.0],[6348,7,8.0],[6348,8,17.0],[6348,9,2.0],[6348,10,4.0],[6349,6,4.0],[6349,7,1.0],[6350,9,7.0],[6351,9,5.0],[6352,2,1.0],[6352,6,1.0],[6352,8,4.0],[6352,9,1.0],[6353,6,1.0],[6353,9,1.0],[6354,0,1.0],[6354,1,1.0],[6354,2,1.0],[6354,4,1.0],[6354,5,1.0],[6355,0,1.0],[6355,2,1.0],[6355,4,3.0],[6355,5,6.0],[6355,6,2.0],[6355,8,4.0],[6356,0,2.0],[6356,3,1.0],[6356,5,1.0],[6356,8,1.0],[6357,0,1.0],[6357,1,3.0],[6357,5,4.0],[6358,1,1.0],[6358,4,1.0],[6358,8,1.0],[6359,4,1.0],[6359,7,3.0],[6360,10,5.0],[6361,3,1.0],[6361,4,1.0],[6361,5,1.0],[6361,8,2.0],[6362,6,1.0],[6362,7,2.0],[6362,8,2.0],[6363,8,2.0],[6363,10,3.0],[6364,6,12.0],[6364,7,3.0],[6364,8,13.0],[6365,7,2.0],[6365,8,3.0],[6366,3,1.0],[6366,7,2.0],[6367,7,5.0],[6368,6,8.0],[6368,7,207.0],[6368,8,17.0],[6368,10,176.0],[6369,6,1.0],[6369,7,13.0],[6369,9,1.0],[6370,3,1.0],[6370,6,2.0],[6371,0,3.0],[6371,6,1.0],[6372,6,3.0],[6372,8,1.0],[6373,1,1.0],[6373,3,1.0],[6373,5,1.0],[6373,7,2.0],[6373,8,5.0],[6373,9,3.0],[6374,6,1.0],[6375,4,4.0],[6375,5,1.0],[6375,10,1.0],[6376,4,2.0],[6376,7,3.0],[6376,10,2.0],[6377,3,3.0],[6377,5,1.0],[6378,1,1.0],[6378,2,1.0],[6378,3,1.0],[6378,6,1.0],[6378,8,1.0],[6379,0,2.0],[6379,1,1.0],[6379,5,1.0],[6380,2,3.0],[6381,0,1.0],[6382,0,4.0],[6382,1,5.0],[6382,2,10.0],[6382,3,4.0],[6383,0,7.0],[6383,1,3.0],[6383,3,12.0],[6383,4,8.0],[6383,5,7.0],[6384,6,4.0],[6385,5,3.0],[6386,0,2.0],[6386,5,1.0],[6386,6,1.0],[6386,8,2.0],[6387,7,1.0],[6387,10,1.0],[6388,7,4.0],[6388,8,1.0],[6389,6,8.0],[6389,7,8.0],[6389,8,53.0],[6389,10,4.0],[6390,2,2.0],[6390,3,9.0],[6391,3,1.0],[6392,0,5.0],[6392,1,9.0],[6392,2,1.0],[6392,3,6.0],[6392,5,4.0],[6392,7,1.0],[6393,0,1.0],[6393,3,1.0],[6393,9,4.0],[6394,6,2.0],[6394,7,1.0],[6394,9,1.0],[6395,6,1.0],[6395,9,2.0],[6396,2,1.0],[6396,6,6.0],[6396,7,3.0],[6396,8,6.0],[6396,10,3.0],[6397,7,3.0],[6398,6,4.0],[6398,7,5.0],[6398,8,1.0],[6398,9,1.0],[6399,6,3.0],[6399,7,1.0],[6399,8,27.0],[6400,6,3.0],[6400,8,3.0],[6401,6,4.0],[6401,7,5.0],[6401,9,1.0],[6402,6,2.0],[6402,7,4.0],[6403,5,1.0],[6404,0,2.0],[6404,1,17.0],[6404,3,1.0],[6404,4,11.0],[6404,5,11.0],[6405,0,4.0],[6405,1,1.0],[6405,3,4.0],[6405,4,2.0],[6405,5,4.0],[6406,4,2.0],[6406,7,2.0],[6406,10,3.0],[6407,0,12.0],[6408,0,1.0],[6408,5,1.0],[6408,8,1.0],[6409,3,1.0],[6409,8,1.0],[6409,10,1.0],[6410,6,4.0],[6410,8,1.0],[6411,6,3.0],[6411,9,1.0],[6412,6,1.0],[6413,0,1.0],[6413,8,3.0],[6414,9,11.0],[6415,6,11.0],[6415,7,2.0],[6416,0,1.0],[6416,1,1.0],[6416,2,2.0],[6416,8,1.0],[6417,1,1.0],[6417,3,1.0],[6417,4,1.0],[6417,5,4.0],[6417,8,3.0],[6418,0,1.0],[6418,1,2.0],[6418,4,1.0],[6418,5,5.0],[6419,0,1.0],[6419,3,4.0],[6419,4,1.0],[6419,5,3.0],[6420,7,12.0],[6420,8,11.0],[6420,10,1.0],[6421,1,1.0],[6421,5,1.0],[6421,8,1.0],[6422,0,1.0],[6422,1,1.0],[6422,5,2.0],[6423,0,4.0],[6423,1,10.0],[6423,4,4.0],[6423,5,9.0],[6423,7,1.0],[6423,8,3.0],[6424,6,1.0],[6424,7,1.0],[6424,8,3.0],[6425,3,1.0],[6425,5,2.0],[6426,6,2.0],[6426,9,2.0],[6427,0,1.0],[6427,2,1.0],[6428,1,2.0],[6428,2,1.0],[6428,5,2.0],[6429,5,2.0],[6430,9,5.0],[6431,9,3.0],[6432,9,3.0],[6433,6,14.0],[6433,8,7.0],[6433,9,5.0],[6434,6,1.0],[6434,9,2.0],[6435,6,3.0],[6435,7,4.0],[6436,8,2.0],[6437,6,2.0],[6437,7,1.0],[6437,10,5.0],[6438,10,3.0],[6439,8,6.0],[6440,9,3.0],[6441,9,5.0],[6442,6,2.0],[6442,9,4.0],[6443,6,1.0],[6443,8,2.0],[6443,9,1.0],[6444,9,1.0],[6445,4,1.0],[6445,7,35.0],[6445,8,1.0],[6446,6,3.0],[6446,7,1.0],[6447,6,8.0],[6447,8,9.0],[6448,6,1.0],[6448,8,23.0],[6449,6,3.0],[6449,8,1.0],[6449,9,1.0],[6450,10,11.0],[6451,10,9.0],[6452,10,9.0],[6453,8,1.0],[6453,10,2.0],[6454,8,3.0],[6454,9,2.0],[6455,9,3.0],[6456,9,2.0],[6457,7,2.0],[6457,10,4.0],[6458,7,1.0],[6458,9,3.0],[6459,8,2.0],[6460,7,4.0],[6460,10,1.0],[6461,5,1.0],[6461,10,2.0],[6462,0,8.0],[6462,1,7.0],[6462,2,3.0],[6462,5,10.0],[6462,7,1.0],[6462,8,3.0],[6463,0,1.0],[6463,7,1.0],[6463,8,5.0],[6463,10,2.0],[6464,2,1.0],[6465,2,1.0],[6465,5,1.0],[6466,7,4.0],[6466,8,1.0],[6467,0,1.0],[6467,3,2.0],[6467,5,1.0],[6467,7,1.0],[6468,6,1.0],[6468,7,4.0],[6468,8,25.0],[6469,0,3.0],[6470,7,3.0],[6471,3,2.0],[6471,7,1.0],[6472,2,1.0],[6473,0,3.0],[6473,1,2.0],[6473,2,4.0],[6473,3,3.0],[6473,4,2.0],[6473,5,4.0],[6474,7,1.0],[6474,8,2.0],[6474,9,1.0],[6474,10,2.0],[6475,6,1.0],[6475,9,3.0],[6476,5,1.0],[6476,6,2.0],[6476,8,5.0],[6477,0,1.0],[6477,2,1.0],[6477,3,2.0],[6477,5,2.0],[6477,6,1.0],[6478,6,4.0],[6479,6,2.0],[6480,6,7.0],[6481,6,12.0],[6481,7,2.0],[6481,8,1.0],[6482,6,5.0],[6482,7,10.0],[6483,6,5.0],[6484,6,4.0],[6484,8,3.0],[6485,6,3.0],[6485,7,1.0],[6486,0,1.0],[6486,1,2.0],[6486,3,1.0],[6486,4,1.0],[6486,5,2.0],[6487,6,2.0],[6487,8,1.0],[6488,6,4.0],[6489,4,1.0],[6489,6,2.0],[6489,7,2.0],[6490,3,2.0],[6491,2,1.0],[6491,3,3.0],[6491,5,1.0],[6491,10,1.0],[6492,2,1.0],[6492,5,1.0],[6492,8,2.0],[6492,10,1.0],[6493,5,1.0],[6494,3,2.0],[6495,3,4.0],[6495,8,2.0],[6496,2,2.0],[6496,3,1.0],[6496,6,1.0],[6497,6,1.0],[6497,8,8.0],[6498,6,6.0],[6498,7,3.0],[6498,10,4.0],[6499,6,3.0],[6499,7,2.0],[6500,6,1.0],[6500,7,5.0],[6501,6,15.0],[6501,8,2.0],[6501,9,22.0],[6502,10,3.0],[6503,8,4.0],[6503,10,3.0],[6504,8,1.0],[6504,10,2.0],[6505,3,1.0],[6505,5,1.0],[6505,8,4.0],[6505,10,1.0],[6506,6,2.0],[6506,7,1.0],[6506,10,6.0],[6507,6,2.0],[6507,9,2.0],[6508,8,5.0],[6509,6,2.0],[6509,8,4.0],[6510,6,1.0],[6510,7,5.0],[6511,7,3.0],[6512,6,3.0],[6512,7,6.0],[6512,8,1.0],[6512,9,3.0],[6513,9,2.0],[6514,9,3.0],[6515,9,5.0],[6516,10,3.0],[6517,8,1.0],[6517,10,1.0],[6518,8,1.0],[6518,10,4.0],[6519,6,3.0],[6520,6,5.0],[6520,8,1.0],[6521,6,1.0],[6521,8,6.0],[6522,6,2.0],[6522,7,7.0],[6522,8,3.0],[6522,10,3.0],[6523,6,7.0],[6523,8,1.0],[6524,6,3.0],[6524,7,6.0],[6524,8,14.0],[6524,10,1.0],[6525,6,7.0],[6525,7,2.0],[6526,0,3.0],[6526,3,20.0],[6526,4,2.0],[6526,5,3.0],[6527,6,1.0],[6527,8,1.0],[6527,10,1.0],[6528,2,1.0],[6528,8,1.0],[6528,10,1.0],[6529,7,2.0],[6530,6,3.0],[6530,8,2.0],[6530,9,1.0],[6531,6,3.0],[6532,5,1.0],[6533,6,5.0],[6534,7,1.0],[6534,8,1.0],[6534,9,1.0],[6534,10,1.0],[6535,9,6.0],[6536,3,1.0],[6536,6,1.0],[6536,8,4.0],[6536,10,2.0],[6537,7,3.0],[6537,8,4.0],[6538,7,6.0],[6539,6,1.0],[6539,8,5.0],[6540,0,13.0],[6540,1,5.0],[6540,2,9.0],[6540,3,39.0],[6540,5,11.0],[6540,8,2.0],[6541,0,1.0],[6541,1,1.0],[6541,3,11.0],[6541,5,1.0],[6541,6,1.0],[6541,8,3.0],[6542,0,3.0],[6542,1,2.0],[6542,3,9.0],[6542,6,7.0],[6542,8,27.0],[6542,9,1.0],[6543,6,2.0],[6543,7,4.0],[6543,8,3.0],[6544,0,4.0],[6544,4,1.0],[6544,5,4.0],[6545,6,1.0],[6545,7,3.0],[6546,7,1.0],[6546,9,1.0],[6547,0,1.0],[6547,1,6.0],[6547,2,1.0],[6547,3,2.0],[6547,4,1.0],[6547,5,12.0],[6547,10,8.0],[6548,0,1.0],[6548,2,1.0],[6548,4,2.0],[6548,5,2.0],[6548,10,1.0],[6549,1,1.0],[6549,3,1.0],[6549,4,2.0],[6550,0,1.0],[6550,2,1.0],[6550,3,3.0],[6551,0,1.0],[6552,1,3.0],[6552,3,1.0],[6552,4,2.0],[6552,5,1.0],[6553,4,9.0],[6554,1,5.0],[6554,3,3.0],[6554,4,1.0],[6554,5,2.0],[6554,8,1.0],[6555,1,1.0],[6555,2,7.0],[6555,7,1.0],[6556,3,3.0],[6557,2,2.0],[6558,6,5.0],[6558,9,1.0],[6559,6,1.0],[6559,9,3.0],[6560,6,3.0],[6560,8,4.0],[6561,6,5.0],[6562,6,4.0],[6562,9,38.0],[6563,0,2.0],[6563,2,1.0],[6563,3,2.0],[6563,4,1.0],[6563,5,2.0],[6563,7,1.0],[6563,8,1.0],[6563,9,1.0],[6564,3,2.0],[6565,0,1.0],[6565,1,1.0],[6565,3,1.0],[6565,4,1.0],[6565,5,1.0],[6565,7,1.0],[6565,8,1.0],[6566,7,21.0],[6566,10,23.0],[6567,7,3.0],[6568,0,4.0],[6568,5,3.0],[6569,5,2.0],[6570,5,1.0],[6571,0,3.0],[6571,3,3.0],[6571,4,16.0],[6571,5,7.0],[6572,6,2.0],[6572,7,3.0],[6573,2,12.0],[6574,6,22.0],[6574,8,6.0],[6574,9,20.0],[6575,6,20.0],[6575,7,10.0],[6575,8,33.0],[6575,9,5.0],[6575,10,8.0],[6576,6,1.0],[6576,9,2.0],[6577,6,3.0],[6577,7,2.0],[6577,9,1.0],[6577,10,2.0],[6578,6,4.0],[6578,7,8.0],[6578,8,5.0],[6578,10,1.0],[6579,7,4.0],[6580,1,1.0],[6580,5,1.0],[6580,8,4.0],[6581,0,1.0],[6582,0,1.0],[6582,1,1.0],[6582,6,1.0],[6582,8,1.0],[6583,6,4.0],[6583,8,2.0],[6583,9,9.0],[6584,6,4.0],[6584,7,2.0],[6584,8,1.0],[6584,9,4.0],[6585,2,4.0],[6585,5,5.0],[6586,10,5.0],[6587,7,1.0],[6587,10,1.0],[6588,6,5.0],[6588,7,11.0],[6588,8,6.0],[6588,9,1.0],[6588,10,17.0],[6589,6,1.0],[6589,8,1.0],[6589,9,1.0],[6589,10,3.0],[6590,1,1.0],[6590,2,1.0],[6590,5,1.0],[6591,10,1.0],[6592,1,1.0],[6592,2,1.0],[6592,5,5.0],[6593,0,1.0],[6593,1,2.0],[6593,2,2.0],[6593,3,2.0],[6594,0,23.0],[6594,3,11.0],[6594,4,2.0],[6594,5,8.0],[6594,8,1.0],[6595,1,1.0],[6595,3,1.0],[6595,8,1.0],[6596,0,1.0],[6597,6,1.0],[6597,7,1.0],[6597,8,5.0],[6597,10,2.0],[6598,10,3.0],[6599,6,3.0],[6600,6,4.0],[6600,9,1.0],[6601,6,1.0],[6601,9,2.0],[6602,6,1.0],[6602,8,3.0],[6603,7,1.0],[6603,8,4.0],[6603,10,1.0],[6604,8,6.0],[6605,7,6.0],[6606,9,2.0],[6607,10,3.0],[6608,10,7.0],[6609,10,3.0],[6610,3,3.0],[6610,5,1.0],[6610,8,1.0],[6610,9,2.0],[6610,10,12.0],[6611,6,2.0],[6611,8,1.0],[6612,7,6.0],[6612,10,6.0],[6613,10,5.0],[6614,5,1.0],[6615,7,7.0],[6616,10,1.0],[6617,0,1.0],[6617,3,2.0],[6617,4,3.0],[6617,5,3.0],[6617,7,1.0],[6617,10,2.0],[6618,8,7.0],[6619,6,1.0],[6619,8,4.0],[6620,3,1.0],[6620,6,1.0],[6620,8,4.0],[6621,8,4.0],[6622,3,1.0],[6622,5,2.0],[6622,7,1.0],[6622,8,3.0],[6622,9,1.0],[6623,5,1.0],[6623,8,3.0],[6624,0,1.0],[6624,10,2.0],[6625,10,4.0],[6626,5,1.0],[6627,7,1.0],[6627,10,1.0],[6628,6,23.0],[6628,7,1.0],[6628,8,1.0],[6628,9,17.0],[6629,7,7.0],[6630,2,10.0],[6631,2,3.0],[6631,4,1.0],[6632,10,2.0],[6633,7,13.0],[6633,8,2.0],[6634,6,5.0],[6634,7,29.0],[6635,7,5.0],[6636,6,2.0],[6636,7,3.0],[6637,7,4.0],[6638,0,1.0],[6638,8,1.0],[6638,10,2.0],[6639,6,1.0],[6639,8,1.0],[6639,9,1.0],[6640,6,2.0],[6640,7,14.0],[6640,8,5.0],[6641,1,1.0],[6641,3,1.0],[6641,5,1.0],[6642,0,5.0],[6642,1,1.0],[6642,5,4.0],[6643,0,3.0],[6643,1,1.0],[6643,3,3.0],[6644,8,1.0],[6644,9,2.0],[6645,6,1.0],[6645,8,7.0],[6646,7,1.0],[6646,8,4.0],[6646,10,2.0],[6647,0,5.0],[6647,8,1.0],[6647,10,5.0],[6648,10,5.0],[6649,8,5.0],[6650,6,1.0],[6650,7,1.0],[6650,8,2.0],[6651,6,1.0],[6651,8,3.0],[6652,9,2.0],[6653,3,1.0],[6654,6,1.0],[6654,7,1.0],[6655,0,2.0],[6655,5,1.0],[6655,7,60.0],[6655,10,63.0],[6656,6,5.0],[6656,8,5.0],[6656,9,29.0],[6656,10,8.0],[6657,0,1.0],[6657,3,2.0],[6657,5,2.0],[6657,6,1.0],[6657,7,1.0],[6657,8,4.0],[6658,6,28.0],[6658,7,13.0],[6658,8,3.0],[6659,0,9.0],[6659,1,6.0],[6659,2,7.0],[6659,3,4.0],[6659,4,4.0],[6659,5,6.0],[6660,0,1.0],[6660,1,1.0],[6660,2,2.0],[6660,3,1.0],[6660,4,3.0],[6660,5,5.0],[6661,6,1.0],[6661,9,1.0],[6661,10,35.0],[6662,0,2.0],[6662,1,3.0],[6662,4,1.0],[6662,5,1.0],[6663,5,1.0],[6663,8,2.0],[6664,9,3.0],[6664,10,1.0],[6665,9,9.0],[6666,6,11.0],[6666,8,16.0],[6667,6,8.0],[6667,8,18.0],[6667,9,1.0],[6668,0,1.0],[6668,6,1.0],[6668,8,1.0],[6669,0,1.0],[6669,1,1.0],[6669,3,2.0],[6669,5,1.0],[6670,3,1.0],[6671,3,2.0],[6671,8,1.0],[6671,10,2.0],[6672,9,3.0],[6673,6,2.0],[6673,7,3.0],[6673,8,5.0],[6673,9,1.0],[6674,6,15.0],[6674,7,3.0],[6674,8,1.0],[6675,6,4.0],[6675,7,1.0],[6675,8,14.0],[6676,6,13.0],[6676,8,12.0],[6676,10,8.0],[6677,2,1.0],[6677,4,1.0],[6677,5,1.0],[6678,0,1.0],[6678,1,1.0],[6678,4,2.0],[6678,8,1.0],[6678,10,1.0],[6679,6,6.0],[6679,9,11.0],[6680,0,1.0],[6680,3,3.0],[6680,5,4.0],[6680,8,1.0],[6681,0,2.0],[6681,1,2.0],[6681,2,1.0],[6681,5,3.0],[6682,9,4.0],[6683,9,2.0],[6684,9,5.0],[6685,7,2.0],[6685,10,2.0],[6686,6,1.0],[6686,9,1.0],[6687,7,2.0],[6687,8,2.0],[6688,7,4.0],[6689,7,2.0],[6689,10,2.0],[6690,7,9.0],[6691,2,1.0],[6691,7,4.0],[6692,1,1.0],[6692,5,2.0],[6693,6,4.0],[6694,7,1.0],[6694,10,5.0],[6695,0,2.0],[6695,10,1.0],[6696,6,4.0],[6696,7,7.0],[6696,10,15.0],[6697,1,3.0],[6697,5,1.0],[6697,8,2.0],[6697,10,1.0],[6698,3,3.0],[6698,7,1.0],[6698,8,1.0],[6699,7,3.0],[6699,8,1.0],[6700,6,3.0],[6700,9,1.0],[6701,10,2.0],[6702,6,2.0],[6702,7,2.0],[6702,8,1.0],[6703,8,6.0],[6704,6,1.0],[6704,8,4.0],[6705,0,2.0],[6705,5,1.0],[6706,9,5.0],[6707,9,3.0],[6708,6,2.0],[6708,8,4.0],[6709,0,2.0],[6709,1,5.0],[6709,3,5.0],[6709,4,1.0],[6709,5,2.0],[6709,6,1.0],[6709,8,1.0],[6709,10,1.0],[6710,7,3.0],[6710,8,3.0],[6710,9,1.0],[6711,7,8.0],[6712,6,3.0],[6712,7,5.0],[6712,10,2.0],[6713,0,1.0],[6713,3,1.0],[6713,5,2.0],[6713,8,4.0],[6714,3,1.0],[6714,8,2.0],[6715,0,4.0],[6715,1,5.0],[6715,2,10.0],[6715,3,6.0],[6715,5,4.0],[6716,2,3.0],[6717,2,12.0],[6718,8,1.0],[6719,6,3.0],[6719,7,1.0],[6720,8,1.0],[6720,9,6.0],[6721,9,2.0],[6722,6,1.0],[6722,7,1.0],[6722,10,2.0],[6723,7,15.0],[6723,8,1.0],[6723,10,62.0],[6724,6,1.0],[6724,9,1.0],[6725,6,4.0],[6726,7,2.0],[6726,8,1.0],[6727,0,14.0],[6727,1,6.0],[6727,2,5.0],[6727,3,30.0],[6727,4,10.0],[6727,5,11.0],[6727,7,3.0],[6727,8,2.0],[6728,6,1.0],[6728,7,4.0],[6728,10,1.0],[6729,7,4.0],[6729,10,1.0],[6730,7,4.0],[6731,6,3.0],[6731,8,3.0],[6732,6,2.0],[6732,9,1.0],[6733,6,1.0],[6733,7,3.0],[6733,8,2.0],[6733,9,4.0],[6734,7,1.0],[6734,10,4.0],[6735,10,2.0],[6736,7,3.0],[6736,10,2.0],[6737,8,4.0],[6738,0,2.0],[6738,1,2.0],[6738,5,1.0],[6739,6,3.0],[6739,8,1.0],[6740,6,12.0],[6740,8,4.0],[6740,9,17.0],[6741,6,1.0],[6741,7,1.0],[6742,6,5.0],[6742,7,2.0],[6743,6,7.0],[6743,9,5.0],[6744,6,1.0],[6744,7,3.0],[6744,10,1.0],[6745,0,2.0],[6745,2,1.0],[6745,5,1.0],[6746,0,2.0],[6746,2,1.0],[6746,3,4.0],[6746,4,1.0],[6746,5,3.0],[6747,5,1.0],[6748,0,1.0],[6748,1,1.0],[6748,5,3.0],[6748,8,1.0],[6749,3,1.0],[6749,6,1.0],[6750,0,3.0],[6750,1,2.0],[6750,2,2.0],[6750,5,1.0],[6751,3,1.0],[6752,7,1.0],[6752,8,2.0],[6752,9,1.0],[6752,10,1.0],[6753,6,3.0],[6753,7,1.0],[6753,8,8.0],[6753,9,1.0],[6753,10,2.0],[6754,6,2.0],[6754,7,2.0],[6754,8,1.0],[6755,7,4.0],[6755,10,1.0],[6756,7,2.0],[6756,10,1.0],[6757,9,2.0],[6757,10,1.0],[6758,9,4.0],[6759,9,3.0],[6760,9,4.0],[6761,6,3.0],[6761,7,1.0],[6761,8,2.0],[6761,10,1.0],[6762,6,3.0],[6762,8,2.0],[6762,9,9.0],[6763,2,2.0],[6763,3,1.0],[6764,2,2.0],[6765,0,1.0],[6765,4,1.0],[6765,5,2.0],[6766,0,1.0],[6766,1,1.0],[6766,3,1.0],[6766,4,3.0],[6766,8,1.0],[6767,6,13.0],[6767,8,1.0],[6767,9,1.0],[6768,6,3.0],[6768,7,3.0],[6769,6,1.0],[6769,9,2.0],[6770,0,11.0],[6770,1,2.0],[6770,3,12.0],[6770,5,10.0],[6771,10,4.0],[6772,6,1.0],[6772,8,1.0],[6772,10,1.0],[6773,8,1.0],[6773,10,2.0],[6774,8,2.0],[6775,6,1.0],[6775,8,1.0],[6775,9,9.0],[6776,6,3.0],[6777,0,2.0],[6777,1,1.0],[6777,3,1.0],[6777,5,2.0],[6778,8,7.0],[6779,8,1.0],[6779,9,3.0],[6780,8,9.0],[6781,6,1.0],[6781,7,2.0],[6782,3,1.0],[6783,1,2.0],[6783,5,2.0],[6784,3,2.0],[6784,5,9.0],[6785,1,1.0],[6785,5,2.0],[6786,0,1.0],[6786,3,1.0],[6786,4,1.0],[6787,4,5.0],[6788,4,3.0],[6788,6,1.0],[6789,0,1.0],[6789,4,7.0],[6790,7,8.0],[6790,8,1.0],[6791,0,1.0],[6791,1,1.0],[6791,2,2.0],[6791,3,3.0],[6791,4,2.0],[6791,7,1.0],[6792,0,3.0],[6792,1,1.0],[6792,5,1.0],[6793,2,1.0],[6793,7,1.0],[6794,6,1.0],[6794,7,2.0],[6795,1,2.0],[6795,3,1.0],[6795,5,2.0],[6796,0,1.0],[6796,3,1.0],[6796,4,1.0],[6797,5,2.0],[6798,0,2.0],[6798,5,1.0],[6799,8,3.0],[6799,9,2.0],[6800,6,2.0],[6800,7,1.0],[6801,6,2.0],[6801,7,1.0],[6801,8,3.0],[6801,10,1.0],[6802,6,2.0],[6802,8,3.0],[6803,6,8.0],[6803,8,2.0],[6803,9,1.0],[6804,6,4.0],[6804,7,2.0],[6804,8,1.0],[6805,6,3.0],[6805,8,4.0],[6806,6,7.0],[6806,7,2.0],[6807,6,11.0],[6807,7,1.0],[6808,0,4.0],[6808,1,4.0],[6808,2,9.0],[6808,4,53.0],[6808,5,6.0],[6809,1,1.0],[6809,3,2.0],[6809,5,5.0],[6810,6,10.0],[6810,9,23.0],[6811,3,1.0],[6811,7,13.0],[6811,10,42.0],[6812,0,21.0],[6812,1,15.0],[6812,3,19.0],[6812,4,12.0],[6812,5,20.0],[6812,7,1.0],[6813,10,3.0],[6814,6,3.0],[6814,8,1.0],[6814,9,11.0],[6815,6,6.0],[6815,10,101.0],[6816,9,1.0],[6817,9,7.0],[6818,6,1.0],[6818,9,14.0],[6819,9,2.0],[6820,6,1.0],[6820,9,1.0],[6821,6,5.0],[6822,6,13.0],[6822,7,1.0],[6822,8,4.0],[6822,9,21.0],[6823,6,13.0],[6823,7,2.0],[6823,8,6.0],[6824,1,1.0],[6824,4,5.0],[6825,1,1.0],[6825,3,1.0],[6825,5,2.0],[6826,5,2.0],[6827,0,2.0],[6827,5,3.0],[6827,6,4.0],[6828,1,1.0],[6828,5,3.0],[6829,0,1.0],[6829,1,2.0],[6829,5,4.0],[6830,3,2.0],[6830,5,1.0],[6831,3,4.0],[6832,1,1.0],[6832,2,1.0],[6832,3,1.0],[6832,8,1.0],[6832,9,1.0],[6833,0,1.0],[6833,4,7.0],[6833,5,1.0],[6834,1,1.0],[6834,3,2.0],[6835,7,1.0],[6835,10,1.0],[6836,8,1.0],[6836,9,2.0],[6837,6,2.0],[6837,8,1.0],[6837,10,1.0],[6838,10,13.0],[6839,9,5.0],[6840,6,1.0],[6840,8,4.0],[6841,5,1.0],[6841,6,2.0],[6841,7,1.0],[6841,8,5.0],[6842,8,7.0],[6843,8,11.0],[6844,8,1.0],[6845,0,2.0],[6845,6,1.0],[6845,8,1.0],[6846,0,2.0],[6846,1,1.0],[6846,2,2.0],[6846,3,2.0],[6846,4,1.0],[6846,5,5.0],[6846,7,1.0],[6846,10,1.0],[6847,0,1.0],[6847,1,1.0],[6847,3,1.0],[6847,4,1.0],[6847,5,1.0],[6848,8,1.0],[6848,9,4.0],[6849,9,4.0],[6850,6,1.0],[6850,7,3.0],[6851,6,6.0],[6852,6,3.0],[6852,8,7.0],[6852,9,1.0],[6853,8,4.0],[6853,10,10.0],[6854,6,3.0],[6854,7,3.0],[6855,6,2.0],[6855,8,4.0],[6855,9,3.0],[6856,4,2.0],[6856,6,3.0],[6856,7,1.0],[6856,9,2.0],[6856,10,1.0],[6857,4,2.0],[6857,10,1.0],[6858,6,1.0],[6858,7,4.0],[6859,6,2.0],[6860,6,1.0],[6860,7,3.0],[6860,8,2.0],[6861,7,3.0],[6862,8,7.0],[6862,9,2.0],[6863,6,1.0],[6863,7,4.0],[6863,8,4.0],[6864,6,1.0],[6864,7,3.0],[6865,8,1.0],[6866,7,5.0],[6867,6,1.0],[6867,8,10.0],[6868,8,20.0],[6869,6,1.0],[6869,8,5.0],[6870,7,1.0],[6870,8,3.0],[6871,8,31.0],[6872,7,14.0],[6872,8,1.0],[6873,7,4.0],[6874,7,6.0],[6874,8,8.0],[6875,6,1.0],[6875,7,4.0],[6876,6,1.0],[6876,7,3.0],[6876,8,1.0],[6876,9,2.0],[6877,0,2.0],[6877,1,2.0],[6877,3,2.0],[6877,5,1.0],[6878,0,3.0],[6878,1,4.0],[6878,3,2.0],[6878,5,1.0],[6879,1,6.0],[6879,3,4.0],[6879,5,7.0],[6879,9,1.0],[6880,3,1.0],[6880,7,1.0],[6880,8,1.0],[6881,10,4.0],[6882,3,1.0],[6882,10,12.0],[6883,0,4.0],[6883,1,1.0],[6883,2,2.0],[6883,5,2.0],[6884,6,1.0],[6884,10,3.0],[6885,6,1.0],[6885,7,2.0],[6885,10,1.0],[6886,6,2.0],[6886,7,2.0],[6886,8,2.0],[6887,7,2.0],[6888,6,2.0],[6889,6,1.0],[6889,7,1.0],[6889,8,3.0],[6889,10,1.0],[6890,10,3.0],[6891,7,3.0],[6891,10,6.0],[6892,7,2.0],[6892,8,2.0],[6893,7,5.0],[6893,8,1.0],[6893,10,9.0],[6894,3,2.0],[6894,5,4.0],[6894,10,1.0],[6895,1,1.0],[6895,3,1.0],[6896,0,17.0],[6896,1,7.0],[6896,2,14.0],[6896,3,2.0],[6896,5,9.0],[6896,10,2.0],[6897,2,1.0],[6897,8,1.0],[6898,0,1.0],[6898,1,1.0],[6898,2,1.0],[6898,3,1.0],[6898,5,1.0],[6899,0,1.0],[6899,2,1.0],[6899,3,2.0],[6899,7,1.0],[6900,0,2.0],[6900,1,1.0],[6900,2,9.0],[6900,3,2.0],[6900,4,1.0],[6901,4,1.0],[6901,6,2.0],[6901,7,1.0],[6901,8,8.0],[6902,0,1.0],[6902,1,1.0],[6902,4,2.0],[6902,6,2.0],[6902,7,1.0],[6902,10,1.0],[6903,4,2.0],[6903,5,5.0],[6904,4,4.0],[6904,5,1.0],[6905,2,5.0],[6906,0,2.0],[6906,1,1.0],[6906,2,1.0],[6906,3,1.0],[6907,0,4.0],[6907,3,2.0],[6907,4,1.0],[6907,5,1.0],[6907,8,4.0],[6907,10,1.0],[6908,0,1.0],[6908,3,9.0],[6908,5,3.0],[6908,7,1.0],[6908,8,4.0],[6909,6,2.0],[6909,7,9.0],[6909,10,9.0],[6910,7,5.0],[6911,7,2.0],[6911,8,2.0],[6912,6,3.0],[6912,7,11.0],[6912,10,1.0],[6913,6,16.0],[6913,9,26.0],[6914,1,1.0],[6915,1,1.0],[6915,3,1.0],[6916,6,3.0],[6916,8,3.0],[6917,6,2.0],[6918,6,6.0],[6918,8,4.0],[6919,6,2.0],[6919,7,2.0],[6919,8,2.0],[6920,6,8.0],[6920,9,1.0],[6920,10,1.0],[6921,6,5.0],[6922,6,3.0],[6922,7,1.0],[6922,10,1.0],[6923,4,1.0],[6923,6,5.0],[6923,7,1.0],[6923,9,1.0],[6924,0,1.0],[6924,1,4.0],[6925,1,1.0],[6925,3,1.0],[6925,5,1.0],[6926,0,2.0],[6926,5,3.0],[6927,9,1.0],[6927,10,1.0],[6928,6,5.0],[6928,7,8.0],[6928,10,1.0],[6929,1,1.0],[6929,3,1.0],[6929,5,2.0],[6929,6,1.0],[6930,0,2.0],[6930,2,1.0],[6930,3,1.0],[6931,0,1.0],[6931,5,2.0],[6932,0,2.0],[6932,3,4.0],[6932,5,6.0],[6932,8,1.0],[6933,0,2.0],[6934,5,3.0],[6935,7,1.0],[6935,10,5.0],[6936,0,2.0],[6936,1,1.0],[6936,3,2.0],[6936,4,1.0],[6936,5,1.0],[6937,0,1.0],[6937,2,1.0],[6937,3,1.0],[6937,5,2.0],[6937,7,2.0],[6937,8,1.0],[6937,10,1.0],[6938,3,1.0],[6938,5,2.0],[6938,8,2.0],[6939,0,1.0],[6939,3,13.0],[6939,7,1.0],[6939,9,2.0],[6940,2,72.0],[6940,3,7.0],[6941,0,1.0],[6941,2,1.0],[6941,3,4.0],[6942,2,1.0],[6942,5,1.0],[6942,8,8.0],[6943,9,2.0],[6944,9,4.0],[6945,6,2.0],[6945,10,8.0],[6946,8,3.0],[6946,10,1.0],[6947,7,11.0],[6947,8,1.0],[6948,6,3.0],[6948,8,1.0],[6948,9,2.0],[6949,8,8.0],[6950,8,3.0],[6950,9,1.0],[6951,4,5.0],[6952,4,4.0],[6953,0,2.0],[6953,1,1.0],[6953,4,1.0],[6953,5,1.0],[6954,0,2.0],[6954,1,9.0],[6954,4,3.0],[6954,5,2.0],[6955,6,2.0],[6955,9,2.0],[6955,10,1.0],[6956,6,3.0],[6956,7,2.0],[6956,8,1.0],[6957,6,5.0],[6958,6,2.0],[6958,7,2.0],[6959,6,3.0],[6959,7,1.0],[6960,8,6.0],[6961,2,1.0],[6962,6,1.0],[6962,9,3.0],[6963,9,1.0],[6964,6,3.0],[6964,8,9.0],[6965,8,1.0],[6965,9,8.0],[6966,6,3.0],[6966,7,4.0],[6966,8,1.0],[6967,7,4.0],[6968,7,9.0],[6968,8,1.0],[6968,10,1.0],[6969,6,2.0],[6969,8,2.0],[6970,6,1.0],[6970,7,3.0],[6971,6,4.0],[6971,9,1.0],[6972,6,8.0],[6972,8,1.0],[6972,9,1.0],[6973,8,4.0],[6973,9,1.0],[6973,10,2.0],[6974,6,1.0],[6974,8,1.0],[6974,10,2.0],[6975,4,7.0],[6976,5,21.0],[6977,7,2.0],[6977,8,4.0],[6978,6,3.0],[6979,6,2.0],[6979,7,3.0],[6980,6,5.0],[6980,7,2.0],[6980,8,1.0],[6980,9,1.0],[6981,6,1.0],[6981,8,2.0],[6982,0,4.0],[6982,1,2.0],[6983,0,2.0],[6983,5,2.0],[6983,8,1.0],[6984,1,3.0],[6985,4,2.0],[6985,5,2.0],[6986,7,6.0],[6986,10,1.0],[6987,7,2.0],[6987,8,3.0],[6987,9,1.0],[6988,6,3.0],[6988,8,2.0],[6989,6,5.0],[6989,7,6.0],[6989,8,6.0],[6990,0,2.0],[6990,3,3.0],[6990,4,3.0],[6990,5,3.0],[6991,0,1.0],[6991,1,1.0],[6991,2,1.0],[6991,3,3.0],[6992,0,1.0],[6992,5,1.0],[6993,2,1.0],[6993,5,4.0],[6994,0,1.0],[6994,1,2.0],[6994,3,1.0],[6994,5,1.0],[6995,3,2.0],[6995,5,7.0],[6996,2,1.0],[6996,3,1.0],[6997,0,2.0],[6997,1,2.0],[6997,3,4.0],[6997,4,1.0],[6998,0,1.0],[6998,1,3.0],[6998,3,1.0],[6998,4,1.0],[6998,5,3.0],[6999,7,3.0],[7000,7,6.0],[7001,0,2.0],[7001,1,1.0],[7001,2,3.0],[7001,3,2.0],[7001,5,1.0],[7001,7,1.0],[7001,8,1.0],[7002,1,1.0],[7002,6,1.0],[7002,8,2.0],[7003,2,1.0],[7003,3,2.0],[7004,3,1.0],[7004,7,1.0],[7004,10,2.0],[7005,6,3.0],[7005,7,11.0],[7005,8,2.0],[7006,0,1.0],[7006,3,1.0],[7006,5,2.0],[7006,8,1.0],[7007,10,1.0],[7008,6,2.0],[7008,7,1.0],[7008,8,11.0],[7009,2,206.0],[7009,3,3.0],[7010,3,2.0],[7010,5,1.0],[7010,7,1.0],[7010,8,1.0],[7011,0,1.0],[7011,1,1.0],[7011,5,1.0],[7012,6,4.0],[7013,0,2.0],[7013,1,1.0],[7013,3,4.0],[7013,8,2.0],[7014,2,210.0],[7014,4,2.0],[7014,7,1.0],[7014,8,1.0],[7015,1,1.0],[7015,3,1.0],[7015,5,1.0],[7016,3,2.0],[7016,4,1.0],[7017,0,1.0],[7017,4,2.0],[7017,5,3.0],[7018,6,1.0],[7018,9,2.0],[7019,0,1.0],[7019,4,1.0],[7019,5,2.0],[7019,7,1.0],[7020,6,15.0],[7020,7,5.0],[7020,8,22.0],[7020,10,8.0],[7021,10,5.0],[7022,7,2.0],[7022,10,20.0],[7023,10,47.0],[7024,7,2.0],[7024,10,2.0],[7025,6,3.0],[7025,8,2.0],[7026,6,2.0],[7026,7,3.0],[7026,8,2.0],[7027,7,27.0],[7027,8,5.0],[7028,0,2.0],[7028,1,2.0],[7028,3,1.0],[7028,4,1.0],[7029,6,1.0],[7029,9,3.0],[7030,6,1.0],[7030,7,3.0],[7030,8,1.0],[7030,9,1.0],[7031,8,1.0],[7031,9,4.0],[7032,9,3.0],[7033,9,1.0],[7034,1,2.0],[7034,3,10.0],[7034,5,9.0],[7035,0,1.0],[7035,3,1.0],[7035,8,2.0],[7036,6,1.0],[7037,0,1.0],[7037,7,1.0],[7037,9,1.0],[7038,9,1.0],[7039,9,3.0],[7040,7,2.0],[7040,10,19.0],[7041,6,3.0],[7041,7,1.0],[7041,8,8.0],[7041,9,2.0],[7041,10,1.0],[7042,8,1.0],[7042,9,5.0],[7043,9,1.0],[7044,9,7.0],[7045,6,1.0],[7045,7,2.0],[7045,8,2.0],[7046,9,13.0],[7047,7,2.0],[7047,8,1.0],[7047,10,5.0],[7048,7,5.0],[7049,0,1.0],[7049,1,4.0],[7049,2,3.0],[7049,3,1.0],[7049,6,1.0],[7049,7,2.0],[7049,8,4.0],[7049,9,2.0],[7050,6,2.0],[7050,8,2.0],[7050,9,3.0],[7051,9,2.0],[7052,10,1.0],[7053,9,5.0],[7054,10,9.0],[7055,7,2.0],[7055,10,3.0],[7056,10,8.0],[7057,10,1.0],[7058,6,10.0],[7058,7,10.0],[7058,8,3.0],[7058,9,1.0],[7059,0,1.0],[7059,7,1.0],[7060,2,1.0],[7060,8,1.0],[7060,10,1.0],[7061,0,3.0],[7061,3,1.0],[7062,2,17.0],[7062,3,2.0],[7062,4,1.0],[7063,2,3.0],[7064,2,8.0],[7065,0,2.0],[7065,2,1.0],[7065,3,1.0],[7065,5,4.0],[7066,7,1.0],[7066,10,5.0],[7067,7,1.0],[7067,8,1.0],[7068,6,3.0],[7068,8,1.0],[7068,9,2.0],[7069,6,3.0],[7069,8,1.0],[7070,2,14.0],[7070,3,2.0],[7070,10,1.0],[7071,6,6.0],[7071,9,2.0],[7072,0,12.0],[7073,3,2.0],[7074,6,2.0],[7074,7,3.0],[7075,6,6.0],[7075,8,3.0],[7075,9,5.0],[7076,6,8.0],[7077,6,3.0],[7078,6,2.0],[7078,9,17.0],[7079,6,1.0],[7079,9,2.0],[7080,1,2.0],[7080,3,1.0],[7080,5,1.0],[7081,3,3.0],[7081,5,1.0],[7082,0,2.0],[7082,2,1.0],[7082,3,2.0],[7082,5,1.0],[7083,0,2.0],[7083,4,1.0],[7083,5,1.0],[7083,7,1.0],[7084,0,1.0],[7084,3,1.0],[7085,6,5.0],[7085,7,5.0],[7085,8,6.0],[7085,9,2.0],[7086,6,1.0],[7086,7,3.0],[7087,6,6.0],[7087,7,6.0],[7087,8,1.0],[7088,1,2.0],[7088,3,2.0],[7089,0,1.0],[7089,3,1.0],[7089,5,1.0],[7089,10,1.0],[7090,7,7.0],[7090,8,2.0],[7091,4,8.0],[7092,0,1.0],[7092,1,1.0],[7092,4,1.0],[7092,5,1.0],[7093,6,3.0],[7093,7,1.0],[7093,8,1.0],[7094,6,2.0],[7094,8,1.0],[7095,6,5.0],[7096,6,1.0],[7096,8,4.0],[7096,9,3.0],[7097,9,2.0],[7097,10,1.0],[7098,9,6.0],[7099,7,1.0],[7099,8,1.0],[7099,10,3.0],[7100,6,1.0],[7100,9,3.0],[7101,3,1.0],[7101,6,5.0],[7101,8,5.0],[7101,9,6.0],[7102,6,1.0],[7102,9,9.0],[7103,6,6.0],[7104,6,1.0],[7104,7,1.0],[7104,8,1.0],[7105,6,1.0],[7105,7,2.0],[7106,6,1.0],[7106,8,4.0],[7106,9,2.0],[7107,5,1.0],[7108,6,2.0],[7109,0,1.0],[7109,6,1.0],[7109,7,1.0],[7109,8,2.0],[7109,10,1.0],[7110,3,1.0],[7110,8,3.0],[7111,1,1.0],[7111,6,3.0],[7111,8,4.0],[7111,9,3.0],[7112,7,8.0],[7113,7,5.0],[7113,8,4.0],[7114,8,1.0],[7114,10,1.0],[7115,6,1.0],[7115,7,1.0],[7115,8,4.0],[7115,10,2.0],[7116,6,3.0],[7116,8,1.0],[7116,9,3.0],[7117,9,5.0],[7118,9,1.0],[7119,6,2.0],[7119,7,3.0],[7120,9,4.0],[7121,9,20.0],[7122,9,9.0],[7123,9,11.0],[7124,9,9.0],[7125,7,4.0],[7126,2,1.0],[7126,5,1.0],[7126,7,6.0],[7126,9,2.0],[7127,8,1.0],[7127,9,2.0],[7128,6,2.0],[7128,7,1.0],[7128,8,10.0],[7128,10,1.0],[7129,0,1.0],[7129,2,3.0],[7129,5,3.0],[7129,6,1.0],[7130,2,10.0],[7131,1,1.0],[7131,2,1.0],[7131,5,1.0],[7132,0,2.0],[7132,2,1.0],[7132,3,3.0],[7132,8,1.0],[7133,6,2.0],[7133,9,2.0],[7134,3,3.0],[7135,0,1.0],[7135,1,1.0],[7135,3,1.0],[7135,4,1.0],[7135,5,1.0],[7135,9,1.0],[7136,0,2.0],[7136,1,1.0],[7136,3,13.0],[7136,5,6.0],[7137,0,1.0],[7137,2,3.0],[7137,3,1.0],[7137,8,1.0],[7138,1,1.0],[7138,3,1.0],[7139,0,1.0],[7139,1,1.0],[7139,2,2.0],[7139,3,3.0],[7139,5,5.0],[7139,10,1.0],[7140,0,4.0],[7140,1,3.0],[7140,2,1.0],[7140,5,3.0],[7140,8,3.0],[7141,8,5.0],[7142,0,1.0],[7142,3,1.0],[7142,6,1.0],[7143,3,3.0],[7143,6,1.0],[7144,7,2.0],[7144,8,2.0],[7145,3,1.0],[7145,8,3.0],[7146,0,1.0],[7146,1,1.0],[7146,5,1.0],[7146,6,4.0],[7146,7,3.0],[7146,8,1.0],[7146,9,2.0],[7147,7,2.0],[7148,0,4.0],[7148,1,4.0],[7149,0,2.0],[7149,1,29.0],[7149,2,3.0],[7149,3,12.0],[7149,4,116.0],[7149,5,1.0],[7149,7,1.0],[7150,0,1.0],[7150,2,1.0],[7150,3,3.0],[7150,4,3.0],[7150,5,5.0],[7150,6,4.0],[7150,8,2.0],[7150,10,1.0],[7151,6,2.0],[7151,7,1.0],[7152,6,6.0],[7152,8,3.0],[7153,5,1.0],[7153,8,4.0],[7154,2,3.0],[7155,9,11.0],[7156,6,2.0],[7156,9,1.0],[7157,6,14.0],[7157,8,6.0],[7158,6,5.0],[7159,0,3.0],[7159,1,1.0],[7159,3,1.0],[7160,0,1.0],[7160,1,1.0],[7160,4,1.0],[7161,7,6.0],[7162,8,4.0],[7163,1,1.0],[7164,3,1.0],[7164,4,3.0],[7164,5,1.0],[7165,6,4.0],[7166,6,9.0],[7167,6,2.0],[7167,7,2.0],[7168,0,1.0],[7168,3,1.0],[7168,5,1.0],[7169,6,2.0],[7169,7,2.0],[7169,8,1.0],[7170,6,10.0],[7170,7,2.0],[7170,9,1.0],[7171,1,4.0],[7171,4,34.0],[7171,5,1.0],[7172,0,1.0],[7172,1,1.0],[7172,4,9.0],[7172,5,1.0],[7173,4,2.0],[7173,5,2.0],[7174,7,1.0],[7175,6,2.0],[7175,7,2.0],[7175,8,1.0],[7176,6,9.0],[7176,8,4.0],[7176,9,3.0],[7177,6,9.0],[7177,8,6.0],[7177,9,16.0],[7177,10,1.0],[7178,9,4.0],[7179,6,3.0],[7179,7,1.0],[7179,8,2.0],[7180,8,1.0],[7180,9,2.0],[7181,7,2.0],[7181,8,2.0],[7181,10,1.0],[7182,7,2.0],[7183,7,13.0],[7184,7,2.0],[7184,8,1.0],[7185,7,10.0],[7185,8,2.0],[7185,10,1.0],[7186,4,1.0],[7186,8,2.0],[7187,1,1.0],[7187,3,1.0],[7187,6,1.0],[7188,5,1.0],[7189,6,1.0],[7189,7,2.0],[7190,6,3.0],[7190,8,5.0],[7190,9,1.0],[7191,9,3.0],[7192,7,12.0],[7193,0,1.0],[7193,8,1.0],[7194,6,3.0],[7194,7,1.0],[7195,7,4.0],[7196,1,1.0],[7196,5,1.0],[7197,0,12.0],[7197,1,5.0],[7197,3,30.0],[7197,4,4.0],[7197,5,7.0],[7198,3,2.0],[7198,5,2.0],[7199,1,2.0],[7199,5,2.0],[7199,7,2.0],[7200,3,1.0],[7200,5,2.0],[7200,8,1.0],[7201,3,1.0],[7201,5,2.0],[7202,0,1.0],[7202,1,5.0],[7202,5,3.0],[7203,1,3.0],[7204,4,1.0],[7204,5,1.0],[7204,8,3.0],[7205,4,5.0],[7206,6,3.0],[7206,9,2.0],[7207,7,6.0],[7208,5,1.0],[7208,7,2.0],[7209,6,1.0],[7209,7,3.0],[7210,6,6.0],[7210,7,7.0],[7210,8,1.0],[7211,0,3.0],[7211,1,4.0],[7211,5,4.0],[7211,6,9.0],[7211,7,5.0],[7211,8,4.0],[7212,1,1.0],[7212,4,1.0],[7212,5,2.0],[7213,0,11.0],[7213,1,1.0],[7213,2,18.0],[7213,3,35.0],[7213,4,1.0],[7213,5,17.0],[7214,0,1.0],[7214,1,3.0],[7214,3,2.0],[7214,4,1.0],[7214,5,1.0],[7214,6,1.0],[7214,7,2.0],[7214,8,1.0],[7215,0,1.0],[7215,3,2.0],[7215,5,1.0],[7216,6,2.0],[7216,8,1.0],[7217,1,5.0],[7217,4,1.0],[7218,6,2.0],[7218,9,3.0],[7219,6,2.0],[7219,8,1.0],[7219,9,3.0],[7220,6,3.0],[7220,9,1.0],[7221,6,2.0],[7221,7,1.0],[7222,0,2.0],[7222,1,1.0],[7222,3,1.0],[7222,5,3.0],[7222,8,1.0],[7223,3,1.0],[7223,5,1.0],[7223,8,1.0],[7224,6,8.0],[7225,6,3.0],[7225,8,7.0],[7225,9,7.0],[7226,6,1.0],[7226,10,1.0],[7227,3,1.0],[7227,8,1.0],[7228,7,1.0],[7228,10,14.0],[7229,0,1.0],[7229,1,2.0],[7229,3,1.0],[7229,5,5.0],[7230,3,2.0],[7230,10,1.0],[7231,0,3.0],[7231,2,1.0],[7231,3,3.0],[7231,5,5.0],[7231,9,2.0],[7231,10,3.0],[7232,3,4.0],[7233,6,2.0],[7233,8,2.0],[7233,9,1.0],[7234,8,3.0],[7234,10,1.0],[7235,0,1.0],[7235,6,1.0],[7235,8,2.0],[7236,2,1.0],[7236,4,3.0],[7236,5,5.0],[7237,8,4.0],[7238,7,1.0],[7238,8,2.0],[7239,3,1.0],[7239,7,1.0],[7239,8,1.0],[7240,0,1.0],[7240,1,1.0],[7240,3,1.0],[7240,8,1.0],[7241,6,1.0],[7241,8,5.0],[7242,6,1.0],[7242,9,2.0],[7243,6,6.0],[7243,7,1.0],[7243,8,1.0],[7243,9,7.0],[7244,9,2.0],[7245,6,1.0],[7245,9,1.0],[7246,9,11.0],[7247,9,4.0],[7248,10,6.0],[7249,4,1.0],[7249,10,1.0],[7250,6,6.0],[7250,7,2.0],[7250,8,1.0],[7250,10,1.0],[7251,8,1.0],[7251,10,2.0],[7252,7,3.0],[7253,7,5.0],[7254,9,1.0],[7255,9,3.0],[7256,4,4.0],[7256,7,1.0],[7256,10,5.0],[7257,4,11.0],[7258,4,4.0],[7258,6,2.0],[7258,10,1.0],[7259,0,2.0],[7259,1,1.0],[7259,3,6.0],[7259,4,5.0],[7259,5,5.0],[7259,8,1.0],[7259,10,5.0],[7260,4,7.0],[7261,6,1.0],[7261,8,1.0],[7261,9,3.0],[7262,1,1.0],[7262,4,1.0],[7263,0,3.0],[7263,1,1.0],[7263,3,43.0],[7263,4,14.0],[7264,0,1.0],[7264,5,3.0],[7265,7,3.0],[7265,10,2.0],[7266,5,1.0],[7266,8,8.0],[7266,9,1.0],[7266,10,1.0],[7267,6,5.0],[7267,8,2.0],[7267,10,1.0],[7268,7,3.0],[7268,10,1.0],[7269,9,1.0],[7270,5,4.0],[7271,0,1.0],[7271,3,1.0],[7272,3,6.0],[7273,8,20.0],[7273,9,1.0],[7274,1,2.0],[7274,8,9.0],[7275,0,3.0],[7276,0,4.0],[7276,1,7.0],[7276,5,4.0],[7276,6,1.0],[7277,0,1.0],[7277,3,2.0],[7278,7,2.0],[7279,1,3.0],[7279,3,2.0],[7279,4,3.0],[7279,5,2.0],[7279,7,1.0],[7279,8,1.0],[7280,6,5.0],[7280,7,2.0],[7281,6,1.0],[7281,7,4.0],[7282,6,1.0],[7282,9,1.0],[7283,9,2.0],[7284,6,1.0],[7284,7,3.0],[7284,8,1.0],[7285,3,2.0],[7285,4,1.0],[7286,1,1.0],[7286,3,1.0],[7286,4,2.0],[7286,8,1.0],[7286,10,1.0],[7287,0,4.0],[7287,1,6.0],[7287,3,9.0],[7287,4,7.0],[7287,5,2.0],[7288,3,2.0],[7288,6,2.0],[7289,6,2.0],[7290,6,5.0],[7290,7,1.0],[7290,9,6.0],[7291,0,1.0],[7291,3,3.0],[7291,5,1.0],[7291,8,2.0],[7292,3,1.0],[7293,8,5.0],[7294,7,3.0],[7295,8,3.0],[7296,7,3.0],[7296,8,1.0],[7296,10,1.0],[7297,3,1.0],[7297,7,1.0],[7297,8,4.0],[7298,5,3.0],[7299,5,2.0],[7299,6,1.0],[7300,0,1.0],[7300,3,3.0],[7300,7,1.0],[7300,8,2.0],[7301,6,2.0],[7301,7,4.0],[7302,6,1.0],[7302,8,14.0],[7303,8,1.0],[7304,6,5.0],[7304,8,1.0],[7305,6,3.0],[7305,8,1.0],[7305,9,4.0],[7306,6,3.0],[7306,7,2.0],[7307,6,7.0],[7307,7,8.0],[7307,8,5.0],[7307,9,1.0],[7307,10,7.0],[7308,6,4.0],[7309,6,2.0],[7309,7,1.0],[7309,10,1.0],[7310,6,18.0],[7310,9,2.0],[7311,6,7.0],[7311,7,3.0],[7312,1,1.0],[7313,1,1.0],[7313,3,1.0],[7314,1,1.0],[7314,3,1.0],[7314,5,1.0],[7314,10,1.0],[7315,2,1.0],[7315,3,2.0],[7315,5,2.0],[7316,8,2.0],[7317,0,2.0],[7318,9,4.0],[7319,5,1.0],[7319,10,2.0],[7320,1,1.0],[7320,3,1.0],[7320,5,3.0],[7321,1,1.0],[7321,2,1.0],[7322,2,2.0],[7322,3,3.0],[7322,8,1.0],[7323,3,3.0],[7323,7,1.0],[7323,8,1.0],[7324,0,1.0],[7324,5,2.0],[7325,3,3.0],[7325,4,1.0],[7326,8,3.0],[7327,8,10.0],[7328,10,5.0],[7329,3,1.0],[7330,3,4.0],[7330,6,2.0],[7330,8,14.0],[7331,0,1.0],[7331,5,3.0],[7332,8,1.0],[7332,9,5.0],[7333,3,1.0],[7333,5,1.0],[7334,6,1.0],[7334,8,1.0],[7334,9,2.0],[7335,6,1.0],[7335,9,2.0],[7336,7,1.0],[7336,8,14.0],[7336,9,1.0],[7337,3,1.0],[7337,8,4.0],[7338,6,2.0],[7338,7,3.0],[7339,7,49.0],[7339,8,6.0],[7340,7,1.0],[7340,9,1.0],[7340,10,6.0],[7341,8,1.0],[7341,10,4.0],[7342,6,2.0],[7342,7,18.0],[7342,8,1.0],[7342,10,3.0],[7343,8,1.0],[7343,10,2.0],[7344,7,1.0],[7345,1,1.0],[7345,8,4.0],[7346,6,3.0],[7346,7,1.0],[7347,6,1.0],[7347,8,2.0],[7348,6,2.0],[7348,8,1.0],[7349,9,3.0],[7350,8,5.0],[7351,6,6.0],[7351,7,5.0],[7351,8,17.0],[7352,7,1.0],[7352,8,3.0],[7353,7,1.0],[7353,8,3.0],[7353,9,6.0],[7354,0,6.0],[7354,1,1.0],[7354,3,1.0],[7355,6,1.0],[7355,7,4.0],[7355,8,5.0],[7355,10,9.0],[7356,7,1.0],[7356,8,4.0],[7357,6,6.0],[7357,8,7.0],[7357,9,1.0],[7358,6,3.0],[7358,8,6.0],[7358,9,3.0],[7359,6,3.0],[7359,7,1.0],[7359,8,1.0],[7359,9,1.0],[7360,7,1.0],[7360,8,4.0],[7360,10,3.0],[7361,3,2.0],[7361,6,3.0],[7361,8,10.0],[7361,10,2.0],[7362,8,4.0],[7362,10,1.0],[7363,6,1.0],[7363,8,8.0],[7364,6,2.0],[7364,10,2.0],[7365,6,3.0],[7365,8,1.0],[7366,6,1.0],[7366,8,7.0],[7367,9,10.0],[7368,6,2.0],[7368,8,1.0],[7369,8,1.0],[7369,9,1.0],[7370,6,9.0],[7370,8,11.0],[7371,3,1.0],[7371,5,1.0],[7372,0,2.0],[7372,5,1.0],[7373,0,1.0],[7373,1,1.0],[7373,3,1.0],[7373,5,1.0],[7374,0,2.0],[7374,1,1.0],[7374,5,3.0],[7375,1,1.0],[7376,0,1.0],[7376,2,1.0],[7376,5,1.0],[7377,1,1.0],[7377,3,1.0],[7377,4,1.0],[7377,5,1.0],[7377,10,2.0],[7378,6,5.0],[7378,9,1.0],[7379,6,49.0],[7380,6,1.0],[7380,8,3.0],[7381,6,6.0],[7382,6,6.0],[7382,7,1.0],[7383,6,1.0],[7383,8,3.0],[7384,3,2.0],[7385,0,2.0],[7385,2,2.0],[7385,3,1.0],[7385,4,1.0],[7385,5,1.0],[7385,8,1.0],[7385,10,1.0],[7386,8,3.0],[7387,3,1.0],[7387,5,1.0],[7388,9,6.0],[7389,6,1.0],[7389,8,4.0],[7390,1,1.0],[7390,5,1.0],[7391,1,1.0],[7392,2,1.0],[7392,3,2.0],[7392,5,1.0],[7392,7,1.0],[7392,8,4.0],[7392,10,12.0],[7393,1,2.0],[7393,3,1.0],[7393,5,2.0],[7394,6,3.0],[7394,7,4.0],[7394,9,1.0],[7395,6,3.0],[7395,7,9.0],[7395,8,2.0],[7395,9,1.0],[7396,9,70.0],[7397,2,7.0],[7397,7,6.0],[7398,9,3.0],[7399,0,1.0],[7399,1,1.0],[7399,3,3.0],[7399,4,3.0],[7399,5,3.0],[7399,6,11.0],[7399,8,2.0],[7399,9,6.0],[7399,10,1.0],[7400,0,2.0],[7400,1,1.0],[7400,3,11.0],[7401,9,22.0],[7402,5,4.0],[7403,0,2.0],[7403,3,1.0],[7403,5,1.0],[7404,6,4.0],[7404,9,24.0],[7405,2,1.0],[7405,4,1.0],[7405,5,2.0],[7406,0,1.0],[7406,1,2.0],[7406,4,1.0],[7406,5,1.0],[7407,4,3.0],[7407,6,4.0],[7407,7,6.0],[7407,8,7.0],[7407,10,2.0],[7408,10,1.0],[7409,6,3.0],[7409,7,2.0],[7409,8,4.0],[7410,10,1.0],[7411,1,1.0],[7411,2,3.0],[7411,3,3.0],[7412,3,2.0],[7413,0,3.0],[7413,3,1.0],[7413,4,1.0],[7413,5,3.0],[7414,0,3.0],[7414,1,1.0],[7414,3,1.0],[7414,4,1.0],[7414,5,1.0],[7415,0,3.0],[7415,1,2.0],[7415,3,1.0],[7415,4,1.0],[7415,5,8.0],[7415,7,1.0],[7415,8,1.0],[7416,5,2.0],[7416,8,1.0],[7417,2,3.0],[7418,3,2.0],[7419,0,2.0],[7419,2,1.0],[7420,6,2.0],[7420,7,1.0],[7421,6,2.0],[7421,9,4.0],[7422,6,1.0],[7422,8,1.0],[7422,9,2.0],[7423,10,17.0],[7424,10,1.0],[7425,7,7.0],[7426,7,3.0],[7427,6,1.0],[7427,7,6.0],[7428,7,4.0],[7428,10,1.0],[7429,9,10.0],[7430,9,20.0],[7431,9,3.0],[7432,0,2.0],[7432,2,3.0],[7432,3,1.0],[7432,4,1.0],[7432,7,2.0],[7433,0,1.0],[7433,1,1.0],[7433,3,3.0],[7433,5,1.0],[7434,6,1.0],[7434,8,2.0],[7435,6,4.0],[7435,7,1.0],[7435,8,4.0],[7436,3,18.0],[7437,6,1.0],[7437,8,3.0],[7438,9,3.0],[7439,3,2.0],[7439,7,1.0],[7439,9,22.0],[7440,5,1.0],[7440,9,2.0],[7441,1,3.0],[7441,3,7.0],[7441,5,1.0],[7441,8,3.0],[7442,0,2.0],[7442,1,6.0],[7442,3,5.0],[7442,5,2.0],[7442,6,1.0],[7442,8,1.0],[7442,9,1.0],[7442,10,3.0],[7443,0,2.0],[7443,3,3.0],[7443,5,1.0],[7444,1,1.0],[7444,3,3.0],[7445,0,2.0],[7445,1,2.0],[7445,2,1.0],[7445,3,2.0],[7446,0,1.0],[7447,7,2.0],[7447,8,1.0],[7448,4,3.0],[7448,5,2.0],[7449,4,2.0],[7449,7,1.0],[7449,8,1.0],[7450,0,3.0],[7450,2,1.0],[7450,5,4.0],[7450,8,1.0],[7451,6,11.0],[7451,7,10.0],[7451,8,1.0],[7451,9,1.0],[7452,6,1.0],[7452,7,3.0],[7452,8,2.0],[7452,9,4.0],[7452,10,2.0],[7453,1,1.0],[7453,5,1.0],[7453,10,2.0],[7454,7,4.0],[7455,3,1.0],[7455,5,3.0],[7456,7,2.0],[7457,10,6.0],[7458,6,2.0],[7458,7,7.0],[7458,8,1.0],[7458,10,2.0],[7459,6,1.0],[7459,9,3.0],[7460,7,9.0],[7460,10,10.0],[7461,6,8.0],[7462,6,4.0],[7462,7,6.0],[7462,8,9.0],[7463,7,1.0],[7463,8,1.0],[7464,6,3.0],[7464,8,2.0],[7464,9,2.0],[7465,1,2.0],[7465,5,2.0],[7466,6,1.0],[7467,1,1.0],[7467,3,2.0],[7468,0,2.0],[7468,5,2.0],[7469,6,3.0],[7469,7,1.0],[7470,6,8.0],[7470,7,1.0],[7471,9,3.0],[7472,6,4.0],[7472,10,1.0],[7473,6,6.0],[7473,7,5.0],[7474,0,2.0],[7474,1,1.0],[7474,3,2.0],[7474,4,1.0],[7474,5,2.0],[7474,8,1.0],[7475,5,2.0],[7476,9,5.0],[7477,6,2.0],[7477,9,4.0],[7478,0,1.0],[7478,2,1.0],[7478,3,5.0],[7479,7,1.0],[7480,8,2.0],[7480,10,2.0],[7481,6,2.0],[7482,8,6.0],[7483,7,12.0],[7484,9,20.0],[7484,10,32.0],[7485,7,16.0],[7485,8,1.0],[7485,10,2.0],[7486,6,1.0],[7486,8,1.0],[7486,10,1.0],[7487,5,1.0],[7487,10,3.0],[7488,9,2.0],[7489,7,9.0],[7490,7,3.0],[7491,6,4.0],[7491,8,12.0],[7492,9,2.0],[7493,6,3.0],[7493,7,1.0],[7493,8,2.0],[7493,9,7.0],[7494,6,3.0],[7494,7,4.0],[7494,8,7.0],[7495,6,4.0],[7496,6,1.0],[7496,7,3.0],[7496,8,2.0],[7497,6,1.0],[7497,7,1.0],[7497,8,2.0],[7497,9,1.0],[7497,10,1.0],[7498,0,1.0],[7498,1,1.0],[7498,5,4.0],[7499,3,1.0],[7499,6,4.0],[7499,8,8.0],[7499,9,3.0],[7500,9,5.0],[7501,0,1.0],[7501,1,6.0],[7501,2,2.0],[7501,8,2.0],[7502,6,2.0],[7502,7,1.0],[7502,10,1.0],[7503,6,9.0],[7503,7,6.0],[7503,8,2.0],[7503,9,9.0],[7503,10,2.0],[7504,0,1.0],[7504,2,1.0],[7504,10,7.0],[7505,5,1.0],[7505,6,1.0],[7505,8,1.0],[7505,9,1.0],[7506,9,2.0],[7507,6,4.0],[7507,8,1.0],[7508,3,3.0],[7508,9,6.0],[7508,10,3.0],[7509,1,1.0],[7509,5,1.0],[7510,8,2.0],[7510,10,1.0],[7511,7,2.0],[7511,10,1.0],[7512,8,2.0],[7512,10,8.0],[7513,6,5.0],[7513,7,3.0],[7513,8,1.0],[7513,9,3.0],[7513,10,1.0],[7514,9,5.0],[7515,6,2.0],[7515,9,13.0],[7516,7,10.0],[7516,8,3.0],[7517,6,2.0],[7517,9,1.0],[7518,10,7.0],[7519,7,2.0],[7519,10,1.0],[7520,8,6.0],[7521,4,1.0],[7521,5,1.0],[7521,6,1.0],[7521,8,3.0],[7521,9,1.0],[7522,7,13.0],[7523,7,10.0],[7523,8,4.0],[7523,10,27.0],[7524,3,4.0],[7524,5,2.0],[7525,0,1.0],[7526,6,1.0],[7527,0,2.0],[7527,6,1.0],[7528,6,1.0],[7528,7,6.0],[7528,9,1.0],[7529,6,1.0],[7529,7,8.0],[7530,1,1.0],[7530,3,1.0],[7530,4,1.0],[7530,8,2.0],[7531,0,5.0],[7531,1,4.0],[7531,2,1.0],[7531,4,6.0],[7532,0,3.0],[7532,1,1.0],[7532,2,2.0],[7532,3,4.0],[7532,4,3.0],[7532,5,5.0],[7533,1,1.0],[7533,4,4.0],[7534,0,2.0],[7534,1,2.0],[7534,4,1.0],[7534,5,3.0],[7535,6,4.0],[7535,7,3.0],[7536,7,3.0],[7537,0,2.0],[7537,1,1.0],[7537,5,1.0],[7538,0,6.0],[7538,1,2.0],[7538,2,5.0],[7538,3,2.0],[7538,5,7.0],[7538,10,5.0],[7539,0,1.0],[7540,2,7.0],[7541,2,1.0],[7541,3,1.0],[7541,4,1.0],[7542,2,1.0],[7543,1,1.0],[7543,2,1.0],[7543,3,2.0],[7543,7,1.0],[7543,9,5.0],[7544,0,2.0],[7544,1,1.0],[7544,2,1.0],[7544,5,1.0],[7545,0,5.0],[7545,1,3.0],[7545,2,1.0],[7545,3,1.0],[7546,1,2.0],[7546,5,1.0],[7547,0,1.0],[7547,5,3.0],[7547,8,1.0],[7548,0,2.0],[7549,0,3.0],[7549,5,2.0],[7549,7,2.0],[7549,10,1.0],[7550,6,4.0],[7551,6,3.0],[7551,7,1.0],[7552,6,3.0],[7552,8,3.0],[7552,9,3.0],[7553,6,2.0],[7553,9,3.0],[7554,6,3.0],[7554,7,1.0],[7555,6,4.0],[7556,6,2.0],[7556,9,16.0],[7557,6,1.0],[7557,7,12.0],[7558,4,1.0],[7558,6,1.0],[7558,8,2.0],[7559,0,25.0],[7559,1,10.0],[7559,2,6.0],[7559,3,19.0],[7559,5,23.0],[7559,6,2.0],[7559,7,2.0],[7559,8,4.0],[7559,9,1.0],[7559,10,12.0],[7560,7,9.0],[7560,10,86.0],[7561,0,1.0],[7561,3,6.0],[7561,5,3.0],[7562,0,34.0],[7562,1,32.0],[7562,2,17.0],[7562,3,62.0],[7562,4,15.0],[7562,5,52.0],[7562,6,37.0],[7562,8,23.0],[7562,9,11.0],[7563,8,8.0],[7563,10,8.0],[7564,6,67.0],[7564,8,4.0],[7565,0,1.0],[7565,1,4.0],[7565,2,1.0],[7565,3,35.0],[7565,4,20.0],[7565,5,1.0],[7566,6,14.0],[7566,7,1.0],[7566,8,9.0],[7566,9,12.0],[7567,1,1.0],[7567,3,2.0],[7567,5,2.0],[7568,1,1.0],[7568,5,1.0],[7568,8,1.0],[7569,6,3.0],[7569,9,1.0],[7570,6,4.0],[7570,8,1.0],[7571,6,9.0],[7571,7,4.0],[7571,8,6.0],[7572,6,1.0],[7572,8,2.0],[7573,6,1.0],[7573,8,6.0],[7574,9,4.0],[7575,9,2.0],[7576,6,4.0],[7576,9,3.0],[7577,6,2.0],[7577,8,1.0],[7577,9,15.0],[7578,3,1.0],[7578,4,2.0],[7578,5,1.0],[7579,0,3.0],[7579,1,4.0],[7579,3,2.0],[7579,5,1.0],[7580,3,1.0],[7581,2,4.0],[7581,3,4.0],[7581,5,5.0],[7582,6,4.0],[7583,6,5.0],[7584,8,5.0],[7585,5,1.0],[7585,8,5.0],[7586,7,1.0],[7586,10,11.0],[7587,7,1.0],[7587,9,2.0],[7588,0,4.0],[7588,1,3.0],[7588,3,1.0],[7588,4,10.0],[7588,5,6.0],[7589,4,3.0],[7589,5,1.0],[7589,8,1.0],[7590,4,11.0],[7590,10,1.0],[7591,0,3.0],[7591,1,7.0],[7591,2,1.0],[7591,3,3.0],[7591,4,2.0],[7591,5,4.0],[7592,0,2.0],[7592,1,8.0],[7592,3,6.0],[7592,4,30.0],[7593,6,1.0],[7593,9,3.0],[7594,6,3.0],[7595,6,1.0],[7595,7,1.0],[7596,7,3.0],[7597,6,2.0],[7597,8,1.0],[7597,9,2.0],[7598,6,2.0],[7598,8,2.0],[7599,6,2.0],[7599,7,4.0],[7599,8,1.0],[7599,10,1.0],[7600,7,2.0],[7600,10,1.0],[7601,6,1.0],[7601,7,6.0],[7601,8,6.0],[7601,9,1.0],[7601,10,1.0],[7602,6,1.0],[7602,8,2.0],[7603,8,5.0],[7604,7,3.0],[7605,7,5.0],[7605,8,4.0],[7606,7,4.0],[7607,7,7.0],[7607,8,1.0],[7608,6,4.0],[7608,7,2.0],[7609,7,5.0],[7610,6,1.0],[7610,8,2.0],[7610,9,1.0],[7611,4,5.0],[7611,6,3.0],[7611,7,3.0],[7612,6,3.0],[7612,8,10.0],[7613,6,2.0],[7614,6,6.0],[7615,3,1.0],[7615,5,1.0],[7615,8,1.0],[7615,9,1.0],[7616,9,21.0],[7617,8,13.0],[7618,7,5.0],[7619,7,4.0],[7620,1,1.0],[7620,3,11.0],[7620,7,2.0],[7621,3,1.0],[7621,6,1.0],[7621,7,15.0],[7621,8,18.0],[7621,10,1.0],[7622,3,2.0],[7622,10,1.0],[7623,0,1.0],[7623,3,2.0],[7624,7,1.0],[7624,8,23.0],[7625,4,1.0],[7625,8,6.0],[7626,0,1.0],[7627,0,4.0],[7627,1,1.0],[7627,2,1.0],[7628,9,2.0],[7629,7,1.0],[7629,10,5.0],[7630,10,3.0],[7631,1,1.0],[7631,2,1.0],[7631,4,1.0],[7631,5,1.0],[7631,6,1.0],[7632,0,6.0],[7632,1,6.0],[7632,3,3.0],[7632,5,7.0],[7633,1,1.0],[7633,2,2.0],[7633,3,1.0],[7633,5,6.0],[7634,3,1.0],[7634,7,2.0],[7635,4,1.0],[7635,7,2.0],[7635,10,1.0],[7636,6,1.0],[7636,7,1.0],[7636,10,1.0],[7637,8,7.0],[7638,1,6.0],[7638,3,5.0],[7638,7,2.0],[7638,10,1.0],[7639,2,3.0],[7640,0,4.0],[7640,1,1.0],[7640,2,3.0],[7640,4,1.0],[7640,5,4.0],[7640,7,3.0],[7640,10,1.0],[7641,0,1.0],[7641,1,1.0],[7642,0,1.0],[7642,4,1.0],[7642,5,2.0],[7643,5,2.0],[7644,7,4.0],[7644,8,1.0],[7645,6,5.0],[7645,9,2.0],[7646,5,1.0],[7646,6,1.0],[7646,8,9.0],[7647,6,3.0],[7647,8,3.0],[7648,6,2.0],[7648,8,1.0],[7648,9,2.0],[7649,6,3.0],[7649,8,2.0],[7650,1,7.0],[7650,5,4.0],[7651,1,2.0],[7651,4,2.0],[7652,6,11.0],[7652,7,2.0],[7652,8,4.0],[7652,9,1.0],[7653,6,3.0],[7653,9,2.0],[7654,4,4.0],[7655,8,1.0],[7655,10,2.0],[7656,0,2.0],[7656,5,5.0],[7657,5,1.0],[7658,0,1.0],[7658,1,1.0],[7658,3,2.0],[7658,6,2.0],[7658,7,14.0],[7658,8,5.0],[7658,9,1.0],[7658,10,3.0],[7659,1,1.0],[7659,3,1.0],[7659,10,3.0],[7660,8,5.0],[7661,8,3.0],[7661,9,7.0],[7662,8,6.0],[7662,9,1.0],[7663,7,2.0],[7663,8,3.0],[7664,6,1.0],[7664,8,8.0],[7664,9,1.0],[7665,7,1.0],[7665,8,1.0],[7665,10,7.0],[7666,7,2.0],[7666,10,3.0],[7667,6,1.0],[7667,7,2.0],[7667,9,1.0],[7668,7,33.0],[7669,0,1.0],[7669,3,1.0],[7669,5,2.0],[7669,7,1.0],[7669,8,8.0],[7670,6,2.0],[7670,7,8.0],[7670,8,2.0],[7671,0,1.0],[7671,5,3.0],[7671,8,1.0],[7671,10,2.0],[7672,10,4.0],[7673,9,4.0],[7674,1,1.0],[7674,2,5.0],[7674,3,4.0],[7674,5,1.0],[7674,8,1.0],[7675,2,2.0],[7675,7,3.0],[7676,2,40.0],[7676,3,4.0],[7676,4,1.0],[7677,8,3.0],[7677,10,4.0],[7678,0,3.0],[7678,3,1.0],[7678,4,1.0],[7678,5,5.0],[7679,1,2.0],[7679,4,4.0],[7679,5,1.0],[7680,6,3.0],[7680,7,1.0],[7681,6,2.0],[7681,7,3.0],[7682,6,1.0],[7682,7,1.0],[7682,8,1.0],[7683,6,3.0],[7684,8,5.0],[7685,3,1.0],[7685,5,1.0],[7685,8,1.0],[7686,2,1.0],[7686,7,1.0],[7686,8,2.0],[7687,1,2.0],[7687,8,2.0],[7688,6,4.0],[7688,7,1.0],[7688,9,5.0],[7689,0,1.0],[7689,3,1.0],[7689,5,2.0],[7689,7,1.0],[7689,8,1.0],[7690,9,3.0],[7691,6,2.0],[7691,7,1.0],[7691,8,1.0],[7692,6,1.0],[7692,7,1.0],[7692,8,1.0],[7693,6,2.0],[7693,7,1.0],[7693,10,2.0],[7694,6,2.0],[7694,8,3.0],[7695,6,2.0],[7696,7,2.0],[7696,10,2.0],[7697,6,1.0],[7697,10,18.0],[7698,4,5.0],[7698,7,1.0],[7698,8,2.0],[7698,10,3.0],[7699,8,5.0],[7700,6,7.0],[7700,8,2.0],[7701,6,8.0],[7702,6,5.0],[7702,7,5.0],[7702,8,35.0],[7703,6,3.0],[7703,7,2.0],[7704,6,1.0],[7704,9,1.0],[7705,8,3.0],[7705,9,6.0],[7706,4,2.0],[7706,7,5.0],[7706,10,1.0],[7707,0,1.0],[7707,1,2.0],[7707,5,2.0],[7708,1,1.0],[7708,8,7.0],[7709,0,2.0],[7709,3,2.0],[7709,5,2.0],[7710,3,4.0],[7710,5,1.0],[7710,9,1.0],[7711,6,2.0],[7711,7,5.0],[7712,6,4.0],[7713,0,6.0],[7713,1,1.0],[7713,3,1.0],[7713,4,4.0],[7713,5,4.0],[7714,0,3.0],[7714,1,1.0],[7714,2,1.0],[7714,3,1.0],[7714,5,1.0],[7714,8,1.0],[7715,0,2.0],[7715,5,3.0],[7715,8,2.0],[7716,8,3.0],[7717,1,1.0],[7717,8,2.0],[7718,6,1.0],[7718,8,2.0],[7719,7,4.0],[7720,0,1.0],[7720,7,1.0],[7720,8,4.0],[7720,10,1.0],[7721,0,1.0],[7721,5,1.0],[7722,1,1.0],[7722,3,1.0],[7722,5,1.0],[7722,7,1.0],[7722,8,1.0],[7722,10,1.0],[7723,8,1.0],[7723,9,3.0],[7724,4,3.0],[7724,10,2.0],[7725,1,1.0],[7725,4,1.0],[7725,5,1.0],[7726,0,1.0],[7726,2,1.0],[7726,3,1.0],[7726,4,1.0],[7727,10,3.0],[7728,3,1.0],[7728,10,1.0],[7729,2,1.0],[7729,6,1.0],[7729,7,5.0],[7729,8,1.0],[7729,10,4.0],[7730,0,1.0],[7730,2,1.0],[7730,9,1.0],[7731,7,1.0],[7731,10,1.0],[7732,7,1.0],[7732,9,3.0],[7733,7,2.0],[7733,8,3.0],[7733,10,1.0],[7734,0,2.0],[7734,2,2.0],[7734,3,4.0],[7734,5,1.0],[7734,6,6.0],[7734,8,1.0],[7735,3,1.0],[7735,5,1.0],[7736,1,1.0],[7736,2,1.0],[7736,5,1.0],[7737,6,7.0],[7737,9,8.0],[7738,6,1.0],[7738,9,1.0],[7739,9,8.0],[7740,7,3.0],[7740,8,1.0],[7741,6,1.0],[7741,8,1.0],[7742,0,1.0],[7742,3,1.0],[7742,4,1.0],[7742,5,7.0],[7742,6,2.0],[7742,8,1.0],[7743,0,1.0],[7743,1,3.0],[7743,2,1.0],[7743,3,2.0],[7744,2,4.0],[7745,0,1.0],[7745,1,1.0],[7745,2,1.0],[7745,4,3.0],[7745,5,5.0],[7746,0,1.0],[7746,2,2.0],[7746,5,1.0],[7746,8,3.0],[7746,10,5.0],[7747,1,2.0],[7747,3,1.0],[7747,5,1.0],[7747,10,2.0],[7748,6,4.0],[7748,8,2.0],[7749,5,2.0],[7750,0,2.0],[7750,1,3.0],[7750,2,1.0],[7750,3,6.0],[7750,4,1.0],[7750,5,4.0],[7751,3,1.0],[7751,5,1.0],[7751,8,1.0],[7752,0,1.0],[7752,3,2.0],[7753,0,2.0],[7753,3,3.0],[7753,5,2.0],[7753,8,3.0],[7754,6,5.0],[7755,5,1.0],[7755,8,4.0],[7756,7,21.0],[7756,10,2.0],[7757,6,1.0],[7757,9,28.0],[7758,0,3.0],[7758,1,3.0],[7758,2,1.0],[7758,3,1.0],[7758,4,1.0],[7758,5,1.0],[7758,10,5.0],[7759,1,11.0],[7759,4,6.0],[7760,0,9.0],[7760,1,5.0],[7760,2,3.0],[7760,3,2.0],[7760,4,3.0],[7761,2,1.0],[7761,3,1.0],[7761,4,1.0],[7761,5,1.0],[7762,0,3.0],[7762,3,5.0],[7762,7,1.0],[7762,8,2.0],[7763,7,5.0],[7763,10,3.0],[7764,7,3.0],[7765,3,2.0],[7766,0,2.0],[7767,0,3.0],[7767,1,2.0],[7767,2,3.0],[7767,3,4.0],[7767,5,2.0],[7768,1,1.0],[7768,5,1.0],[7769,0,1.0],[7769,1,1.0],[7769,2,1.0],[7769,5,5.0],[7769,7,1.0],[7770,1,2.0],[7770,5,2.0],[7771,0,1.0],[7771,1,1.0],[7771,10,3.0],[7772,6,2.0],[7772,7,1.0],[7772,8,6.0],[7773,0,2.0],[7773,4,1.0],[7773,7,1.0],[7773,10,1.0],[7774,1,1.0],[7774,10,3.0],[7775,0,1.0],[7775,8,2.0],[7776,6,1.0],[7776,9,1.0],[7777,6,3.0],[7777,7,1.0],[7778,6,5.0],[7778,7,1.0],[7779,6,3.0],[7779,7,2.0],[7779,8,1.0],[7780,6,4.0],[7781,3,1.0],[7781,5,1.0],[7782,0,1.0],[7782,3,1.0],[7782,8,1.0],[7783,9,1.0],[7784,9,1.0],[7785,9,29.0],[7786,5,1.0],[7786,8,3.0],[7787,0,1.0],[7787,6,2.0],[7787,7,2.0],[7787,8,5.0],[7787,10,2.0],[7788,6,1.0],[7788,8,3.0],[7789,6,2.0],[7789,7,2.0],[7790,6,3.0],[7790,7,1.0],[7790,9,2.0],[7791,0,2.0],[7791,1,1.0],[7791,3,3.0],[7791,5,3.0],[7791,8,1.0],[7792,8,1.0],[7792,9,1.0],[7792,10,1.0],[7793,3,2.0],[7793,4,1.0],[7793,5,5.0],[7794,6,1.0],[7794,8,1.0],[7794,9,1.0],[7795,0,2.0],[7795,1,1.0],[7795,3,1.0],[7795,5,1.0],[7796,10,1.0],[7797,10,3.0],[7798,10,2.0],[7799,6,1.0],[7799,7,3.0],[7799,8,2.0],[7799,10,2.0],[7800,6,3.0],[7800,7,1.0],[7800,8,1.0],[7800,9,3.0],[7801,9,7.0],[7802,7,87.0],[7803,7,5.0],[7804,6,3.0],[7804,8,1.0],[7804,9,3.0],[7805,6,7.0],[7805,7,2.0],[7806,4,14.0],[7807,0,1.0],[7807,1,1.0],[7807,4,6.0],[7807,5,1.0],[7807,7,3.0],[7807,8,12.0],[7808,0,1.0],[7808,3,2.0],[7808,4,4.0],[7808,5,1.0],[7808,10,1.0],[7809,4,2.0],[7809,10,1.0],[7810,3,1.0],[7810,7,6.0],[7811,6,1.0],[7811,7,5.0],[7812,6,2.0],[7812,7,5.0],[7813,7,9.0],[7813,10,1.0],[7814,6,1.0],[7814,7,3.0],[7815,7,3.0],[7815,10,3.0],[7816,7,2.0],[7817,7,3.0],[7817,8,1.0],[7817,10,2.0],[7818,10,3.0],[7819,8,3.0],[7819,10,1.0],[7820,7,5.0],[7820,8,14.0],[7820,9,29.0],[7821,9,7.0],[7822,6,1.0],[7822,9,1.0],[7823,6,3.0],[7823,8,2.0],[7824,4,1.0],[7824,8,1.0],[7824,9,1.0],[7825,6,1.0],[7825,7,1.0],[7825,8,2.0],[7826,7,1.0],[7826,10,3.0],[7827,6,1.0],[7827,7,3.0],[7827,10,2.0],[7828,7,37.0],[7828,8,1.0],[7828,10,7.0],[7829,7,2.0],[7829,10,3.0],[7830,6,10.0],[7830,8,1.0],[7830,9,12.0],[7830,10,1.0],[7831,6,1.0],[7831,9,1.0],[7832,3,2.0],[7832,8,1.0],[7833,8,9.0],[7834,7,10.0],[7834,8,4.0],[7834,10,7.0],[7835,7,5.0],[7835,8,1.0],[7835,9,2.0],[7835,10,8.0],[7836,0,1.0],[7836,3,1.0],[7836,6,1.0],[7836,10,4.0],[7837,3,4.0],[7837,6,2.0],[7837,7,1.0],[7837,8,1.0],[7837,10,2.0],[7838,4,1.0],[7838,6,6.0],[7838,7,5.0],[7838,8,3.0],[7839,7,1.0],[7839,10,3.0],[7840,1,1.0],[7840,3,2.0],[7840,5,1.0],[7841,3,1.0],[7842,2,2.0],[7842,5,1.0],[7843,2,7.0],[7844,1,3.0],[7845,0,2.0],[7845,3,2.0],[7845,5,3.0],[7846,6,9.0],[7846,7,5.0],[7846,10,2.0],[7847,8,1.0],[7848,1,1.0],[7848,2,1.0],[7848,5,1.0],[7848,7,1.0],[7848,8,1.0],[7848,10,1.0],[7849,0,1.0],[7849,1,1.0],[7850,6,1.0],[7850,9,3.0],[7851,6,10.0],[7851,8,1.0],[7851,9,12.0],[7851,10,2.0],[7852,6,1.0],[7852,9,1.0],[7853,6,4.0],[7853,7,2.0],[7854,6,2.0],[7854,8,2.0],[7854,9,1.0],[7855,4,1.0],[7855,6,7.0],[7855,7,1.0],[7855,8,3.0],[7855,10,1.0],[7856,7,4.0],[7857,8,4.0],[7858,0,4.0],[7858,4,1.0],[7859,0,1.0],[7859,3,1.0],[7859,5,2.0],[7859,7,1.0],[7860,0,2.0],[7860,2,1.0],[7860,3,2.0],[7860,4,1.0],[7860,5,3.0],[7861,0,5.0],[7861,1,2.0],[7861,3,2.0],[7861,4,4.0],[7861,5,6.0],[7861,10,1.0],[7862,0,5.0],[7862,2,1.0],[7862,3,2.0],[7862,4,1.0],[7862,5,2.0],[7863,2,2.0],[7863,3,3.0],[7863,5,2.0],[7863,6,8.0],[7863,8,52.0],[7863,10,5.0],[7864,6,17.0],[7864,8,5.0],[7864,9,9.0],[7865,0,7.0],[7865,1,3.0],[7865,2,2.0],[7865,3,1.0],[7865,5,8.0],[7865,6,4.0],[7865,8,8.0],[7865,10,2.0],[7866,0,3.0],[7866,1,7.0],[7866,2,3.0],[7866,3,1.0],[7866,5,12.0],[7867,4,1.0],[7867,10,4.0],[7868,9,4.0],[7868,10,15.0],[7869,7,28.0],[7870,3,3.0],[7871,0,2.0],[7871,2,1.0],[7871,5,3.0],[7872,6,1.0],[7872,9,6.0],[7873,6,1.0],[7873,9,3.0],[7874,6,2.0],[7874,7,1.0],[7874,10,1.0],[7875,6,5.0],[7875,8,9.0],[7875,10,2.0],[7876,6,6.0],[7876,8,6.0],[7876,9,6.0],[7877,8,4.0],[7878,7,6.0],[7879,7,2.0],[7880,6,3.0],[7880,7,1.0],[7880,9,2.0],[7881,7,2.0],[7881,8,1.0],[7881,10,3.0],[7882,6,1.0],[7882,8,3.0],[7883,6,1.0],[7884,6,2.0],[7884,7,3.0],[7884,8,1.0],[7885,8,6.0],[7886,8,9.0],[7887,9,3.0],[7888,6,1.0],[7888,7,1.0],[7888,8,3.0],[7888,9,1.0],[7889,9,2.0],[7890,6,5.0],[7890,7,1.0],[7891,6,2.0],[7891,8,7.0],[7891,9,8.0],[7892,6,3.0],[7892,8,1.0],[7893,6,5.0],[7893,9,8.0],[7894,8,4.0],[7895,0,1.0],[7895,3,5.0],[7895,6,3.0],[7895,7,1.0],[7895,8,12.0],[7896,6,6.0],[7896,8,1.0],[7897,6,1.0],[7898,5,1.0],[7898,9,2.0],[7899,6,2.0],[7899,7,3.0],[7900,0,1.0],[7900,2,1.0],[7900,5,1.0],[7901,0,1.0],[7901,1,1.0],[7902,0,12.0],[7902,1,1.0],[7902,2,7.0],[7903,0,5.0],[7903,1,2.0],[7903,3,3.0],[7903,5,12.0],[7903,8,10.0],[7903,10,1.0],[7904,6,3.0],[7904,8,1.0],[7905,0,1.0],[7905,6,1.0],[7905,8,1.0],[7906,9,3.0],[7907,5,14.0],[7908,0,1.0],[7908,2,1.0],[7908,5,2.0],[7908,10,9.0],[7909,7,2.0],[7909,10,6.0],[7910,6,1.0],[7910,7,3.0],[7910,8,6.0],[7910,10,1.0],[7911,4,1.0],[7911,6,8.0],[7911,7,1.0],[7911,8,15.0],[7911,9,2.0],[7912,5,1.0],[7912,7,2.0],[7912,8,3.0],[7913,8,5.0],[7914,6,2.0],[7914,9,3.0],[7915,0,1.0],[7915,3,4.0],[7916,3,2.0],[7916,8,2.0],[7917,3,2.0],[7917,5,2.0],[7918,0,2.0],[7918,3,1.0],[7918,5,1.0],[7918,8,1.0],[7919,0,4.0],[7919,2,4.0],[7919,3,3.0],[7919,4,1.0],[7919,5,3.0],[7920,0,2.0],[7920,3,3.0],[7921,0,3.0],[7921,1,1.0],[7921,3,1.0],[7921,5,5.0],[7921,6,2.0],[7921,8,1.0],[7922,1,1.0],[7922,4,1.0],[7922,5,1.0],[7923,2,2.0],[7924,0,4.0],[7924,1,1.0],[7924,2,3.0],[7924,5,6.0],[7925,3,2.0],[7925,5,1.0],[7926,3,2.0],[7926,5,1.0],[7927,0,1.0],[7927,8,2.0],[7928,0,7.0],[7928,1,4.0],[7928,2,2.0],[7928,3,3.0],[7928,5,11.0],[7928,7,3.0],[7928,8,8.0],[7928,9,1.0],[7928,10,3.0],[7929,0,1.0],[7929,3,53.0],[7929,4,4.0],[7929,5,9.0],[7929,10,4.0],[7930,0,5.0],[7930,1,3.0],[7930,3,3.0],[7930,4,1.0],[7930,5,3.0],[7930,8,2.0],[7931,0,1.0],[7931,1,1.0],[7931,2,3.0],[7931,3,2.0],[7931,5,3.0],[7931,7,1.0],[7932,4,7.0],[7932,7,14.0],[7933,9,2.0],[7934,2,3.0],[7935,0,2.0],[7935,2,1.0],[7935,3,1.0],[7935,10,5.0],[7936,0,1.0],[7936,1,1.0],[7937,3,1.0],[7937,4,1.0],[7937,5,2.0],[7937,7,1.0],[7938,4,2.0],[7938,5,6.0],[7938,10,1.0],[7939,3,1.0],[7939,5,2.0],[7939,7,1.0],[7940,1,1.0],[7940,3,1.0],[7940,5,5.0],[7941,5,3.0],[7942,0,5.0],[7942,1,2.0],[7942,2,1.0],[7942,3,1.0],[7942,4,1.0],[7942,5,4.0],[7943,2,15.0],[7944,1,2.0],[7944,5,2.0],[7944,6,1.0],[7944,7,1.0],[7944,8,1.0],[7945,7,5.0],[7946,4,1.0],[7946,10,2.0],[7947,10,2.0],[7948,10,3.0],[7949,6,4.0],[7949,9,13.0],[7950,3,2.0],[7950,5,1.0],[7951,3,2.0],[7952,0,1.0],[7952,1,4.0],[7952,3,1.0],[7952,5,2.0],[7953,5,1.0],[7953,7,2.0],[7953,8,3.0],[7954,8,4.0],[7955,8,7.0],[7955,10,1.0],[7956,6,1.0],[7956,9,5.0],[7957,9,3.0],[7958,6,4.0],[7959,9,4.0],[7960,9,2.0],[7961,7,4.0],[7961,8,1.0],[7961,9,1.0],[7961,10,8.0],[7962,3,2.0],[7962,5,1.0],[7962,8,9.0],[7962,9,1.0],[7962,10,2.0],[7963,10,2.0],[7964,8,1.0],[7964,10,4.0],[7965,0,1.0],[7965,2,1.0],[7965,3,1.0],[7965,6,1.0],[7966,9,1.0],[7967,7,1.0],[7967,8,1.0],[7968,8,5.0],[7969,4,27.0],[7970,4,17.0],[7971,4,14.0],[7972,4,4.0],[7972,7,1.0],[7973,4,12.0],[7973,7,2.0],[7973,10,1.0],[7974,9,18.0],[7975,9,2.0],[7976,6,1.0],[7976,7,1.0],[7976,8,1.0],[7976,10,1.0],[7977,0,1.0],[7977,1,1.0],[7977,4,1.0],[7977,5,4.0],[7977,6,2.0],[7977,7,1.0],[7977,8,1.0],[7978,6,2.0],[7978,7,2.0],[7978,8,8.0],[7979,3,1.0],[7979,4,1.0],[7979,5,1.0],[7979,7,5.0],[7979,8,9.0],[7979,10,1.0],[7980,7,2.0],[7980,10,1.0],[7981,6,3.0],[7981,7,2.0],[7981,10,3.0],[7982,7,2.0],[7982,10,1.0],[7983,6,4.0],[7983,7,1.0],[7983,8,6.0],[7983,9,5.0],[7984,2,8.0],[7985,2,14.0],[7986,7,2.0],[7986,8,2.0],[7987,7,4.0],[7988,7,1.0],[7988,10,7.0],[7989,6,6.0],[7989,8,2.0],[7989,9,4.0],[7990,2,1.0],[7990,6,3.0],[7990,9,2.0],[7991,0,4.0],[7991,1,3.0],[7991,2,1.0],[7991,3,4.0],[7991,5,1.0],[7991,8,1.0],[7992,0,11.0],[7992,1,7.0],[7992,3,12.0],[7992,4,1.0],[7992,5,10.0],[7992,6,1.0],[7992,8,1.0],[7992,9,1.0],[7992,10,2.0],[7993,10,3.0],[7994,2,2.0],[7994,3,2.0],[7994,5,1.0],[7994,6,2.0],[7994,8,1.0],[7995,0,5.0],[7995,1,1.0],[7995,2,3.0],[7995,3,6.0],[7995,4,1.0],[7995,5,3.0],[7995,8,1.0],[7996,3,6.0],[7996,5,4.0],[7996,8,1.0],[7997,7,1.0],[7998,6,3.0],[7998,7,1.0],[7998,8,1.0],[7998,9,1.0],[7999,1,1.0],[8000,5,1.0],[8000,8,1.0],[8001,0,9.0],[8001,1,2.0],[8001,2,3.0],[8001,3,4.0],[8001,4,1.0],[8001,5,8.0],[8001,7,1.0],[8001,10,1.0],[8002,0,1.0],[8002,1,1.0],[8002,3,3.0],[8002,6,2.0],[8003,8,4.0],[8003,10,1.0],[8004,3,1.0],[8004,6,2.0],[8004,7,15.0],[8004,8,3.0],[8004,9,1.0],[8004,10,13.0],[8005,7,4.0],[8006,9,1.0],[8007,0,1.0],[8007,5,1.0],[8008,5,1.0],[8008,7,1.0],[8009,0,1.0],[8009,1,1.0],[8009,5,1.0],[8010,6,2.0],[8010,10,1.0],[8011,6,1.0],[8011,9,1.0],[8012,6,5.0],[8012,8,20.0],[8013,6,2.0],[8013,9,1.0],[8014,6,5.0],[8015,6,6.0],[8016,6,3.0],[8016,8,2.0],[8017,6,19.0],[8017,8,5.0],[8017,9,1.0],[8018,6,3.0],[8018,8,3.0],[8018,9,3.0],[8019,2,3.0],[8020,9,5.0],[8021,0,7.0],[8021,1,7.0],[8021,3,2.0],[8021,4,13.0],[8021,5,5.0],[8021,7,2.0],[8021,8,18.0],[8021,9,5.0],[8021,10,2.0],[8022,0,13.0],[8022,1,12.0],[8022,2,10.0],[8022,4,1.0],[8023,0,12.0],[8023,1,5.0],[8023,2,4.0],[8023,3,8.0],[8023,4,2.0],[8023,5,7.0],[8023,8,1.0],[8023,10,5.0],[8024,0,28.0],[8024,1,13.0],[8024,2,4.0],[8024,3,1.0],[8024,4,5.0],[8024,5,12.0],[8025,8,1.0],[8025,10,1.0],[8026,7,1.0],[8026,8,1.0],[8026,10,2.0],[8027,6,3.0],[8027,9,3.0],[8027,10,8.0],[8028,1,1.0],[8028,3,3.0],[8028,5,2.0],[8029,2,1.0],[8029,8,2.0],[8029,10,2.0],[8030,1,1.0],[8030,3,3.0],[8030,5,1.0],[8030,8,1.0],[8030,10,1.0],[8031,0,3.0],[8031,1,8.0],[8031,2,5.0],[8031,5,2.0],[8031,6,1.0],[8031,8,4.0],[8032,6,5.0],[8033,8,2.0],[8033,10,2.0],[8034,10,4.0],[8035,0,1.0],[8035,1,1.0],[8035,5,1.0],[8036,6,1.0],[8036,9,2.0],[8037,7,8.0],[8038,1,1.0],[8038,3,2.0],[8039,3,2.0],[8039,8,1.0],[8039,10,2.0],[8040,4,15.0],[8040,7,2.0],[8040,8,2.0],[8041,0,11.0],[8041,1,1.0],[8041,3,4.0],[8041,5,5.0],[8042,6,1.0],[8042,8,6.0],[8043,6,1.0],[8043,7,1.0],[8043,8,4.0],[8043,9,3.0],[8044,2,1.0],[8044,3,6.0],[8044,5,1.0],[8045,6,1.0],[8045,7,1.0],[8045,8,1.0],[8046,3,3.0],[8046,5,1.0],[8047,7,5.0],[8048,8,6.0],[8049,0,1.0],[8049,2,4.0],[8050,2,47.0],[8050,4,1.0],[8051,2,7.0],[8052,2,1.0],[8052,3,3.0],[8052,4,1.0],[8053,0,6.0],[8053,1,8.0],[8053,3,7.0],[8053,5,7.0],[8054,6,1.0],[8054,8,1.0],[8054,9,2.0],[8055,7,1.0],[8056,4,1.0],[8056,7,4.0],[8057,0,4.0],[8057,2,5.0],[8057,5,2.0],[8057,7,4.0],[8057,10,1.0],[8058,6,1.0],[8058,7,2.0],[8058,8,1.0],[8058,10,2.0],[8059,8,2.0],[8059,9,111.0],[8060,0,2.0],[8060,1,1.0],[8060,5,5.0],[8061,6,2.0],[8061,7,1.0],[8061,8,1.0],[8061,9,4.0],[8062,6,3.0],[8063,6,5.0],[8063,7,1.0],[8063,8,1.0],[8064,8,5.0],[8065,6,2.0],[8065,8,5.0],[8066,9,4.0],[8067,1,1.0],[8067,8,2.0],[8067,10,1.0],[8068,6,4.0],[8069,2,2.0],[8070,6,3.0],[8070,7,2.0],[8070,8,3.0],[8071,0,2.0],[8071,7,1.0],[8072,0,3.0],[8072,1,1.0],[8072,5,1.0],[8072,10,1.0],[8073,6,6.0],[8074,6,2.0],[8074,7,2.0],[8074,8,1.0],[8075,6,3.0],[8075,7,1.0],[8075,8,2.0],[8076,2,21.0],[8077,6,1.0],[8077,7,2.0],[8077,8,7.0],[8077,10,2.0],[8078,8,5.0],[8079,0,1.0],[8079,1,6.0],[8079,3,5.0],[8079,5,3.0],[8080,7,2.0],[8080,10,4.0],[8081,1,1.0],[8081,5,1.0],[8082,2,1.0],[8082,3,1.0],[8083,3,2.0],[8083,7,50.0],[8083,8,22.0],[8083,9,2.0],[8083,10,745.0],[8084,1,1.0],[8084,5,1.0],[8085,8,2.0],[8085,9,8.0],[8086,7,2.0],[8086,8,3.0],[8086,9,2.0],[8087,9,1.0],[8088,0,6.0],[8088,2,3.0],[8088,3,9.0],[8088,5,4.0],[8088,7,1.0],[8088,8,2.0],[8089,6,1.0],[8089,7,23.0],[8089,10,1.0],[8090,9,30.0],[8091,0,7.0],[8091,1,1.0],[8091,2,6.0],[8091,5,4.0],[8092,1,1.0],[8092,4,23.0],[8093,7,1.0],[8093,8,11.0],[8094,6,1.0],[8094,7,1.0],[8094,8,2.0],[8095,6,2.0],[8095,8,5.0],[8096,5,2.0],[8096,9,1.0],[8097,3,2.0],[8097,7,3.0],[8098,0,1.0],[8098,3,1.0],[8098,5,1.0],[8099,3,2.0],[8100,1,4.0],[8100,3,9.0],[8100,5,3.0],[8100,8,1.0],[8101,7,7.0],[8102,7,2.0],[8102,9,2.0],[8103,9,2.0],[8104,9,2.0],[8105,6,3.0],[8105,7,1.0],[8105,8,4.0],[8105,10,1.0],[8106,9,5.0],[8107,8,1.0],[8107,9,5.0],[8108,7,4.0],[8109,6,7.0],[8109,8,1.0],[8109,9,6.0],[8110,9,6.0],[8111,1,3.0],[8111,3,3.0],[8111,4,1.0],[8111,5,1.0],[8112,6,1.0],[8112,9,11.0],[8113,0,1.0],[8113,1,4.0],[8113,4,1.0],[8113,5,3.0],[8113,8,1.0],[8114,7,2.0],[8114,8,1.0],[8115,7,8.0],[8115,10,7.0],[8116,7,2.0],[8116,10,1.0],[8117,7,1.0],[8118,9,1.0],[8118,10,6.0],[8119,6,1.0],[8119,7,4.0],[8119,10,1.0],[8120,9,3.0],[8121,6,2.0],[8121,7,3.0],[8122,7,4.0],[8123,7,3.0],[8124,7,1.0],[8124,8,7.0],[8125,0,1.0],[8125,1,1.0],[8125,2,3.0],[8125,3,1.0],[8125,5,3.0],[8125,9,2.0],[8126,3,4.0],[8126,8,1.0],[8127,0,1.0],[8127,3,3.0],[8127,5,2.0],[8128,6,3.0],[8128,8,1.0],[8128,9,3.0],[8129,8,2.0],[8130,8,1.0],[8130,9,2.0],[8131,6,1.0],[8131,7,1.0],[8131,8,1.0],[8132,7,6.0],[8133,6,1.0],[8133,7,6.0],[8133,8,1.0],[8134,7,6.0],[8135,3,2.0],[8136,1,1.0],[8136,3,1.0],[8136,8,1.0],[8137,6,7.0],[8137,8,8.0],[8138,0,2.0],[8138,1,1.0],[8138,3,1.0],[8138,5,2.0],[8138,7,1.0],[8139,0,1.0],[8139,1,1.0],[8139,3,2.0],[8139,6,4.0],[8139,7,2.0],[8139,8,21.0],[8139,9,3.0],[8139,10,1.0],[8140,3,6.0],[8140,5,1.0],[8141,4,3.0],[8141,5,2.0],[8141,8,1.0],[8142,6,1.0],[8142,7,2.0],[8142,8,2.0],[8143,8,2.0],[8144,10,1.0],[8145,1,1.0],[8145,3,1.0],[8146,0,2.0],[8146,1,4.0],[8146,3,1.0],[8146,4,1.0],[8146,5,3.0],[8147,6,1.0],[8147,7,3.0],[8148,7,1.0],[8148,8,1.0],[8149,0,2.0],[8149,1,1.0],[8149,3,1.0],[8149,5,2.0],[8150,8,12.0],[8151,6,2.0],[8151,9,2.0],[8152,6,3.0],[8152,7,9.0],[8152,8,1.0],[8152,9,3.0],[8152,10,1.0],[8153,6,12.0],[8153,8,2.0],[8153,9,1.0],[8154,1,1.0],[8154,5,1.0],[8155,6,6.0],[8155,8,1.0],[8155,9,8.0],[8156,1,1.0],[8156,5,1.0],[8157,1,3.0],[8158,0,1.0],[8158,5,2.0],[8159,0,1.0],[8159,3,1.0],[8160,1,1.0],[8160,5,2.0],[8161,2,1.0],[8161,3,1.0],[8161,5,1.0],[8162,3,8.0],[8163,6,25.0],[8163,7,29.0],[8163,8,11.0],[8163,9,12.0],[8163,10,2.0],[8164,7,3.0],[8165,0,2.0],[8165,5,3.0],[8166,6,3.0],[8166,7,1.0],[8167,6,2.0],[8168,2,1.0],[8168,3,1.0],[8168,6,2.0],[8168,7,1.0],[8168,8,33.0],[8168,10,5.0],[8169,8,1.0],[8169,9,1.0],[8169,10,1.0],[8170,9,2.0],[8170,10,1.0],[8171,9,2.0],[8172,9,3.0],[8173,9,2.0],[8174,3,1.0],[8174,7,3.0],[8175,7,11.0],[8176,7,1.0],[8176,9,2.0],[8177,6,5.0],[8177,9,6.0],[8178,1,2.0],[8178,2,2.0],[8179,2,17.0],[8180,6,1.0],[8180,8,4.0],[8181,9,4.0],[8182,6,1.0],[8182,9,3.0],[8183,6,3.0],[8183,7,2.0],[8184,6,4.0],[8184,9,13.0],[8185,7,2.0],[8185,10,2.0],[8186,6,1.0],[8186,8,1.0],[8186,10,1.0],[8187,6,2.0],[8187,7,1.0],[8188,6,1.0],[8188,7,3.0],[8189,6,4.0],[8190,2,2.0],[8190,3,4.0],[8191,1,1.0],[8191,3,1.0],[8191,5,1.0],[8192,0,2.0],[8192,5,4.0],[8193,0,5.0],[8193,1,1.0],[8193,3,3.0],[8193,5,1.0],[8194,6,2.0],[8194,8,1.0],[8194,9,2.0],[8195,6,1.0],[8195,7,3.0],[8195,8,1.0],[8196,6,3.0],[8196,8,4.0],[8197,6,1.0],[8197,7,2.0],[8198,4,1.0],[8198,7,4.0],[8198,8,4.0],[8199,8,5.0],[8200,0,1.0],[8200,3,1.0],[8200,5,1.0],[8200,9,1.0],[8201,0,2.0],[8201,3,1.0],[8201,4,1.0],[8201,5,6.0],[8201,7,1.0],[8201,8,1.0],[8202,0,2.0],[8202,10,2.0],[8203,0,3.0],[8203,1,1.0],[8203,3,1.0],[8203,5,4.0],[8204,6,1.0],[8204,8,13.0],[8204,9,3.0],[8205,8,5.0],[8206,0,1.0],[8206,5,1.0],[8206,8,4.0],[8207,0,47.0],[8207,3,8.0],[8207,4,2.0],[8208,1,2.0],[8209,2,23.0],[8209,3,2.0],[8210,3,1.0],[8210,4,7.0],[8211,7,4.0],[8212,6,1.0],[8212,7,3.0],[8212,10,1.0],[8213,7,5.0],[8214,4,2.0],[8214,7,16.0],[8214,8,3.0],[8214,10,1.0],[8215,7,2.0],[8215,8,1.0],[8216,5,1.0],[8216,7,1.0],[8216,8,5.0],[8217,3,2.0],[8217,4,1.0],[8217,7,1.0],[8217,8,1.0],[8218,0,2.0],[8218,1,1.0],[8218,5,1.0],[8219,4,4.0],[8219,7,1.0],[8219,10,1.0],[8220,0,1.0],[8220,3,2.0],[8220,4,2.0],[8220,5,1.0],[8221,5,1.0],[8221,8,1.0],[8221,10,1.0],[8222,1,2.0],[8222,3,1.0],[8222,5,1.0],[8223,1,3.0],[8223,3,1.0],[8223,4,8.0],[8223,5,1.0],[8223,7,7.0],[8223,8,1.0],[8223,10,1.0],[8224,6,4.0],[8225,6,2.0],[8225,7,9.0],[8225,8,3.0],[8226,6,2.0],[8226,7,2.0],[8227,7,11.0],[8228,6,1.0],[8228,7,31.0],[8228,8,3.0],[8229,6,17.0],[8230,7,3.0],[8231,3,5.0],[8231,4,1.0],[8232,7,5.0],[8232,10,2.0],[8233,0,3.0],[8233,7,1.0],[8233,8,2.0],[8234,2,1.0],[8234,5,1.0],[8234,7,1.0],[8234,8,1.0],[8234,10,3.0],[8235,0,1.0],[8235,1,2.0],[8235,3,1.0],[8235,4,1.0],[8235,5,2.0],[8236,5,1.0],[8236,8,2.0],[8237,0,3.0],[8237,1,1.0],[8237,5,1.0],[8238,0,1.0],[8238,1,1.0],[8238,5,1.0],[8238,6,1.0],[8238,8,5.0],[8238,10,1.0],[8239,6,6.0],[8240,5,1.0],[8241,9,11.0],[8242,6,2.0],[8242,8,1.0],[8242,9,6.0],[8243,6,2.0],[8243,7,3.0],[8243,9,3.0],[8243,10,1.0],[8244,3,1.0],[8244,5,1.0],[8245,0,4.0],[8245,5,2.0],[8245,8,2.0],[8245,10,1.0],[8246,7,5.0],[8246,8,1.0],[8246,10,1.0],[8247,7,6.0],[8248,0,2.0],[8248,3,3.0],[8249,0,1.0],[8249,3,2.0],[8249,5,1.0],[8250,3,1.0],[8250,5,2.0],[8251,5,1.0],[8252,8,6.0],[8253,8,5.0],[8253,10,1.0],[8254,4,1.0],[8254,10,3.0],[8255,1,1.0],[8255,5,1.0],[8255,8,1.0],[8256,1,1.0],[8256,8,1.0],[8256,10,1.0],[8257,4,6.0],[8257,6,1.0],[8258,0,1.0],[8258,1,1.0],[8258,3,1.0],[8258,4,3.0],[8258,5,1.0],[8258,8,2.0],[8259,3,1.0],[8259,4,3.0],[8259,8,2.0],[8260,7,3.0],[8261,6,1.0],[8261,8,1.0],[8261,9,3.0],[8262,8,9.0],[8263,5,1.0],[8263,8,10.0],[8264,6,3.0],[8264,9,1.0],[8265,6,7.0],[8266,6,3.0],[8267,6,4.0],[8268,6,5.0],[8269,7,2.0],[8270,6,1.0],[8270,7,4.0],[8270,10,1.0],[8271,7,5.0],[8271,10,1.0],[8272,7,3.0],[8273,6,20.0],[8273,7,1.0],[8273,8,2.0],[8273,10,2.0],[8274,6,8.0],[8275,6,30.0],[8275,8,3.0],[8275,9,1.0],[8276,7,10.0],[8277,6,1.0],[8277,9,6.0],[8278,2,10.0],[8278,3,1.0],[8278,5,9.0],[8279,2,1.0],[8280,2,1.0],[8280,3,1.0],[8280,4,1.0],[8280,5,6.0],[8281,3,2.0],[8281,5,1.0],[8282,1,1.0],[8282,3,3.0],[8283,1,2.0],[8283,2,1.0],[8283,3,1.0],[8284,1,1.0],[8284,5,1.0],[8284,6,2.0],[8284,8,2.0],[8285,10,6.0],[8286,7,2.0],[8286,10,5.0],[8287,6,3.0],[8288,8,1.0],[8289,9,15.0],[8290,7,3.0],[8291,6,1.0],[8291,7,1.0],[8292,6,2.0],[8292,7,11.0],[8292,8,1.0],[8293,6,6.0],[8293,7,6.0],[8293,8,2.0],[8293,9,2.0],[8293,10,1.0],[8294,6,1.0],[8294,9,2.0],[8295,10,11.0],[8296,0,5.0],[8296,1,4.0],[8296,2,1.0],[8296,3,13.0],[8296,5,7.0],[8297,0,2.0],[8298,6,1.0],[8298,7,6.0],[8299,0,1.0],[8299,1,1.0],[8299,3,1.0],[8300,1,1.0],[8300,4,2.0],[8300,5,2.0],[8301,0,1.0],[8302,0,2.0],[8302,4,3.0],[8303,6,4.0],[8303,7,1.0],[8304,6,3.0],[8304,7,1.0],[8305,6,6.0],[8306,6,4.0],[8307,0,1.0],[8307,8,3.0],[8308,1,1.0],[8309,6,2.0],[8309,8,1.0],[8309,9,4.0],[8310,6,2.0],[8310,7,3.0],[8310,8,1.0],[8310,10,1.0],[8311,6,3.0],[8312,6,4.0],[8312,7,1.0],[8312,8,6.0],[8313,6,7.0],[8314,6,1.0],[8314,9,3.0],[8315,6,1.0],[8315,8,2.0],[8315,10,4.0],[8316,1,1.0],[8316,4,3.0],[8317,0,1.0],[8317,3,1.0],[8317,4,2.0],[8317,5,2.0],[8318,4,5.0],[8319,0,1.0],[8319,2,1.0],[8319,4,1.0],[8319,5,2.0],[8319,10,1.0],[8320,4,1.0],[8320,8,4.0],[8321,6,4.0],[8321,8,1.0],[8322,9,2.0],[8323,6,1.0],[8323,7,1.0],[8323,8,4.0],[8323,9,9.0],[8324,1,1.0],[8324,3,3.0],[8324,5,1.0],[8325,10,7.0],[8326,7,5.0],[8326,10,2.0],[8327,10,3.0],[8328,4,1.0],[8328,6,2.0],[8328,7,1.0],[8329,3,1.0],[8330,0,1.0],[8330,2,1.0],[8330,5,1.0],[8331,6,4.0],[8331,8,6.0],[8332,6,5.0],[8332,7,1.0],[8333,0,2.0],[8333,3,1.0],[8333,8,1.0],[8334,6,4.0],[8334,7,1.0],[8335,7,3.0],[8336,6,2.0],[8336,8,4.0],[8337,7,2.0],[8337,8,2.0],[8338,0,1.0],[8338,7,1.0],[8338,8,8.0],[8338,9,1.0],[8339,1,1.0],[8340,2,1.0],[8340,3,1.0],[8340,5,1.0],[8341,8,1.0],[8342,9,3.0],[8343,8,11.0],[8344,8,5.0],[8345,6,1.0],[8345,8,1.0],[8345,9,5.0],[8346,7,5.0],[8346,8,1.0],[8346,10,1.0],[8347,0,1.0],[8347,2,1.0],[8347,3,1.0],[8347,5,2.0],[8347,7,1.0],[8348,3,1.0],[8348,8,2.0],[8349,6,3.0],[8349,7,3.0],[8350,6,2.0],[8350,8,2.0],[8351,10,1.0],[8352,9,2.0],[8353,6,1.0],[8353,7,3.0],[8353,8,3.0],[8354,9,3.0],[8355,10,9.0],[8356,6,2.0],[8356,7,12.0],[8356,8,2.0],[8356,9,3.0],[8357,8,5.0],[8358,9,4.0],[8359,6,2.0],[8359,7,7.0],[8359,10,2.0],[8360,7,88.0],[8360,8,4.0],[8361,6,2.0],[8361,7,1.0],[8361,8,3.0],[8361,9,5.0],[8362,1,1.0],[8362,7,1.0],[8362,8,2.0],[8363,8,3.0],[8363,10,2.0],[8364,6,1.0],[8364,7,3.0],[8365,6,3.0],[8365,9,3.0],[8366,6,4.0],[8367,6,36.0],[8367,7,1.0],[8367,8,58.0],[8368,6,1.0],[8368,7,2.0],[8368,9,1.0],[8369,1,2.0],[8369,4,3.0],[8369,5,2.0],[8370,1,1.0],[8371,6,5.0],[8371,9,7.0],[8372,6,6.0],[8373,5,4.0],[8374,0,1.0],[8374,1,3.0],[8374,3,1.0],[8374,5,1.0],[8374,8,1.0],[8375,1,1.0],[8375,3,1.0],[8375,5,7.0],[8375,6,1.0],[8375,7,1.0],[8376,2,1.0],[8376,3,1.0],[8376,5,2.0],[8376,8,2.0],[8377,0,1.0],[8377,3,1.0],[8377,5,1.0],[8378,3,1.0],[8378,6,1.0],[8378,7,2.0],[8379,1,3.0],[8379,5,1.0],[8380,3,1.0],[8380,4,1.0],[8380,5,1.0],[8381,5,2.0],[8381,7,1.0],[8381,8,2.0],[8382,1,1.0],[8382,2,1.0],[8382,4,1.0],[8383,1,3.0],[8383,7,1.0],[8384,6,2.0],[8384,7,4.0],[8384,9,8.0],[8384,10,1.0],[8385,9,2.0],[8386,6,1.0],[8386,9,2.0],[8387,0,6.0],[8388,6,1.0],[8388,8,1.0],[8388,9,1.0],[8389,7,3.0],[8390,6,4.0],[8390,8,1.0],[8390,9,1.0],[8391,6,2.0],[8391,8,2.0],[8392,6,3.0],[8392,7,2.0],[8392,8,1.0],[8393,6,2.0],[8393,7,1.0],[8394,7,1.0],[8394,8,5.0],[8395,0,1.0],[8395,2,2.0],[8395,3,8.0],[8395,5,1.0],[8395,8,2.0],[8396,7,3.0],[8396,8,1.0],[8396,9,2.0],[8396,10,1.0],[8397,10,4.0],[8398,6,1.0],[8398,7,1.0],[8398,9,2.0],[8399,9,5.0],[8400,9,3.0],[8401,9,5.0],[8402,9,17.0],[8403,9,6.0],[8404,7,4.0],[8405,6,2.0],[8405,8,2.0],[8406,6,4.0],[8406,7,1.0],[8407,2,1.0],[8407,3,1.0],[8408,2,3.0],[8408,3,1.0],[8409,3,1.0],[8409,5,1.0],[8409,8,2.0],[8410,6,25.0],[8411,7,4.0],[8412,6,1.0],[8412,7,1.0],[8412,8,3.0],[8413,6,2.0],[8413,8,4.0],[8414,0,2.0],[8414,1,3.0],[8414,2,1.0],[8414,4,1.0],[8414,5,2.0],[8415,4,1.0],[8415,9,1.0],[8415,10,7.0],[8416,4,5.0],[8417,4,2.0],[8417,7,3.0],[8418,1,1.0],[8418,4,1.0],[8418,10,2.0],[8419,0,2.0],[8419,5,10.0],[8420,3,1.0],[8420,8,1.0],[8420,10,3.0],[8421,3,2.0],[8422,1,3.0],[8422,3,1.0],[8422,4,3.0],[8423,0,5.0],[8423,1,2.0],[8423,3,2.0],[8423,4,1.0],[8423,5,1.0],[8424,7,2.0],[8425,0,1.0],[8425,1,1.0],[8425,2,3.0],[8425,4,4.0],[8425,5,6.0],[8426,4,2.0],[8426,7,1.0],[8426,10,1.0],[8427,3,2.0],[8427,4,12.0],[8428,6,5.0],[8429,6,2.0],[8429,7,2.0],[8430,6,9.0],[8431,6,2.0],[8431,8,2.0],[8432,6,4.0],[8433,6,3.0],[8433,8,3.0],[8434,6,2.0],[8434,8,5.0],[8435,6,2.0],[8435,8,5.0],[8436,6,1.0],[8436,8,2.0],[8437,6,9.0],[8437,8,3.0],[8437,9,14.0],[8438,0,1.0],[8438,2,1.0],[8439,8,2.0],[8439,9,3.0],[8440,9,4.0],[8441,6,1.0],[8441,9,5.0],[8442,2,3.0],[8442,3,1.0],[8443,3,2.0],[8443,5,3.0],[8444,0,1.0],[8444,1,1.0],[8444,5,3.0],[8445,5,1.0],[8446,0,1.0],[8446,1,2.0],[8447,0,1.0],[8447,1,1.0],[8447,3,1.0],[8447,5,4.0],[8447,6,2.0],[8447,7,1.0],[8448,1,1.0],[8448,8,1.0],[8449,1,1.0],[8449,3,1.0],[8449,5,2.0],[8450,7,3.0],[8450,8,2.0],[8451,7,2.0],[8451,8,9.0],[8452,0,1.0],[8452,1,1.0],[8452,3,3.0],[8452,5,3.0],[8452,7,1.0],[8453,5,9.0],[8453,8,5.0],[8454,3,2.0],[8455,9,1.0],[8456,8,1.0],[8456,10,5.0],[8457,7,5.0],[8457,10,1.0],[8458,8,3.0],[8458,9,3.0],[8458,10,1.0],[8459,10,4.0],[8460,9,2.0],[8461,6,2.0],[8461,9,13.0],[8462,1,1.0],[8462,8,5.0],[8462,9,1.0],[8462,10,1.0],[8463,6,1.0],[8463,9,2.0],[8464,6,4.0],[8465,6,3.0],[8465,7,1.0],[8465,8,2.0],[8465,9,11.0],[8466,6,1.0],[8466,7,1.0],[8467,6,1.0],[8468,7,1.0],[8468,8,1.0],[8468,10,1.0],[8469,1,2.0],[8469,2,3.0],[8469,3,6.0],[8469,4,1.0],[8469,5,5.0],[8470,9,6.0],[8471,6,3.0],[8471,8,1.0],[8471,9,1.0],[8472,6,19.0],[8472,7,4.0],[8472,8,22.0],[8472,9,2.0],[8473,7,4.0],[8474,7,1.0],[8474,8,4.0],[8475,6,7.0],[8476,7,4.0],[8477,7,1.0],[8477,10,1.0],[8478,6,3.0],[8478,7,1.0],[8479,8,5.0],[8480,8,5.0],[8481,0,1.0],[8481,5,1.0],[8482,0,2.0],[8482,1,10.0],[8482,3,3.0],[8482,4,3.0],[8482,5,3.0],[8482,7,3.0],[8482,8,3.0],[8483,6,2.0],[8484,7,2.0],[8484,8,4.0],[8485,6,2.0],[8485,8,8.0],[8486,1,3.0],[8486,3,1.0],[8487,0,7.0],[8487,1,8.0],[8487,2,3.0],[8487,3,4.0],[8487,4,3.0],[8487,5,6.0],[8487,6,2.0],[8487,7,2.0],[8487,8,8.0],[8487,10,1.0],[8488,5,1.0],[8489,0,3.0],[8489,1,5.0],[8489,3,2.0],[8489,4,2.0],[8489,5,7.0],[8490,2,1.0],[8490,8,4.0],[8491,2,6.0],[8491,3,3.0],[8492,0,6.0],[8492,1,1.0],[8492,2,3.0],[8492,3,1.0],[8493,0,11.0],[8493,1,4.0],[8493,2,7.0],[8493,3,17.0],[8493,5,15.0],[8493,6,2.0],[8493,7,4.0],[8493,8,7.0],[8493,9,1.0],[8493,10,1.0],[8494,3,4.0],[8495,0,2.0],[8495,3,9.0],[8495,8,1.0],[8496,7,4.0],[8496,9,1.0],[8496,10,5.0],[8497,10,3.0],[8498,8,1.0],[8498,9,1.0],[8498,10,1.0],[8499,1,1.0],[8499,8,2.0],[8500,0,1.0],[8500,2,1.0],[8500,3,1.0],[8500,5,2.0],[8501,2,16.0],[8502,1,2.0],[8502,2,1.0],[8502,3,1.0],[8502,4,1.0],[8502,5,1.0],[8503,0,3.0],[8503,1,1.0],[8503,3,3.0],[8503,4,1.0],[8503,5,5.0],[8503,8,4.0],[8503,10,1.0],[8504,0,4.0],[8504,1,3.0],[8504,3,4.0],[8504,5,1.0],[8505,0,3.0],[8505,1,2.0],[8505,3,3.0],[8505,4,1.0],[8505,5,5.0],[8506,0,1.0],[8506,1,2.0],[8506,3,1.0],[8506,5,4.0],[8507,0,1.0],[8507,3,1.0],[8507,5,2.0],[8508,0,2.0],[8508,1,2.0],[8508,3,1.0],[8508,5,1.0],[8509,6,6.0],[8510,6,4.0],[8510,7,2.0],[8511,6,1.0],[8511,7,1.0],[8512,1,1.0],[8512,4,2.0],[8512,5,2.0],[8513,3,1.0],[8513,6,2.0],[8513,8,1.0],[8514,6,4.0],[8514,9,1.0],[8515,5,1.0],[8515,8,1.0],[8515,9,1.0],[8516,6,7.0],[8516,7,1.0],[8516,10,2.0],[8517,6,4.0],[8517,8,1.0],[8518,6,1.0],[8518,7,2.0],[8518,9,1.0],[8519,0,1.0],[8519,4,4.0],[8519,5,1.0],[8520,0,1.0],[8520,1,2.0],[8520,2,1.0],[8520,5,5.0],[8521,6,1.0],[8521,7,1.0],[8522,7,2.0],[8522,8,2.0],[8523,5,3.0],[8523,7,2.0],[8523,8,1.0],[8524,5,1.0],[8524,6,2.0],[8524,7,1.0],[8524,8,1.0],[8525,6,1.0],[8525,9,1.0],[8526,3,2.0],[8526,8,1.0],[8527,0,1.0],[8527,1,2.0],[8527,3,2.0],[8527,5,3.0],[8527,10,3.0],[8528,0,1.0],[8528,1,1.0],[8528,3,1.0],[8529,0,15.0],[8529,3,10.0],[8529,4,17.0],[8529,5,5.0],[8529,7,2.0],[8530,0,2.0],[8530,3,2.0],[8531,6,2.0],[8531,8,8.0],[8532,0,1.0],[8532,3,1.0],[8532,9,1.0],[8533,7,5.0],[8534,7,5.0],[8534,10,2.0],[8535,7,1.0],[8535,10,3.0],[8536,7,10.0],[8537,6,1.0],[8537,9,1.0],[8537,10,3.0],[8538,7,7.0],[8538,8,2.0],[8538,10,3.0],[8539,0,1.0],[8539,4,7.0],[8539,10,2.0],[8540,10,1.0],[8541,0,2.0],[8541,6,1.0],[8541,8,1.0],[8542,0,3.0],[8542,1,4.0],[8542,3,2.0],[8542,5,4.0],[8542,6,1.0],[8542,8,3.0],[8543,0,3.0],[8543,2,1.0],[8543,3,2.0],[8543,5,2.0],[8543,8,2.0],[8544,0,2.0],[8544,1,1.0],[8544,4,3.0],[8544,8,2.0],[8545,6,3.0],[8545,8,1.0],[8545,9,5.0],[8546,9,1.0],[8547,0,3.0],[8547,1,1.0],[8547,3,1.0],[8547,4,5.0],[8547,5,8.0],[8547,7,1.0],[8547,8,3.0],[8547,10,1.0],[8548,6,1.0],[8548,8,1.0],[8548,9,1.0],[8548,10,1.0],[8549,6,2.0],[8549,7,2.0],[8550,9,4.0],[8551,9,4.0],[8552,6,2.0],[8552,8,2.0],[8552,9,5.0],[8553,4,3.0],[8553,6,1.0],[8554,3,1.0],[8554,6,1.0],[8554,8,1.0],[8555,0,1.0],[8555,1,1.0],[8555,4,3.0],[8555,5,3.0],[8555,7,1.0],[8556,1,1.0],[8556,3,1.0],[8556,5,1.0],[8557,0,3.0],[8557,2,1.0],[8557,3,1.0],[8557,4,2.0],[8557,5,1.0],[8558,0,1.0],[8558,1,4.0],[8558,5,3.0],[8558,8,8.0],[8559,6,4.0],[8559,7,10.0],[8560,8,9.0],[8561,9,5.0],[8562,7,4.0],[8563,6,1.0],[8563,7,4.0],[8564,6,4.0],[8565,6,5.0],[8565,7,1.0],[8565,8,2.0],[8566,5,1.0],[8566,6,1.0],[8567,1,1.0],[8567,2,1.0],[8567,3,2.0],[8567,4,9.0],[8568,8,18.0],[8569,7,1.0],[8569,8,2.0],[8570,1,1.0],[8570,4,2.0],[8570,5,1.0],[8571,7,2.0],[8572,6,2.0],[8572,7,1.0],[8572,10,2.0],[8573,6,2.0],[8573,8,3.0],[8573,9,5.0],[8574,1,3.0],[8574,2,1.0],[8574,8,4.0],[8575,2,4.0],[8576,0,1.0],[8576,1,1.0],[8577,0,3.0],[8577,1,2.0],[8577,5,2.0],[8578,1,1.0],[8578,5,1.0],[8578,8,1.0],[8579,4,1.0],[8580,0,2.0],[8581,4,5.0],[8582,0,1.0],[8582,1,1.0],[8582,4,1.0],[8582,5,2.0],[8582,6,1.0],[8582,7,1.0],[8582,8,15.0],[8582,10,2.0],[8583,3,1.0],[8583,4,1.0],[8583,10,1.0],[8584,1,1.0],[8584,2,2.0],[8584,4,1.0],[8585,0,1.0],[8585,1,1.0],[8585,3,1.0],[8585,4,10.0],[8585,5,1.0],[8586,3,4.0],[8587,0,1.0],[8587,1,1.0],[8587,3,1.0],[8587,5,2.0],[8587,6,1.0],[8588,1,1.0],[8589,7,2.0],[8590,7,7.0],[8590,8,3.0],[8590,10,2.0],[8591,3,1.0],[8591,5,1.0],[8592,7,6.0],[8593,2,3.0],[8593,3,1.0],[8594,1,1.0],[8594,8,1.0],[8595,8,1.0],[8595,9,2.0],[8596,3,1.0],[8596,4,1.0],[8596,5,3.0],[8596,7,1.0],[8596,8,8.0],[8597,0,2.0],[8597,3,1.0],[8597,8,2.0],[8598,6,1.0],[8598,7,2.0],[8598,8,5.0],[8598,10,1.0],[8599,9,2.0],[8600,8,1.0],[8600,9,1.0],[8601,4,3.0],[8601,10,1.0],[8602,0,1.0],[8602,1,1.0],[8602,4,1.0],[8602,5,4.0],[8603,9,2.0],[8604,9,3.0],[8605,10,2.0],[8606,7,1.0],[8606,10,2.0],[8607,0,3.0],[8607,2,1.0],[8607,3,1.0],[8607,5,3.0],[8608,2,1.0],[8608,3,6.0],[8609,2,19.0],[8609,3,4.0],[8609,4,3.0],[8610,0,3.0],[8610,1,1.0],[8610,2,1.0],[8610,3,2.0],[8610,5,5.0],[8611,0,1.0],[8611,1,2.0],[8611,4,2.0],[8612,1,1.0],[8612,3,3.0],[8612,5,3.0],[8613,7,2.0],[8613,8,1.0],[8614,7,4.0],[8615,7,5.0],[8616,9,1.0],[8617,7,4.0],[8618,0,1.0],[8618,1,2.0],[8618,3,13.0],[8618,5,2.0],[8619,8,6.0],[8620,0,3.0],[8620,1,1.0],[8620,2,1.0],[8620,3,5.0],[8620,4,1.0],[8620,5,1.0],[8621,7,1.0],[8621,10,1.0],[8622,7,1.0],[8622,10,3.0],[8623,6,1.0],[8623,8,3.0],[8624,8,7.0],[8625,0,4.0],[8625,1,1.0],[8625,3,2.0],[8625,4,4.0],[8625,5,4.0],[8625,7,2.0],[8625,8,2.0],[8625,10,3.0],[8626,8,1.0],[8626,9,2.0],[8627,9,3.0],[8628,6,3.0],[8628,7,2.0],[8628,8,4.0],[8629,7,1.0],[8629,9,26.0],[8630,7,5.0],[8631,6,2.0],[8631,8,5.0],[8631,9,1.0],[8632,9,2.0],[8633,7,5.0],[8634,7,4.0],[8635,6,2.0],[8635,7,2.0],[8635,8,1.0],[8636,9,3.0],[8637,6,2.0],[8637,9,2.0],[8638,4,4.0],[8638,10,1.0],[8639,8,2.0],[8640,7,2.0],[8640,10,2.0],[8641,2,3.0],[8642,0,2.0],[8642,4,4.0],[8642,5,1.0],[8643,4,8.0],[8643,8,2.0],[8644,0,1.0],[8644,2,1.0],[8645,2,2.0],[8645,4,5.0],[8645,5,1.0],[8645,8,3.0],[8646,4,21.0],[8647,9,6.0],[8648,0,2.0],[8648,1,2.0],[8648,3,7.0],[8648,5,3.0],[8648,6,4.0],[8648,8,2.0],[8649,0,1.0],[8649,10,1.0],[8650,0,14.0],[8650,1,2.0],[8650,2,10.0],[8650,3,7.0],[8650,4,2.0],[8650,5,10.0],[8650,8,4.0],[8650,9,1.0],[8651,8,6.0],[8652,6,5.0],[8653,6,7.0],[8653,8,6.0],[8653,9,1.0],[8654,0,5.0],[8654,1,4.0],[8654,3,1.0],[8654,4,1.0],[8654,5,13.0],[8654,10,1.0],[8655,1,1.0],[8655,2,1.0],[8655,5,1.0],[8656,6,2.0],[8656,8,3.0],[8657,1,1.0],[8657,6,1.0],[8657,8,2.0],[8657,9,1.0],[8658,6,3.0],[8658,7,2.0],[8659,6,3.0],[8659,7,1.0],[8660,6,3.0],[8661,6,4.0],[8661,8,7.0],[8662,6,1.0],[8662,7,2.0],[8662,10,1.0],[8663,3,2.0],[8664,9,8.0],[8665,8,1.0],[8666,6,3.0],[8666,7,4.0],[8666,8,9.0],[8666,10,2.0],[8667,9,2.0],[8668,4,1.0],[8668,7,16.0],[8669,0,1.0],[8669,1,4.0],[8669,5,1.0],[8669,8,3.0],[8670,5,2.0],[8671,0,2.0],[8671,2,1.0],[8671,3,1.0],[8671,5,2.0],[8672,6,3.0],[8672,7,1.0],[8673,6,6.0],[8674,6,1.0],[8674,9,1.0],[8674,10,1.0],[8675,9,4.0],[8676,9,1.0],[8677,8,5.0],[8677,9,1.0],[8678,9,6.0],[8679,1,1.0],[8679,8,1.0],[8680,0,1.0],[8680,3,1.0],[8681,9,12.0],[8682,9,4.0],[8683,9,2.0],[8684,4,5.0],[8684,8,1.0],[8685,1,1.0],[8685,4,1.0],[8685,5,1.0],[8685,10,1.0],[8686,0,1.0],[8686,5,3.0],[8686,10,1.0],[8687,7,1.0],[8687,10,2.0],[8688,8,8.0],[8689,6,1.0],[8689,8,3.0],[8690,6,2.0],[8690,7,5.0],[8690,10,2.0],[8691,7,1.0],[8691,8,3.0],[8692,6,2.0],[8692,9,4.0],[8693,9,2.0],[8694,9,4.0],[8695,6,1.0],[8695,7,2.0],[8695,8,1.0],[8696,7,2.0],[8697,10,1.0],[8698,5,1.0],[8698,10,6.0],[8699,6,1.0],[8699,9,2.0],[8700,0,3.0],[8700,1,7.0],[8700,2,50.0],[8700,4,3.0],[8700,5,1.0],[8700,7,4.0],[8700,9,1.0],[8700,10,2.0],[8701,6,4.0],[8701,7,2.0],[8701,8,1.0],[8702,6,1.0],[8702,8,3.0],[8702,9,2.0],[8703,9,5.0],[8704,9,2.0],[8705,7,1.0],[8705,10,5.0],[8706,6,1.0],[8706,7,2.0],[8706,10,1.0],[8707,0,2.0],[8707,1,2.0],[8707,10,1.0],[8708,3,6.0],[8709,0,1.0],[8709,3,1.0],[8709,5,4.0],[8710,6,2.0],[8710,7,1.0],[8711,0,1.0],[8711,1,2.0],[8711,2,1.0],[8711,3,1.0],[8712,0,1.0],[8712,2,2.0],[8712,3,1.0],[8713,7,4.0],[8714,7,5.0],[8715,0,1.0],[8715,5,5.0],[8715,10,1.0],[8716,1,2.0],[8716,3,1.0],[8716,8,1.0],[8717,8,1.0],[8717,10,4.0],[8718,8,1.0],[8718,9,1.0],[8719,6,1.0],[8720,6,1.0],[8720,7,1.0],[8720,8,3.0],[8721,0,1.0],[8721,5,1.0],[8722,1,1.0],[8722,2,3.0],[8722,4,2.0],[8722,5,6.0],[8723,2,1.0],[8723,5,2.0],[8724,6,7.0],[8724,8,3.0],[8725,6,5.0],[8725,7,1.0],[8725,8,6.0],[8726,6,3.0],[8727,1,1.0],[8727,2,7.0],[8727,3,2.0],[8727,4,1.0],[8727,7,1.0],[8728,2,1.0],[8729,6,6.0],[8729,7,3.0],[8730,6,2.0],[8730,7,1.0],[8730,8,1.0],[8730,9,2.0],[8730,10,1.0],[8731,6,2.0],[8731,8,1.0],[8731,9,3.0],[8732,6,1.0],[8732,9,1.0],[8733,0,2.0],[8733,1,1.0],[8733,8,1.0],[8734,0,1.0],[8734,8,1.0],[8734,9,3.0],[8735,3,1.0],[8736,3,2.0],[8736,10,3.0],[8737,6,3.0],[8737,7,1.0],[8737,8,1.0],[8738,6,18.0],[8738,7,2.0],[8739,6,5.0],[8740,6,2.0],[8740,8,1.0],[8740,9,1.0],[8741,0,4.0],[8741,2,1.0],[8741,3,2.0],[8741,4,1.0],[8741,5,5.0],[8742,3,1.0],[8742,4,1.0],[8742,5,1.0],[8743,2,1.0],[8743,3,1.0],[8744,0,2.0],[8744,3,1.0],[8744,5,3.0],[8745,7,4.0],[8746,8,7.0],[8747,6,4.0],[8747,8,1.0],[8748,9,2.0],[8749,3,1.0],[8749,7,5.0],[8750,3,3.0],[8751,3,2.0],[8751,8,1.0],[8752,0,2.0],[8752,1,1.0],[8752,3,2.0],[8752,4,1.0],[8752,5,3.0],[8752,6,1.0],[8753,6,5.0],[8753,7,6.0],[8754,4,1.0],[8754,7,1.0],[8754,8,4.0],[8754,10,2.0],[8755,6,1.0],[8755,7,4.0],[8755,8,3.0],[8756,6,2.0],[8756,8,1.0],[8756,9,1.0],[8757,6,4.0],[8757,7,6.0],[8758,8,1.0],[8758,9,2.0],[8759,9,2.0],[8760,6,2.0],[8760,7,4.0],[8760,8,4.0],[8760,10,1.0],[8761,6,1.0],[8761,7,5.0],[8761,8,1.0],[8762,6,4.0],[8762,8,1.0],[8762,9,1.0],[8763,6,3.0],[8764,6,6.0],[8764,7,4.0],[8764,8,4.0],[8764,9,1.0],[8765,6,1.0],[8765,9,4.0],[8766,9,7.0],[8767,6,1.0],[8767,9,2.0],[8768,5,1.0],[8768,8,3.0],[8769,5,4.0],[8770,4,3.0],[8770,5,1.0],[8771,5,1.0],[8772,3,2.0],[8773,1,1.0],[8773,4,1.0],[8774,8,4.0],[8775,9,2.0],[8776,9,2.0],[8777,0,1.0],[8777,5,1.0],[8778,9,2.0],[8779,7,4.0],[8780,0,1.0],[8780,2,2.0],[8780,4,1.0],[8781,3,3.0],[8781,4,1.0],[8781,5,1.0],[8782,9,2.0],[8783,0,2.0],[8784,9,3.0],[8785,1,1.0],[8785,4,1.0],[8786,6,4.0],[8786,9,6.0],[8787,3,1.0],[8788,10,10.0],[8789,0,1.0],[8789,1,1.0],[8789,4,1.0],[8789,5,1.0],[8790,8,1.0],[8790,9,2.0],[8791,0,1.0],[8791,3,3.0],[8791,4,3.0],[8791,5,6.0],[8792,9,3.0],[8793,4,5.0],[8794,6,4.0],[8794,9,4.0],[8795,3,1.0],[8795,4,2.0],[8795,5,3.0],[8796,9,4.0],[8797,6,3.0],[8797,8,2.0],[8798,6,1.0],[8798,8,4.0],[8799,3,2.0],[8800,2,1.0],[8800,5,3.0],[8801,4,5.0],[8802,9,3.0],[8803,7,2.0],[8803,10,2.0],[8804,4,1.0],[8804,7,1.0],[8804,8,1.0],[8804,9,2.0],[8805,0,2.0],[8806,0,2.0],[8806,1,4.0],[8806,3,1.0],[8806,4,3.0],[8806,5,6.0],[8807,0,1.0],[8807,3,1.0],[8808,3,4.0],[8808,4,1.0],[8809,2,1.0],[8809,3,3.0],[8810,3,1.0],[8811,8,3.0],[8812,3,1.0],[8813,6,4.0],[8813,8,3.0],[8814,7,1.0],[8814,8,1.0],[8815,0,2.0],[8815,3,1.0],[8816,10,2.0],[8817,6,2.0],[8817,10,2.0],[8818,6,4.0],[8818,8,1.0],[8819,0,11.0],[8819,1,3.0],[8819,5,12.0],[8820,0,2.0],[8820,3,2.0],[8821,7,3.0],[8822,7,2.0],[8822,10,1.0],[8823,2,1.0],[8823,5,1.0],[8824,9,2.0],[8825,6,2.0],[8825,9,1.0],[8826,6,1.0],[8827,6,3.0],[8827,9,2.0],[8828,8,5.0],[8829,6,1.0],[8829,8,2.0],[8830,0,2.0],[8830,1,1.0],[8831,4,1.0],[8831,5,1.0],[8832,5,2.0],[8833,6,1.0],[8833,9,1.0],[8834,1,1.0],[8834,8,4.0],[8835,6,1.0],[8835,8,2.0],[8835,9,2.0],[8836,9,3.0],[8837,9,1.0],[8838,0,1.0],[8838,1,1.0],[8839,0,1.0],[8839,1,4.0],[8839,3,1.0],[8840,7,4.0],[8841,8,5.0],[8842,0,2.0],[8842,1,1.0],[8842,2,1.0],[8843,0,1.0],[8843,1,1.0],[8844,5,3.0],[8845,6,2.0],[8845,8,1.0],[8845,9,3.0],[8846,1,1.0],[8847,6,1.0],[8847,8,1.0],[8847,9,2.0],[8848,0,4.0],[8848,1,6.0],[8848,2,2.0],[8848,4,2.0],[8848,5,1.0],[8849,6,1.0],[8849,7,1.0],[8850,9,2.0],[8851,8,2.0],[8851,9,2.0],[8852,0,1.0],[8852,1,1.0],[8852,2,1.0],[8853,6,1.0],[8853,7,1.0],[8853,8,3.0],[8854,1,1.0],[8854,2,1.0],[8855,3,1.0],[8856,1,1.0],[8857,6,1.0],[8857,7,2.0],[8858,6,2.0],[8858,8,2.0],[8858,9,1.0],[8859,1,1.0],[8859,5,1.0],[8860,6,1.0],[8860,7,1.0],[8861,7,5.0],[8862,6,1.0],[8862,7,1.0],[8862,9,1.0],[8863,6,4.0],[8864,3,2.0],[8864,8,1.0],[8865,7,1.0],[8866,7,1.0],[8866,9,1.0],[8867,8,1.0],[8867,9,2.0],[8868,6,2.0],[8868,8,8.0],[8869,6,1.0],[8869,7,2.0],[8870,9,1.0],[8871,3,1.0],[8871,5,1.0],[8872,3,1.0],[8873,9,1.0],[8874,1,1.0],[8874,2,2.0],[8874,9,1.0],[8875,0,2.0],[8875,1,3.0],[8876,6,2.0],[8876,8,1.0],[8877,10,3.0],[8878,0,1.0],[8878,4,1.0],[8878,10,2.0],[8879,6,2.0],[8879,9,1.0],[8880,3,1.0],[8881,0,1.0],[8881,5,1.0],[8882,2,1.0],[8882,3,1.0],[8883,0,1.0],[8883,3,2.0],[8883,5,1.0],[8884,0,1.0],[8885,8,1.0],[8885,10,3.0],[8886,6,3.0],[8887,7,4.0],[8888,3,2.0],[8888,5,2.0]],"rows": [{"id": "223216", "metadata": {"taxonomy": ["k__Bacteria", "p__Proteobacteria", "c__Gammaproteobacteria", "o__Thiotrichales", "f__Piscirickettsiaceae", "g__", "s__"]}},{"id": "276624", "metadata": {"taxonomy": ["k__Bacteria", "p__Gemmatimonadetes", "c__Gemm-2", "o__", "f__", "g__", "s__"]}},{"id": "3950304", "metadata": {"taxonomy": ["k__Bacteria", "p__Spirochaetes", "c__Spirochaetes", "o__Spirochaetales", "f__Spirochaetaceae", "g__Spirochaeta", "s__"]}},{"id": "88715", "metadata": {"taxonomy": ["k__Bacteria", "p__Chloroflexi", "c__SAR202", "o__", "f__", "g__", "s__"]}},{"id": "1027515", "metadata": {"taxonomy": ["k__Bacteria", "p__Bacteroidetes", "c__Flavobacteriia", "o__Flavobacteriales", "f__Flavobacteriaceae", "g__", "s__"]}},{"id": "4409038", "metadata": {"taxonomy": ["k__Bacteria", "p__Proteobacteria", "c__Alphaproteobacteria", "o__", "f__", "g__", "s__"]}},{"id": "513900", "metadata": {"taxonomy": ["k__Bacteria", "p__Proteobacteria", "c__Alphaproteobacteria", "o__", "f__", "g__", "s__"]}},{"id": "4347878", "metadata": {"taxonomy": ["k__Bacteria", "p__Chloroflexi", "c__Anaerolineae", "o__S0208", "f__", "g__", "s__"]}},{"id": "96373", "metadata": {"taxonomy": ["k__Bacteria", "p__Proteobacteria", "c__Gammaproteobacteria", "o__Alteromonadales", "f__Moritellaceae", "g__Moritella", "s__"]}},{"id": "4347876", "metadata": {"taxonomy": ["k__Bacteria", "p__Proteobacteria", "c__Deltaproteobacteria", "o__NB1-j", "f__MND4", "g__", "s__"]}},{"id": "4347877", "metadata": {"taxonomy": ["k__Bacteria", "p__Chloroflexi", "c__SAR202", "o__", "f__", "g__", "s__"]}},{"id": "1127178", "metadata": {"taxonomy": ["k__Bacteria", "p__Chloroflexi", "c__Dehalococcoidetes", "o__Dehalococcoidales", "f__Dehalococcoidaceae", "g__", "s__"]}},{"id": "653472", "metadata": {"taxonomy": ["k__Bacteria", "p__Chloroflexi", "c__S085", "o__", "f__", "g__", "s__"]}},{"id": "4409037", "metadata": {"taxonomy": ["k__Bacteria", "p__Proteobacteria", "c__Alphaproteobacteria", "o__Rhodobacterales", "f__Rhodobacteraceae", "g__", "s__"]}},{"id": "4479542", "metadata": {"taxonomy": ["k__Bacteria", "p__Proteobacteria", "c__Alphaproteobacteria", "o__Rickettsiales", "f__Pelagibacteraceae", "g__", "s__"]}},{"id": "1105509", "metadata": {"taxonomy": ["k__Bacteria", "p__Planctomycetes", "c__Planctomycetia", "o__Pirellulales", "f__Pirellulaceae", "g__", "s__"]}},{"id": "241321", "metadata": {"taxonomy": ["k__Bacteria", "p__Proteobacteria", "c__Gammaproteobacteria", "o__Thiotrichales", "f__Piscirickettsiaceae", "g__", "s__"]}},{"id": "3116170", "metadata": {"taxonomy": ["k__Bacteria", "p__Actinobacteria", "c__Acidimicrobiia", "o__Acidimicrobiales", "f__wb1_P06", "g__", "s__"]}},{"id": "4477200", "metadata": {"taxonomy": ["k__Bacteria", "p__Cyanobacteria", "c__Chloroplast", "o__Stramenopiles", "f__", "g__", "s__"]}},{"id": "576229", "metadata": {"taxonomy": ["k__Bacteria", "p__Bacteroidetes", "c__Cytophagia", "o__Cytophagales", "f__Flammeovirgaceae", "g__", "s__"]}},{"id": "244246", "metadata": {"taxonomy": ["k__Bacteria", "p__Actinobacteria", "c__Acidimicrobiia", "o__Acidimicrobiales", "f__", "g__", "s__"]}},{"id": "1143280", "metadata": {"taxonomy": ["k__Bacteria", "p__Proteobacteria", "c__Deltaproteobacteria", "o__Desulfuromonadales", "f__Desulfuromonadaceae", "g__", "s__"]}},{"id": "149655", "metadata": {"taxonomy": ["k__Bacteria", "p__Proteobacteria", "c__Alphaproteobacteria", "o__", "f__", "g__", "s__"]}},{"id": "653712", "metadata": {"taxonomy": ["k__Bacteria", "p__Bacteroidetes", "c__Flavobacteriia", "o__Flavobacteriales", "f__Flavobacteriaceae", "g__", "s__"]}},{"id": "759169", "metadata": {"taxonomy": ["k__Bacteria", "p__Planctomycetes", "c__C6", "o__MVS-107", "f__", "g__", "s__"]}},{"id": "558716", "metadata": {"taxonomy": ["k__Bacteria", "p__Caldithrix", "c__Caldithrixae", "o__Caldithrixales", "f__Caldithrixaceae", "g__LCP-26", "s__"]}},{"id": "566419", "metadata": {"taxonomy": ["k__Archaea", "p__Euryarchaeota", "c__Methanobacteria", "o__Methanobacteriales", "f__MSBL1", "g__SAGMEG-1", "s__"]}},{"id": "577599", "metadata": {"taxonomy": ["k__Bacteria", "p__Proteobacteria", "c__Gammaproteobacteria", "o__Alteromonadales", "f__Colwelliaceae", "g__", "s__"]}},{"id": "4352438", "metadata": {"taxonomy": ["k__Bacteria", "p__Proteobacteria", "c__Gammaproteobacteria", "o__Thiotrichales", "f__Piscirickettsiaceae", "g__", "s__"]}},{"id": "4146513", "metadata": {"taxonomy": ["k__Bacteria", "p__Nitrospirae", "c__Nitrospira", "o__Nitrospirales", "f__Nitrospiraceae", "g__", "s__"]}},{"id": "1753255", "metadata": {"taxonomy": ["k__Bacteria", "p__Proteobacteria", "c__Deltaproteobacteria", "o__Desulfobacterales", "f__Desulfobacteraceae"]}},{"id": "4437284", "metadata": {"taxonomy": ["k__Bacteria", "p__Proteobacteria", "c__Gammaproteobacteria", "o__Oceanospirillales", "f__Oleiphilaceae", "g__", "s__"]}},{"id": "4437283", "metadata": {"taxonomy": ["k__Bacteria", "p__Proteobacteria", "c__Deltaproteobacteria", "o__Desulfuromonadales", "f__Desulfuromonadaceae", "g__", "s__"]}},{"id": "247681", "metadata": {"taxonomy": ["k__Bacteria", "p__Proteobacteria", "c__Gammaproteobacteria", "o__Thiotrichales", "f__Piscirickettsiaceae", "g__", "s__"]}},{"id": "263387", "metadata": {"taxonomy": ["k__Bacteria", "p__NKB19", "c__", "o__", "f__", "g__", "s__"]}},{"id": "4362775", "metadata": {"taxonomy": ["k__Bacteria", "p__Proteobacteria", "c__Alphaproteobacteria", "o__Rhizobiales", "f__Hyphomicrobiaceae"]}},{"id": "4408661", "metadata": {"taxonomy": ["k__Bacteria", "p__Chloroflexi", "c__Dehalococcoidetes", "o__Dehalococcoidales", "f__Dehalococcoidaceae", "g__", "s__"]}},{"id": "260985", "metadata": {"taxonomy": ["k__Bacteria", "p__Nitrospirae", "c__Nitrospira", "o__Nitrospirales", "f__Nitrospiraceae", "g__", "s__"]}},{"id": "2383795", "metadata": {"taxonomy": ["k__Bacteria", "p__Chloroflexi", "c__Dehalococcoidetes", "o__GIF9", "f__", "g__", "s__"]}},{"id": "89641", "metadata": {"taxonomy": ["k__Bacteria", "p__Proteobacteria", "c__Gammaproteobacteria", "o__", "f__", "g__", "s__"]}},{"id": "512873", "metadata": {"taxonomy": ["k__Bacteria", "p__Chloroflexi", "c__S085", "o__", "f__", "g__", "s__"]}},{"id": "323057", "metadata": {"taxonomy": ["k__Bacteria", "p__Bacteroidetes", "c__Cytophagia", "o__Cytophagales", "f__Flammeovirgaceae", "g__", "s__"]}},{"id": "3424623", "metadata": {"taxonomy": ["k__Bacteria", "p__Proteobacteria", "c__Alphaproteobacteria", "o__Rhodobacterales", "f__Rhodobacteraceae", "g__Loktanella", "s__"]}},{"id": "797985", "metadata": {"taxonomy": ["k__Bacteria", "p__Chloroflexi", "c__Anaerolineae", "o__", "f__", "g__", "s__"]}},{"id": "806033", "metadata": {"taxonomy": ["k__Bacteria", "p__Proteobacteria", "c__Gammaproteobacteria", "o__Oceanospirillales", "f__Oceanospirillaceae", "g__Amphritea", "s__"]}},{"id": "537967", "metadata": {"taxonomy": ["k__Bacteria", "p__Proteobacteria", "c__Gammaproteobacteria", "o__", "f__", "g__", "s__"]}},{"id": "309271", "metadata": {"taxonomy": ["k__Bacteria", "p__Cyanobacteria", "c__Chloroplast", "o__Stramenopiles", "f__", "g__", "s__"]}},{"id": "147791", "metadata": {"taxonomy": ["k__Bacteria", "p__Proteobacteria", "c__Gammaproteobacteria", "o__[Marinicellales]", "f__[Marinicellaceae]", "g__", "s__"]}},{"id": "4358875", "metadata": {"taxonomy": ["k__Bacteria", "p__Proteobacteria", "c__Gammaproteobacteria", "o__[Marinicellales]", "f__[Marinicellaceae]", "g__", "s__"]}},{"id": "200141", "metadata": {"taxonomy": ["k__Bacteria", "p__GN02", "c__GKS2-174", "o__", "f__", "g__", "s__"]}},{"id": "539477", "metadata": {"taxonomy": ["k__Bacteria", "p__Bacteroidetes", "c__[Rhodothermi]", "o__[Rhodothermales]", "f__Rhodothermaceae", "g__Rubricoccus", "s__"]}},{"id": "575199", "metadata": {"taxonomy": ["k__Bacteria", "p__WS3", "c__PRR-12", "o__Sediment-1", "f__", "g__", "s__"]}},{"id": "4451039", "metadata": {"taxonomy": ["k__Bacteria", "p__Proteobacteria", "c__Alphaproteobacteria", "o__Rhodobacterales", "f__Rhodobacteraceae", "g__", "s__"]}},{"id": "4303093", "metadata": {"taxonomy": ["k__Bacteria", "p__Actinobacteria", "c__Acidimicrobiia", "o__Acidimicrobiales", "f__", "g__", "s__"]}},{"id": "4340866", "metadata": {"taxonomy": ["k__Bacteria", "p__Bacteroidetes", "c__[Rhodothermi]", "o__[Rhodothermales]", "f__Rhodothermaceae", "g__", "s__"]}},{"id": "251172", "metadata": {"taxonomy": ["k__Bacteria", "p__Proteobacteria", "c__Alphaproteobacteria", "o__Rhodobacterales", "f__Rhodobacteraceae"]}},{"id": "256904", "metadata": {"taxonomy": ["k__Bacteria", "p__Chloroflexi", "c__Ellin6529", "o__", "f__", "g__", "s__"]}},{"id": "351824", "metadata": {"taxonomy": ["k__Bacteria", "p__Bacteroidetes", "c__Flavobacteriia", "o__Flavobacteriales", "f__Flavobacteriaceae", "g__", "s__"]}},{"id": "309050", "metadata": {"taxonomy": ["k__Bacteria", "p__Bacteroidetes", "c__Sphingobacteriia", "o__Sphingobacteriales", "f__", "g__", "s__"]}},{"id": "4423026", "metadata": {"taxonomy": ["k__Bacteria", "p__Proteobacteria", "c__Gammaproteobacteria", "o__Oceanospirillales", "f__Halomonadaceae", "g__Halomonas", "s__"]}},{"id": "4423027", "metadata": {"taxonomy": ["k__Bacteria", "p__Proteobacteria", "c__Gammaproteobacteria", "o__Enterobacteriales", "f__Enterobacteriaceae", "g__", "s__"]}},{"id": "334901", "metadata": {"taxonomy": ["k__Bacteria", "p__Proteobacteria", "c__Deltaproteobacteria", "o__NB1-j", "f__", "g__", "s__"]}},{"id": "311399", "metadata": {"taxonomy": ["k__Bacteria", "p__Proteobacteria", "c__Gammaproteobacteria", "o__Thiotrichales", "f__Piscirickettsiaceae", "g__", "s__"]}},{"id": "4460884", "metadata": {"taxonomy": ["k__Bacteria", "p__Proteobacteria", "c__Gammaproteobacteria", "o__Chromatiales", "f__", "g__", "s__"]}},{"id": "578154", "metadata": {"taxonomy": ["k__Bacteria", "p__Proteobacteria", "c__Alphaproteobacteria", "o__Rhodospirillales", "f__Rhodospirillaceae", "g__", "s__"]}},{"id": "567782", "metadata": {"taxonomy": ["k__Bacteria", "p__Proteobacteria", "c__Alphaproteobacteria", "o__", "f__", "g__", "s__"]}},{"id": "4402734", "metadata": {"taxonomy": ["k__Bacteria", "p__Cyanobacteria", "c__Chloroplast", "o__Stramenopiles", "f__", "g__", "s__"]}},{"id": "573849", "metadata": {"taxonomy": ["k__Bacteria", "p__Nitrospirae", "c__Nitrospira", "o__Nitrospirales", "f__[Thermodesulfovibrionaceae]", "g__LCP-6", "s__"]}},{"id": "1108144", "metadata": {"taxonomy": ["k__Bacteria", "p__Proteobacteria", "c__Gammaproteobacteria", "o__Chromatiales", "f__", "g__", "s__"]}},{"id": "810768", "metadata": {"taxonomy": ["k__Bacteria", "p__Planctomycetes", "c__Planctomycetia", "o__Pirellulales", "f__Pirellulaceae", "g__", "s__"]}},{"id": "268705", "metadata": {"taxonomy": ["k__Bacteria", "p__Proteobacteria", "c__Deltaproteobacteria", "o__NB1-j", "f__JTB38", "g__", "s__"]}},{"id": "164969", "metadata": {"taxonomy": ["k__Bacteria", "p__Proteobacteria", "c__Deltaproteobacteria", "o__Desulfarculales", "f__Desulfarculaceae", "g__", "s__"]}},{"id": "3947435", "metadata": {"taxonomy": ["k__Bacteria", "p__Proteobacteria", "c__Alphaproteobacteria", "o__", "f__", "g__", "s__"]}},{"id": "733194", "metadata": {"taxonomy": ["k__Bacteria", "p__Acidobacteria", "c__Acidobacteria-5", "o__", "f__", "g__", "s__"]}},{"id": "537704", "metadata": {"taxonomy": ["k__Archaea", "p__Crenarchaeota", "c__Thaumarchaeota", "o__Cenarchaeales", "f__Cenarchaeaceae", "g__", "s__"]}},{"id": "514911", "metadata": {"taxonomy": ["k__Bacteria", "p__Proteobacteria", "c__Gammaproteobacteria", "o__Thiotrichales", "f__Thiotrichaceae", "g__", "s__"]}},{"id": "2910378", "metadata": {"taxonomy": ["k__Bacteria", "p__Actinobacteria", "c__Acidimicrobiia", "o__Acidimicrobiales", "f__koll13", "g__", "s__"]}},{"id": "278243", "metadata": {"taxonomy": ["k__Bacteria", "p__Proteobacteria", "c__Gammaproteobacteria", "o__Chromatiales", "f__", "g__", "s__"]}},{"id": "4374001", "metadata": {"taxonomy": ["k__Bacteria", "p__Proteobacteria", "c__Alphaproteobacteria", "o__Rhizobiales", "f__", "g__", "s__"]}},{"id": "246724", "metadata": {"taxonomy": ["k__Bacteria", "p__Proteobacteria", "c__Betaproteobacteria", "o__", "f__", "g__", "s__"]}},{"id": "4301947", "metadata": {"taxonomy": ["k__Bacteria", "p__Proteobacteria", "c__Gammaproteobacteria", "o__Chromatiales", "f__", "g__", "s__"]}},{"id": "3268256", "metadata": {"taxonomy": ["k__Archaea", "p__Euryarchaeota", "c__Thermoplasmata", "o__E2", "f__", "g__", "s__"]}},{"id": "2389074", "metadata": {"taxonomy": ["k__Bacteria", "p__Proteobacteria", "c__Gammaproteobacteria", "o__", "f__", "g__", "s__"]}},{"id": "4396978", "metadata": {"taxonomy": ["k__Bacteria", "p__Proteobacteria", "c__Alphaproteobacteria", "o__Rhizobiales", "f__Phyllobacteriaceae", "g__", "s__"]}},{"id": "694887", "metadata": {"taxonomy": ["k__Bacteria", "p__Proteobacteria", "c__Deltaproteobacteria", "o__Desulfobacterales", "f__Nitrospinaceae", "g__Nitrospina", "s__"]}},{"id": "179639", "metadata": {"taxonomy": ["k__Bacteria", "p__Bacteroidetes", "c__Flavobacteriia", "o__Flavobacteriales", "f__Flavobacteriaceae"]}},{"id": "4411525", "metadata": {"taxonomy": ["k__Bacteria", "p__Proteobacteria", "c__Alphaproteobacteria", "o__Rhodospirillales", "f__Rhodospirillaceae", "g__", "s__"]}},{"id": "321103", "metadata": {"taxonomy": ["k__Bacteria", "p__Acidobacteria", "c__RB25", "o__", "f__", "g__", "s__"]}},{"id": "4411523", "metadata": {"taxonomy": ["k__Bacteria", "p__Actinobacteria", "c__Acidimicrobiia", "o__Acidimicrobiales", "f__", "g__", "s__"]}},{"id": "159939", "metadata": {"taxonomy": ["k__Bacteria", "p__Proteobacteria", "c__Gammaproteobacteria", "o__Alteromonadales", "f__OM60", "g__", "s__"]}},{"id": "743599", "metadata": {"taxonomy": ["k__Bacteria", "p__Bacteroidetes", "c__Cytophagia", "o__Cytophagales", "f__Flammeovirgaceae", "g__", "s__"]}},{"id": "1130616", "metadata": {"taxonomy": ["k__Bacteria", "p__Firmicutes", "c__Bacilli", "o__Bacillales", "f__Bacillaceae"]}},{"id": "341959", "metadata": {"taxonomy": ["k__Bacteria", "p__Proteobacteria", "c__Gammaproteobacteria", "o__Alteromonadales", "f__OM60", "g__", "s__"]}},{"id": "538643", "metadata": {"taxonomy": ["k__Bacteria", "p__Chloroflexi", "c__Anaerolineae", "o__SB-34", "f__", "g__", "s__"]}},{"id": "4436236", "metadata": {"taxonomy": ["k__Bacteria", "p__Caldithrix", "c__Caldithrixae", "o__Caldithrixales", "f__BA059", "g__", "s__"]}},{"id": "682480", "metadata": {"taxonomy": ["k__Bacteria", "p__Proteobacteria", "c__Alphaproteobacteria", "o__Rhodospirillales", "f__Rhodospirillaceae", "g__", "s__"]}},{"id": "557004", "metadata": {"taxonomy": ["k__Bacteria", "p__WS3", "c__PRR-12", "o__SSS58A", "f__", "g__", "s__"]}},{"id": "146277", "metadata": {"taxonomy": ["k__Bacteria", "p__Proteobacteria", "c__Gammaproteobacteria", "o__Chromatiales", "f__", "g__", "s__"]}},{"id": "2655589", "metadata": {"taxonomy": ["k__Bacteria", "p__SAR406", "c__AB16", "o__Arctic96B-7", "f__A714017", "g__so4B24", "s__"]}},{"id": "539493", "metadata": {"taxonomy": ["k__Bacteria", "p__Planctomycetes", "c__Planctomycetia", "o__Pirellulales", "f__Pirellulaceae", "g__", "s__"]}},{"id": "547793", "metadata": {"taxonomy": ["k__Bacteria", "p__Proteobacteria", "c__Gammaproteobacteria", "o__Oceanospirillales", "f__Oceanospirillaceae", "g__", "s__"]}},{"id": "833073", "metadata": {"taxonomy": ["k__Bacteria", "p__Proteobacteria", "c__Alphaproteobacteria", "o__", "f__", "g__", "s__"]}},{"id": "510838", "metadata": {"taxonomy": ["k__Bacteria", "p__Verrucomicrobia", "c__Verrucomicrobiae", "o__Verrucomicrobiales", "f__Verrucomicrobiaceae", "g__MSBL3", "s__"]}},{"id": "4320402", "metadata": {"taxonomy": ["k__Bacteria", "p__Bacteroidetes", "c__Flavobacteriia", "o__Flavobacteriales", "f__Flavobacteriaceae", "g__Robiginitalea", "s__"]}},{"id": "508870", "metadata": {"taxonomy": ["k__Bacteria", "p__Acidobacteria", "c__", "o__", "f__", "g__", "s__"]}},{"id": "4381005", "metadata": {"taxonomy": ["k__Bacteria", "p__Proteobacteria", "c__Alphaproteobacteria", "o__Rhodobacterales", "f__Rhodobacteraceae", "g__", "s__"]}},{"id": "146471", "metadata": {"taxonomy": ["k__Bacteria", "p__Actinobacteria", "c__Acidimicrobiia", "o__Acidimicrobiales", "f__koll13", "g__", "s__"]}},{"id": "200444", "metadata": {"taxonomy": ["k__Bacteria", "p__Bacteroidetes", "c__Cytophagia", "o__Cytophagales", "f__Flammeovirgaceae", "g__", "s__"]}},{"id": "192998", "metadata": {"taxonomy": ["k__Bacteria", "p__Proteobacteria", "c__Gammaproteobacteria", "o__Alteromonadales", "f__Alteromonadaceae", "g__Marinobacter", "s__"]}},{"id": "163348", "metadata": {"taxonomy": ["k__Bacteria", "p__Proteobacteria", "c__Deltaproteobacteria", "o__Desulfobacterales", "f__Desulfobulbaceae", "g__", "s__"]}},{"id": "685071", "metadata": {"taxonomy": ["k__Bacteria", "p__Chloroflexi", "c__Anaerolineae", "o__OPB11", "f__", "g__", "s__"]}},{"id": "533393", "metadata": {"taxonomy": ["k__Bacteria", "p__Planctomycetes", "c__Phycisphaerae", "o__Phycisphaerales", "f__", "g__", "s__"]}},{"id": "1118184", "metadata": {"taxonomy": ["k__Bacteria", "p__Bacteroidetes", "c__Cytophagia", "o__Cytophagales", "f__Flammeovirgaceae", "g__", "s__"]}},{"id": "775188", "metadata": {"taxonomy": ["k__Bacteria", "p__Proteobacteria", "c__Deltaproteobacteria", "o__Desulfobacterales", "f__Desulfobacteraceae", "g__Desulfococcus", "s__"]}},{"id": "271404", "metadata": {"taxonomy": ["k__Bacteria", "p__Planctomycetes", "c__Planctomycetia", "o__Pirellulales", "f__Pirellulaceae", "g__", "s__"]}},{"id": "4422405", "metadata": {"taxonomy": ["k__Bacteria", "p__Actinobacteria", "c__Actinobacteria", "o__Actinomycetales", "f__Micrococcaceae", "g__Micrococcus", "s__"]}},{"id": "269926", "metadata": {"taxonomy": ["k__Bacteria", "p__Proteobacteria", "c__Gammaproteobacteria", "o__Thiotrichales", "f__Piscirickettsiaceae", "g__", "s__"]}},{"id": "237305", "metadata": {"taxonomy": ["k__Bacteria", "p__Proteobacteria", "c__Gammaproteobacteria", "o__Oceanospirillales", "f__Oleiphilaceae", "g__", "s__"]}},{"id": "252636", "metadata": {"taxonomy": ["k__Bacteria", "p__Acidobacteria", "c__Acidobacteria-6", "o__CCU21", "f__", "g__", "s__"]}},{"id": "1110458", "metadata": {"taxonomy": ["k__Bacteria", "p__Proteobacteria", "c__Alphaproteobacteria", "o__", "f__", "g__", "s__"]}},{"id": "1115348", "metadata": {"taxonomy": ["k__Bacteria", "p__Actinobacteria", "c__Acidimicrobiia", "o__Acidimicrobiales", "f__", "g__", "s__"]}},{"id": "175084", "metadata": {"taxonomy": ["k__Bacteria", "p__Bacteroidetes", "c__Bacteroidia", "o__Bacteroidales", "f__", "g__", "s__"]}},{"id": "4480291", "metadata": {"taxonomy": ["k__Bacteria", "p__ZB3", "c__BS119", "o__", "f__", "g__", "s__"]}},{"id": "769341", "metadata": {"taxonomy": ["k__Bacteria", "p__Proteobacteria", "c__Deltaproteobacteria", "o__Myxococcales", "f__Haliangiaceae", "g__", "s__"]}},{"id": "4416311", "metadata": {"taxonomy": ["k__Bacteria", "p__Proteobacteria", "c__Deltaproteobacteria", "o__", "f__", "g__", "s__"]}},{"id": "4469413", "metadata": {"taxonomy": ["k__Bacteria", "p__Proteobacteria", "c__Gammaproteobacteria", "o__Alteromonadales", "f__Colwelliaceae", "g__", "s__"]}},{"id": "543071", "metadata": {"taxonomy": ["k__Archaea", "p__Euryarchaeota", "c__Methanobacteria", "o__Methanobacteriales", "f__pMC1", "g__pMC1A4", "s__"]}},{"id": "156382", "metadata": {"taxonomy": ["k__Bacteria", "p__Proteobacteria", "c__Gammaproteobacteria"]}},{"id": "237458", "metadata": {"taxonomy": ["k__Bacteria", "p__Proteobacteria", "c__Gammaproteobacteria", "o__Oceanospirillales", "f__", "g__", "s__"]}},{"id": "4351055", "metadata": {"taxonomy": ["k__Bacteria", "p__Proteobacteria", "c__Gammaproteobacteria", "o__Chromatiales", "f__Ectothiorhodospiraceae", "g__", "s__"]}},{"id": "571975", "metadata": {"taxonomy": ["k__Bacteria", "p__Bacteroidetes", "c__Cytophagia", "o__Cytophagales", "f__Flammeovirgaceae", "g__", "s__"]}},{"id": "109288", "metadata": {"taxonomy": ["k__Bacteria", "p__Proteobacteria", "c__Deltaproteobacteria", "o__", "f__", "g__", "s__"]}},{"id": "4482960", "metadata": {"taxonomy": ["k__Bacteria", "p__Proteobacteria", "c__Deltaproteobacteria", "o__NB1-j", "f__JTB38", "g__", "s__"]}},{"id": "4482961", "metadata": {"taxonomy": ["k__Bacteria", "p__Acidobacteria", "c__RB25", "o__", "f__", "g__", "s__"]}},{"id": "4478083", "metadata": {"taxonomy": ["k__Bacteria", "p__Proteobacteria", "c__Gammaproteobacteria", "o__Thiotrichales", "f__Piscirickettsiaceae", "g__", "s__"]}},{"id": "4422690", "metadata": {"taxonomy": ["k__Bacteria", "p__Chloroflexi", "c__Dehalococcoidetes", "o__Dehalococcoidales", "f__Dehalococcoidaceae", "g__", "s__"]}},{"id": "1148089", "metadata": {"taxonomy": ["k__Bacteria", "p__Proteobacteria", "c__Gammaproteobacteria", "o__Legionellales", "f__Coxiellaceae", "g__", "s__"]}},{"id": "3860285", "metadata": {"taxonomy": ["k__Bacteria", "p__Proteobacteria", "c__Gammaproteobacteria", "o__Alteromonadales", "f__Alteromonadaceae", "g__nsmpVI18", "s__"]}},{"id": "3726190", "metadata": {"taxonomy": ["k__Bacteria", "p__Proteobacteria", "c__Gammaproteobacteria", "o__Thiotrichales", "f__Piscirickettsiaceae", "g__", "s__"]}},{"id": "837201", "metadata": {"taxonomy": ["k__Bacteria", "p__Proteobacteria", "c__Alphaproteobacteria", "o__Rhodospirillales", "f__Rhodospirillaceae", "g__", "s__"]}},{"id": "544302", "metadata": {"taxonomy": ["k__Bacteria", "p__Proteobacteria", "c__Alphaproteobacteria", "o__Ellin329", "f__", "g__", "s__"]}},{"id": "3537457", "metadata": {"taxonomy": ["k__Bacteria", "p__Proteobacteria", "c__Deltaproteobacteria", "o__NB1-j", "f__JTB38", "g__", "s__"]}},{"id": "1868882", "metadata": {"taxonomy": ["k__Bacteria", "p__Proteobacteria", "c__Alphaproteobacteria", "o__Kiloniellales", "f__Kiloniellaceae", "g__", "s__"]}},{"id": "11163", "metadata": {"taxonomy": ["k__Bacteria", "p__Proteobacteria", "c__Epsilonproteobacteria", "o__Campylobacterales", "f__Campylobacteraceae", "g__Arcobacter", "s__"]}},{"id": "570102", "metadata": {"taxonomy": ["k__Bacteria", "p__Proteobacteria", "c__Deltaproteobacteria", "o__NB1-j", "f__JTB38", "g__", "s__"]}},{"id": "3165775", "metadata": {"taxonomy": ["k__Bacteria", "p__Proteobacteria", "c__Deltaproteobacteria", "o__", "f__", "g__", "s__"]}},{"id": "164181", "metadata": {"taxonomy": ["k__Bacteria", "p__Bacteroidetes", "c__Sphingobacteriia", "o__Sphingobacteriales", "f__NS11-12", "g__", "s__"]}},{"id": "1134873", "metadata": {"taxonomy": ["k__Bacteria", "p__Proteobacteria", "c__Gammaproteobacteria", "o__Thiotrichales", "f__Piscirickettsiaceae", "g__", "s__"]}},{"id": "825240", "metadata": {"taxonomy": ["k__Bacteria", "p__Bacteroidetes", "c__Cytophagia", "o__Cytophagales", "f__Flammeovirgaceae", "g__", "s__"]}},{"id": "337859", "metadata": {"taxonomy": ["k__Bacteria", "p__Firmicutes", "c__Clostridia", "o__Clostridiales", "f__[Acidaminobacteraceae]", "g__WH1-8", "s__"]}},{"id": "143226", "metadata": {"taxonomy": ["k__Bacteria", "p__Proteobacteria", "c__Gammaproteobacteria", "o__", "f__", "g__", "s__"]}},{"id": "4444800", "metadata": {"taxonomy": ["k__Bacteria", "p__Proteobacteria", "c__Deltaproteobacteria", "o__", "f__", "g__", "s__"]}},{"id": "249279", "metadata": {"taxonomy": ["k__Bacteria", "p__Gemmatimonadetes", "c__JL-ETNP-Z39", "o__", "f__", "g__", "s__"]}},{"id": "160405", "metadata": {"taxonomy": ["k__Bacteria", "p__Proteobacteria", "c__Gammaproteobacteria", "o__Chromatiales", "f__Ectothiorhodospiraceae", "g__", "s__"]}},{"id": "4474787", "metadata": {"taxonomy": ["k__Bacteria", "p__Proteobacteria", "c__Gammaproteobacteria", "o__", "f__", "g__", "s__"]}},{"id": "987760", "metadata": {"taxonomy": ["k__Bacteria", "p__Proteobacteria", "c__Alphaproteobacteria", "o__Rhodobacterales", "f__Rhodobacteraceae", "g__Octadecabacter", "s__"]}},{"id": "4460006", "metadata": {"taxonomy": ["k__Bacteria", "p__Proteobacteria", "c__Deltaproteobacteria", "o__NB1-j", "f__NB1-i", "g__", "s__"]}},{"id": "4418441", "metadata": {"taxonomy": ["k__Bacteria", "p__Gemmatimonadetes", "c__Gemm-2", "o__", "f__", "g__", "s__"]}},{"id": "4470208", "metadata": {"taxonomy": ["k__Bacteria", "p__Chloroflexi", "c__S085", "o__", "f__", "g__", "s__"]}},{"id": "563799", "metadata": {"taxonomy": ["k__Bacteria", "p__Chloroflexi", "c__Dehalococcoidetes", "o__Dehalococcoidales", "f__Dehalococcoidaceae", "g__", "s__"]}},{"id": "555763", "metadata": {"taxonomy": ["k__Bacteria", "p__Proteobacteria", "c__Gammaproteobacteria"]}},{"id": "4470200", "metadata": {"taxonomy": ["k__Bacteria", "p__Nitrospirae", "c__Nitrospira", "o__Nitrospirales", "f__Nitrospiraceae", "g__Nitrospira", "s__"]}},{"id": "804431", "metadata": {"taxonomy": ["k__Bacteria", "p__Proteobacteria", "c__Alphaproteobacteria", "o__Rhodospirillales", "f__Rhodospirillaceae", "g__", "s__"]}},{"id": "4453566", "metadata": {"taxonomy": ["k__Archaea", "p__Euryarchaeota", "c__Thermoplasmata", "o__E2", "f__DHVEG-1", "g__", "s__"]}},{"id": "262829", "metadata": {"taxonomy": ["k__Bacteria", "p__[Caldithrix]", "c__KSB1", "o__Ucn15732", "f__", "g__", "s__"]}},{"id": "288687", "metadata": {"taxonomy": ["k__Bacteria", "p__Bacteroidetes", "c__Cytophagia", "o__Cytophagales", "f__Flammeovirgaceae", "g__", "s__"]}},{"id": "691170", "metadata": {"taxonomy": ["k__Bacteria", "p__Proteobacteria", "c__Gammaproteobacteria", "o__Thiotrichales", "f__Piscirickettsiaceae", "g__", "s__"]}},{"id": "585648", "metadata": {"taxonomy": ["k__Bacteria", "p__Proteobacteria", "c__Alphaproteobacteria", "o__Rhodobacterales", "f__Rhodobacteraceae"]}},{"id": "2847505", "metadata": {"taxonomy": ["k__Bacteria", "p__Chloroflexi", "c__SAR202", "o__", "f__", "g__", "s__"]}},{"id": "551733", "metadata": {"taxonomy": ["k__Bacteria", "p__Proteobacteria", "c__Gammaproteobacteria", "o__[Marinicellales]", "f__[Marinicellaceae]", "g__", "s__"]}},{"id": "547808", "metadata": {"taxonomy": ["k__Bacteria", "p__Proteobacteria", "c__Gammaproteobacteria", "o__Oceanospirillales", "f__", "g__", "s__"]}},{"id": "577122", "metadata": {"taxonomy": ["k__Bacteria", "p__Planctomycetes", "c__OM190", "o__CL500-15", "f__", "g__", "s__"]}},{"id": "223209", "metadata": {"taxonomy": ["k__Bacteria", "p__Proteobacteria", "c__Gammaproteobacteria", "o__Alteromonadales", "f__Alteromonadaceae", "g__ZD0117", "s__"]}},{"id": "258197", "metadata": {"taxonomy": ["k__Bacteria", "p__Planctomycetes", "c__Planctomycetia", "o__Pirellulales", "f__Pirellulaceae", "g__", "s__"]}},{"id": "329437", "metadata": {"taxonomy": ["k__Bacteria", "p__Acidobacteria", "c__RB25", "o__", "f__", "g__", "s__"]}},{"id": "816268", "metadata": {"taxonomy": ["k__Bacteria", "p__Proteobacteria", "c__Gammaproteobacteria", "o__Alteromonadales", "f__OM60", "g__", "s__"]}},{"id": "172545", "metadata": {"taxonomy": ["k__Bacteria", "p__Bacteroidetes", "c__Flavobacteriia", "o__Flavobacteriales", "f__Flavobacteriaceae", "g__", "s__"]}},{"id": "89381", "metadata": {"taxonomy": ["k__Bacteria", "p__Proteobacteria", "c__Gammaproteobacteria", "o__Chromatiales", "f__", "g__", "s__"]}},{"id": "344053", "metadata": {"taxonomy": ["k__Bacteria", "p__Proteobacteria", "c__Gammaproteobacteria", "o__Oceanospirillales", "f__Halomonadaceae", "g__Halomonas", "s__"]}},{"id": "776850", "metadata": {"taxonomy": ["k__Archaea", "p__Crenarchaeota", "c__Thaumarchaeota", "o__Cenarchaeales", "f__Cenarchaeaceae", "g__", "s__"]}},{"id": "279220", "metadata": {"taxonomy": ["k__Bacteria", "p__Proteobacteria", "c__Gammaproteobacteria", "o__Oceanospirillales", "f__Oceanospirillaceae", "g__Amphritea", "s__"]}},{"id": "161044", "metadata": {"taxonomy": ["k__Bacteria", "p__Bacteroidetes", "c__[Rhodothermi]", "o__[Rhodothermales]", "f__Rhodothermaceae", "g__", "s__"]}},{"id": "310534", "metadata": {"taxonomy": ["k__Bacteria", "p__Proteobacteria", "c__Alphaproteobacteria", "o__", "f__", "g__", "s__"]}},{"id": "342871", "metadata": {"taxonomy": ["k__Bacteria", "p__Acidobacteria", "c__BPC102", "o__B110", "f__", "g__", "s__"]}},{"id": "4454320", "metadata": {"taxonomy": ["k__Bacteria", "p__Planctomycetes", "c__OM190", "o__CL500-15", "f__", "g__", "s__"]}},{"id": "239900", "metadata": {"taxonomy": ["k__Bacteria", "p__Proteobacteria", "c__Alphaproteobacteria", "o__", "f__", "g__", "s__"]}},{"id": "4297214", "metadata": {"taxonomy": ["k__Bacteria", "p__Chlorobi", "c__BSV26", "o__PK329", "f__", "g__", "s__"]}},{"id": "606648", "metadata": {"taxonomy": ["k__Bacteria", "p__Proteobacteria", "c__Alphaproteobacteria", "o__Rhodospirillales", "f__Rhodospirillaceae", "g__", "s__"]}},{"id": "4337397", "metadata": {"taxonomy": ["k__Bacteria", "p__Proteobacteria", "c__Alphaproteobacteria", "o__", "f__", "g__", "s__"]}},{"id": "3336996", "metadata": {"taxonomy": ["k__Bacteria", "p__Proteobacteria", "c__Alphaproteobacteria", "o__Rhizobiales", "f__Rhizobiaceae", "g__", "s__"]}},{"id": "120421", "metadata": {"taxonomy": ["k__Archaea", "p__Euryarchaeota", "c__Methanobacteria", "o__Methanobacteriales", "f__pMC1", "g__pMC1A4", "s__"]}},{"id": "4393487", "metadata": {"taxonomy": ["k__Bacteria", "p__WS3", "c__PRR-12", "o__Sediment-1", "f__CV106", "g__", "s__"]}},{"id": "4454257", "metadata": {"taxonomy": ["k__Bacteria", "p__Proteobacteria", "c__Gammaproteobacteria", "o__Enterobacteriales", "f__Enterobacteriaceae", "g__Citrobacter", "s__"]}},{"id": "262002", "metadata": {"taxonomy": ["k__Bacteria", "p__Planctomycetes", "c__Planctomycetia", "o__Pirellulales", "f__Pirellulaceae", "g__", "s__"]}},{"id": "4355935", "metadata": {"taxonomy": ["k__Bacteria", "p__Gemmatimonadetes", "c__Gemm-4", "o__", "f__", "g__", "s__"]}},{"id": "551394", "metadata": {"taxonomy": ["k__Bacteria", "p__Bacteroidetes", "c__Bacteroidia", "o__Bacteroidales", "f__", "g__", "s__"]}},{"id": "1109263", "metadata": {"taxonomy": ["k__Bacteria", "p__GN02", "c__3BR-5F", "o__", "f__", "g__", "s__"]}},{"id": "258234", "metadata": {"taxonomy": ["k__Bacteria", "p__Actinobacteria", "c__Acidimicrobiia", "o__Acidimicrobiales", "f__koll13", "g__", "s__"]}},{"id": "104479", "metadata": {"taxonomy": ["k__Bacteria", "p__Proteobacteria", "c__Alphaproteobacteria", "o__Rhodobacterales", "f__Rhodobacteraceae", "g__", "s__"]}},{"id": "556077", "metadata": {"taxonomy": ["k__Bacteria", "p__NC10", "c__wb1-A12", "o__", "f__", "g__", "s__"]}},{"id": "4437142", "metadata": {"taxonomy": ["k__Bacteria", "p__Proteobacteria", "c__Deltaproteobacteria", "o__NB1-j", "f__NB1-i", "g__", "s__"]}},{"id": "4394346", "metadata": {"taxonomy": ["k__Bacteria", "p__Chloroflexi", "c__Anaerolineae", "o__SBR1031", "f__A4b", "g__", "s__"]}},{"id": "4333177", "metadata": {"taxonomy": ["k__Bacteria", "p__Bacteroidetes", "c__Flavobacteriia", "o__Flavobacteriales", "f__Flavobacteriaceae", "g__", "s__"]}},{"id": "4430938", "metadata": {"taxonomy": ["k__Bacteria", "p__Acidobacteria", "c__Acidobacteria-6", "o__iii1-15", "f__", "g__", "s__"]}},{"id": "96416", "metadata": {"taxonomy": ["k__Bacteria", "p__Proteobacteria", "c__Gammaproteobacteria", "o__Alteromonadales", "f__Colwelliaceae"]}},{"id": "3328104", "metadata": {"taxonomy": ["k__Bacteria", "p__Acidobacteria", "c__RB25", "o__", "f__", "g__", "s__"]}},{"id": "253945", "metadata": {"taxonomy": ["k__Bacteria", "p__Chloroflexi", "c__Anaerolineae", "o__GCA004", "f__", "g__", "s__"]}},{"id": "4316145", "metadata": {"taxonomy": ["k__Bacteria", "p__Proteobacteria", "c__Alphaproteobacteria", "o__Rhizobiales", "f__", "g__", "s__"]}},{"id": "4316146", "metadata": {"taxonomy": ["k__Bacteria", "p__Proteobacteria", "c__Alphaproteobacteria", "o__Rhizobiales", "f__", "g__", "s__"]}},{"id": "650063", "metadata": {"taxonomy": ["k__Bacteria", "p__Proteobacteria", "c__Alphaproteobacteria", "o__Rhodobacterales", "f__Rhodobacteraceae", "g__", "s__"]}},{"id": "4341178", "metadata": {"taxonomy": ["k__Bacteria", "p__Nitrospirae", "c__Nitrospira", "o__Nitrospirales", "f__[Thermodesulfovibrionaceae]", "g__GOUTA19", "s__"]}},{"id": "4423343", "metadata": {"taxonomy": ["k__Bacteria", "p__Planctomycetes", "c__Pla3", "o__", "f__", "g__", "s__"]}},{"id": "4423342", "metadata": {"taxonomy": ["k__Bacteria", "p__Planctomycetes", "c__Phycisphaerae", "o__Phycisphaerales", "f__Phycisphaeraceae", "g__", "s__"]}},{"id": "4423340", "metadata": {"taxonomy": ["k__Bacteria", "p__Proteobacteria", "c__Alphaproteobacteria", "o__Rhodospirillales", "f__Rhodospirillaceae", "g__", "s__"]}},{"id": "261113", "metadata": {"taxonomy": ["k__Bacteria", "p__Planctomycetes", "c__Phycisphaerae", "o__Phycisphaerales", "f__Phycisphaeraceae", "g__", "s__"]}},{"id": "542334", "metadata": {"taxonomy": ["k__Bacteria", "p__Acidobacteria", "c__BPC102", "o__B110", "f__", "g__", "s__"]}},{"id": "576653", "metadata": {"taxonomy": ["k__Bacteria", "p__Bacteroidetes", "c__[Saprospirae]", "o__[Saprospirales]", "f__Chitinophagaceae", "g__", "s__"]}},{"id": "4392684", "metadata": {"taxonomy": ["k__Bacteria", "p__Proteobacteria", "c__Alphaproteobacteria", "o__Rhodobacterales", "f__Rhodobacteraceae", "g__", "s__"]}},{"id": "4400037", "metadata": {"taxonomy": ["k__Bacteria", "p__Proteobacteria", "c__Gammaproteobacteria", "o__", "f__", "g__", "s__"]}},{"id": "315467", "metadata": {"taxonomy": ["k__Bacteria", "p__Proteobacteria", "c__Gammaproteobacteria", "o__Alteromonadales", "f__OM60", "g__", "s__"]}},{"id": "4324744", "metadata": {"taxonomy": ["k__Bacteria", "p__Proteobacteria", "c__Alphaproteobacteria", "o__", "f__", "g__", "s__"]}},{"id": "257889", "metadata": {"taxonomy": ["k__Bacteria", "p__Proteobacteria", "c__Alphaproteobacteria", "o__Rhodospirillales", "f__Rhodospirillaceae", "g__", "s__"]}},{"id": "270614", "metadata": {"taxonomy": ["k__Bacteria", "p__Actinobacteria", "c__Acidimicrobiia", "o__Acidimicrobiales"]}},{"id": "3478433", "metadata": {"taxonomy": ["k__Bacteria", "p__Caldithrix", "c__Caldithrixae", "o__Caldithrixales", "f__Caldithrixaceae", "g__LCP-26", "s__"]}},{"id": "612770", "metadata": {"taxonomy": ["k__Bacteria", "p__Proteobacteria", "c__Gammaproteobacteria", "o__HTCC2188", "f__HTCC2089", "g__", "s__"]}},{"id": "277472", "metadata": {"taxonomy": ["k__Bacteria", "p__Proteobacteria", "c__Deltaproteobacteria", "o__[Entotheonellales]", "f__", "g__", "s__"]}},{"id": "1128126", "metadata": {"taxonomy": ["k__Bacteria", "p__Planctomycetes", "c__Planctomycetia", "o__Pirellulales", "f__Pirellulaceae", "g__", "s__"]}},{"id": "2166669", "metadata": {"taxonomy": ["k__Bacteria", "p__Verrucomicrobia", "c__Opitutae", "o__", "f__", "g__", "s__"]}},{"id": "1105884", "metadata": {"taxonomy": ["k__Bacteria", "p__Nitrospirae", "c__Nitrospira", "o__Nitrospirales", "f__[Thermodesulfovibrionaceae]", "g__LCP-6", "s__"]}},{"id": "835506", "metadata": {"taxonomy": ["k__Bacteria", "p__Planctomycetes", "c__Planctomycetia", "o__Planctomycetales", "f__Planctomycetaceae", "g__Planctomyces", "s__"]}},{"id": "311929", "metadata": {"taxonomy": ["k__Bacteria", "p__Proteobacteria", "c__Deltaproteobacteria", "o__NB1-j", "f__JTB38", "g__", "s__"]}},{"id": "250382", "metadata": {"taxonomy": ["k__Bacteria", "p__Proteobacteria", "c__Deltaproteobacteria", "o__Desulfobacterales", "f__Desulfobacteraceae", "g__Desulfococcus", "s__"]}},{"id": "4452364", "metadata": {"taxonomy": ["k__Bacteria", "p__Bacteroidetes", "c__Flavobacteriia", "o__Flavobacteriales", "f__Flavobacteriaceae"]}},{"id": "4360105", "metadata": {"taxonomy": ["k__Bacteria", "p__Proteobacteria", "c__Gammaproteobacteria", "o__Thiotrichales", "f__Piscirickettsiaceae", "g__", "s__"]}},{"id": "741691", "metadata": {"taxonomy": ["k__Bacteria", "p__Proteobacteria", "c__Gammaproteobacteria", "o__HTCC2188", "f__HTCC2089", "g__", "s__"]}},{"id": "4475940", "metadata": {"taxonomy": ["k__Bacteria", "p__Gemmatimonadetes", "c__Gemm-1", "o__", "f__", "g__", "s__"]}},{"id": "138615", "metadata": {"taxonomy": ["k__Bacteria", "p__Acidobacteria", "c__", "o__", "f__", "g__", "s__"]}},{"id": "3095338", "metadata": {"taxonomy": ["k__Bacteria", "p__Planctomycetes", "c__OM190", "o__agg27", "f__", "g__", "s__"]}},{"id": "277499", "metadata": {"taxonomy": ["k__Bacteria", "p__Chloroflexi", "c__Dehalococcoidetes", "o__Dehalococcoidales", "f__Dehalococcoidaceae", "g__", "s__"]}},{"id": "357200", "metadata": {"taxonomy": ["k__Bacteria", "p__Proteobacteria", "c__Gammaproteobacteria", "o__Thiotrichales", "f__Piscirickettsiaceae", "g__", "s__"]}},{"id": "585722", "metadata": {"taxonomy": ["k__Bacteria", "p__Proteobacteria", "c__Deltaproteobacteria", "o__Myxococcales", "f__", "g__", "s__"]}},{"id": "582662", "metadata": {"taxonomy": ["k__Bacteria", "p__Nitrospirae", "c__Nitrospira", "o__Nitrospirales", "f__[Thermodesulfovibrionaceae]", "g__BD2-6", "s__"]}},{"id": "4449185", "metadata": {"taxonomy": ["k__Bacteria", "p__Proteobacteria", "c__Alphaproteobacteria", "o__Rhizobiales", "f__Phyllobacteriaceae", "g__", "s__"]}},{"id": "4385771", "metadata": {"taxonomy": ["k__Bacteria", "p__Proteobacteria", "c__Deltaproteobacteria", "o__Desulfobacterales", "f__Desulfobulbaceae", "g__", "s__"]}},{"id": "560658", "metadata": {"taxonomy": ["k__Bacteria", "p__Planctomycetes", "c__OM190", "o__CL500-15", "f__", "g__", "s__"]}},{"id": "2904385", "metadata": {"taxonomy": ["k__Bacteria", "p__Nitrospirae", "c__Nitrospira", "o__Nitrospirales", "f__Nitrospiraceae", "g__", "s__"]}},{"id": "236488", "metadata": {"taxonomy": ["k__Bacteria", "p__Proteobacteria", "c__Gammaproteobacteria", "o__", "f__", "g__", "s__"]}},{"id": "533504", "metadata": {"taxonomy": ["k__Bacteria", "p__Firmicutes", "c__Clostridia", "o__Clostridiales", "f__Clostridiaceae", "g__Clostridium"]}},{"id": "588563", "metadata": {"taxonomy": ["k__Bacteria", "p__Proteobacteria", "c__Alphaproteobacteria", "o__Rhodobacterales", "f__Rhodobacteraceae", "g__Octadecabacter", "s__"]}},{"id": "4358795", "metadata": {"taxonomy": ["k__Bacteria", "p__Proteobacteria", "c__Alphaproteobacteria", "o__Rhodobacterales", "f__Rhodobacteraceae", "g__", "s__"]}},{"id": "810824", "metadata": {"taxonomy": ["k__Bacteria", "p__Chloroflexi", "c__Anaerolineae", "o__S0208", "f__", "g__", "s__"]}},{"id": "340730", "metadata": {"taxonomy": ["k__Bacteria", "p__Proteobacteria", "c__Alphaproteobacteria", "o__", "f__", "g__", "s__"]}},{"id": "686489", "metadata": {"taxonomy": ["k__Bacteria", "p__Chloroflexi", "c__Dehalococcoidetes", "o__Dehalococcoidales", "f__Dehalococcoidaceae", "g__", "s__"]}},{"id": "140764", "metadata": {"taxonomy": ["k__Bacteria", "p__Proteobacteria", "c__Gammaproteobacteria", "o__Oceanospirillales", "f__Halomonadaceae", "g__Halomonas", "s__"]}},{"id": "4414813", "metadata": {"taxonomy": ["k__Archaea", "p__Crenarchaeota", "c__MCG", "o__pGrfC26", "f__", "g__", "s__"]}},{"id": "4413033", "metadata": {"taxonomy": ["k__Bacteria", "p__Proteobacteria", "c__Gammaproteobacteria", "o__Thiotrichales", "f__Piscirickettsiaceae", "g__", "s__"]}},{"id": "4366199", "metadata": {"taxonomy": ["k__Bacteria", "p__Proteobacteria", "c__Alphaproteobacteria", "o__Rhizobiales", "f__", "g__", "s__"]}},{"id": "4321782", "metadata": {"taxonomy": ["k__Bacteria", "p__Proteobacteria", "c__Deltaproteobacteria", "o__Desulfobacterales", "f__Desulfobulbaceae", "g__", "s__"]}},{"id": "4440703", "metadata": {"taxonomy": ["k__Bacteria", "p__Proteobacteria", "c__Gammaproteobacteria", "o__Alteromonadales", "f__HTCC2188", "g__HTCC", "s__"]}},{"id": "271897", "metadata": {"taxonomy": ["k__Bacteria", "p__Planctomycetes", "c__Planctomycetia", "o__Pirellulales", "f__Pirellulaceae", "g__", "s__"]}},{"id": "689939", "metadata": {"taxonomy": ["k__Bacteria", "p__Acidobacteria", "c__BPC102", "o__B110", "f__", "g__", "s__"]}},{"id": "4447124", "metadata": {"taxonomy": ["k__Bacteria", "p__Bacteroidetes", "c__Flavobacteriia", "o__Flavobacteriales", "f__Flavobacteriaceae", "g__", "s__"]}},{"id": "557722", "metadata": {"taxonomy": ["k__Bacteria", "p__Proteobacteria", "c__Alphaproteobacteria", "o__", "f__", "g__", "s__"]}},{"id": "2986479", "metadata": {"taxonomy": ["k__Bacteria", "p__Cyanobacteria", "c__Chloroplast", "o__Stramenopiles", "f__", "g__", "s__"]}},{"id": "4462498", "metadata": {"taxonomy": ["k__Bacteria", "p__Acidobacteria", "c__AT-s2-57", "o__", "f__", "g__", "s__"]}},{"id": "510248", "metadata": {"taxonomy": ["k__Bacteria", "p__Planctomycetes", "c__Planctomycetia", "o__Pirellulales", "f__Pirellulaceae", "g__", "s__"]}},{"id": "1117089", "metadata": {"taxonomy": ["k__Bacteria", "p__Proteobacteria", "c__Gammaproteobacteria", "o__Chromatiales", "f__Ectothiorhodospiraceae", "g__", "s__"]}},{"id": "252185", "metadata": {"taxonomy": ["k__Bacteria", "p__Acidobacteria", "c__AT-s2-57", "o__", "f__", "g__", "s__"]}},{"id": "575079", "metadata": {"taxonomy": ["k__Bacteria", "p__Chloroflexi", "c__TK17", "o__", "f__", "g__", "s__"]}},{"id": "4300027", "metadata": {"taxonomy": ["k__Bacteria", "p__Proteobacteria", "c__Gammaproteobacteria", "o__[Marinicellales]", "f__[Marinicellaceae]", "g__", "s__"]}},{"id": "278270", "metadata": {"taxonomy": ["k__Bacteria", "p__Proteobacteria", "c__Alphaproteobacteria"]}},{"id": "4340924", "metadata": {"taxonomy": ["k__Bacteria", "p__Proteobacteria", "c__Deltaproteobacteria", "o__Desulfobacterales", "f__Desulfobulbaceae", "g__", "s__"]}},{"id": "170927", "metadata": {"taxonomy": ["k__Bacteria", "p__Chloroflexi", "c__Anaerolineae", "o__SHA-20", "f__", "g__", "s__"]}},{"id": "4303428", "metadata": {"taxonomy": ["k__Bacteria", "p__Proteobacteria", "c__Alphaproteobacteria", "o__Rhodobacterales", "f__Rhodobacteraceae", "g__", "s__"]}},{"id": "4348329", "metadata": {"taxonomy": ["k__Bacteria", "p__Actinobacteria", "c__Acidimicrobiia", "o__Acidimicrobiales", "f__koll13", "g__", "s__"]}},{"id": "278297", "metadata": {"taxonomy": ["k__Bacteria", "p__Proteobacteria", "c__Alphaproteobacteria", "o__Rhodospirillales", "f__Rhodospirillaceae", "g__", "s__"]}},{"id": "509765", "metadata": {"taxonomy": ["k__Archaea", "p__Crenarchaeota", "c__Thaumarchaeota", "o__Cenarchaeales", "f__Cenarchaeaceae", "g__", "s__"]}},{"id": "826758", "metadata": {"taxonomy": ["k__Bacteria", "p__Proteobacteria", "c__Gammaproteobacteria", "o__Chromatiales", "f__", "g__", "s__"]}},{"id": "1118996", "metadata": {"taxonomy": ["k__Bacteria", "p__Proteobacteria", "c__Gammaproteobacteria", "o__Oceanospirillales", "f__Halomonadaceae", "g__Halomonas", "s__"]}},{"id": "640060", "metadata": {"taxonomy": ["k__Bacteria", "p__Acidobacteria", "c__", "o__", "f__", "g__", "s__"]}},{"id": "566820", "metadata": {"taxonomy": ["k__Bacteria", "p__Actinobacteria", "c__Acidimicrobiia", "o__Acidimicrobiales", "f__", "g__", "s__"]}},{"id": "255625", "metadata": {"taxonomy": ["k__Bacteria", "p__Proteobacteria", "c__Gammaproteobacteria", "o__Oceanospirillales", "f__Halomonadaceae", "g__Candidatus Portiera", "s__"]}},{"id": "539642", "metadata": {"taxonomy": ["k__Bacteria", "p__Proteobacteria", "c__Gammaproteobacteria", "o__[Marinicellales]", "f__[Marinicellaceae]", "g__", "s__"]}},{"id": "4298967", "metadata": {"taxonomy": ["k__Bacteria", "p__Proteobacteria", "c__Deltaproteobacteria", "o__Desulfuromonadales", "f__Desulfuromonadaceae", "g__", "s__"]}},{"id": "4298966", "metadata": {"taxonomy": ["k__Bacteria", "p__Proteobacteria", "c__Alphaproteobacteria", "o__", "f__", "g__", "s__"]}},{"id": "1115979", "metadata": {"taxonomy": ["k__Bacteria", "p__Proteobacteria", "c__Gammaproteobacteria", "o__Alteromonadales", "f__Shewanellaceae", "g__Shewanella"]}},{"id": "619389", "metadata": {"taxonomy": ["k__Archaea", "p__Crenarchaeota", "c__Thaumarchaeota", "o__Cenarchaeales", "f__Cenarchaeaceae", "g__Nitrosopumilus", "s__"]}},{"id": "4326669", "metadata": {"taxonomy": ["k__Bacteria", "p__Proteobacteria", "c__Alphaproteobacteria", "o__Rhodospirillales", "f__Rhodospirillaceae", "g__", "s__"]}},{"id": "264187", "metadata": {"taxonomy": ["k__Bacteria", "p__Acidobacteria", "c__RB25", "o__", "f__", "g__", "s__"]}},{"id": "739996", "metadata": {"taxonomy": ["k__Bacteria", "p__OD1", "c__Mb-NB09", "o__", "f__", "g__", "s__"]}},{"id": "753560", "metadata": {"taxonomy": ["k__Bacteria", "p__Proteobacteria", "c__Gammaproteobacteria", "o__Alteromonadales", "f__Idiomarinaceae"]}},{"id": "4480289", "metadata": {"taxonomy": ["k__Bacteria", "p__Chloroflexi", "c__S085", "o__", "f__", "g__", "s__"]}},{"id": "4415744", "metadata": {"taxonomy": ["k__Bacteria", "p__Gemmatimonadetes", "c__Gemm-2", "o__", "f__", "g__", "s__"]}},{"id": "364720", "metadata": {"taxonomy": ["k__Bacteria", "p__Proteobacteria", "c__Gammaproteobacteria", "o__Thiotrichales", "f__Piscirickettsiaceae", "g__", "s__"]}},{"id": "3337006", "metadata": {"taxonomy": ["k__Bacteria", "p__Chloroflexi", "c__S085", "o__", "f__", "g__", "s__"]}},{"id": "341990", "metadata": {"taxonomy": ["k__Bacteria", "p__Planctomycetes", "c__Planctomycetia", "o__Pirellulales", "f__Pirellulaceae", "g__", "s__"]}},{"id": "581539", "metadata": {"taxonomy": ["k__Bacteria", "p__Bacteroidetes", "c__Bacteroidia", "o__Bacteroidales", "f__", "g__", "s__"]}},{"id": "568807", "metadata": {"taxonomy": ["k__Bacteria", "p__Armatimonadetes", "c__SJA-176", "o__RB046", "f__", "g__", "s__"]}},{"id": "4343401", "metadata": {"taxonomy": ["k__Bacteria", "p__Proteobacteria", "c__Alphaproteobacteria", "o__Rhodobacterales", "f__Rhodobacteraceae", "g__", "s__"]}},{"id": "701670", "metadata": {"taxonomy": ["k__Bacteria", "p__Proteobacteria", "c__Alphaproteobacteria", "o__Rickettsiales", "f__", "g__", "s__"]}},{"id": "94823", "metadata": {"taxonomy": ["k__Bacteria", "p__Proteobacteria", "c__Gammaproteobacteria"]}},{"id": "941901", "metadata": {"taxonomy": ["k__Bacteria", "p__Proteobacteria", "c__Gammaproteobacteria", "o__Thiotrichales", "f__Piscirickettsiaceae", "g__", "s__"]}},{"id": "805558", "metadata": {"taxonomy": ["k__Bacteria", "p__Proteobacteria", "c__Alphaproteobacteria", "o__", "f__", "g__", "s__"]}},{"id": "2910384", "metadata": {"taxonomy": ["k__Bacteria", "p__Actinobacteria", "c__Acidimicrobiia", "o__Acidimicrobiales", "f__koll13", "g__", "s__"]}},{"id": "3471198", "metadata": {"taxonomy": ["k__Bacteria", "p__Acidobacteria", "c__AT-s2-57", "o__", "f__", "g__", "s__"]}},{"id": "537571", "metadata": {"taxonomy": ["k__Bacteria", "p__Proteobacteria", "c__Gammaproteobacteria", "o__Alteromonadales", "f__OM60", "g__", "s__"]}},{"id": "4414090", "metadata": {"taxonomy": ["k__Bacteria", "p__Proteobacteria", "c__Alphaproteobacteria", "o__Rhodobacterales", "f__Rhodobacteraceae", "g__", "s__"]}},{"id": "567449", "metadata": {"taxonomy": ["k__Bacteria", "p__NKB19"]}},{"id": "4423338", "metadata": {"taxonomy": ["k__Bacteria", "p__Proteobacteria", "c__Alphaproteobacteria", "o__Rhodospirillales", "f__Rhodospirillaceae", "g__", "s__"]}},{"id": "4305316", "metadata": {"taxonomy": ["k__Bacteria", "p__Bacteroidetes", "c__Bacteroidia", "o__Bacteroidales", "f__Marinilabiaceae", "g__", "s__"]}},{"id": "132805", "metadata": {"taxonomy": ["k__Bacteria", "p__Chloroflexi", "c__Dehalococcoidetes", "o__Dehalococcoidales", "f__Dehalococcoidaceae", "g__", "s__"]}},{"id": "264509", "metadata": {"taxonomy": ["k__Bacteria", "p__Verrucomicrobia", "c__Verrucomicrobiae", "o__Verrucomicrobiales", "f__Verrucomicrobiaceae", "g__Verrucomicrobium", "s__"]}},{"id": "571941", "metadata": {"taxonomy": ["k__Bacteria", "p__Bacteroidetes", "c__Cytophagia", "o__Cytophagales", "f__Flammeovirgaceae", "g__", "s__"]}},{"id": "256400", "metadata": {"taxonomy": ["k__Bacteria", "p__Proteobacteria", "c__Alphaproteobacteria", "o__Rhodospirillales", "f__Rhodospirillaceae", "g__", "s__"]}},{"id": "549259", "metadata": {"taxonomy": ["k__Bacteria", "p__Acidobacteria", "c__Solibacteres", "o__Solibacterales", "f__PAUC26f", "g__", "s__"]}},{"id": "95370", "metadata": {"taxonomy": ["k__Bacteria", "p__Proteobacteria", "c__Gammaproteobacteria"]}},{"id": "3726189", "metadata": {"taxonomy": ["k__Bacteria", "p__Proteobacteria", "c__Alphaproteobacteria", "o__Rhodobacterales", "f__Rhodobacteraceae", "g__", "s__"]}},{"id": "4360337", "metadata": {"taxonomy": ["k__Bacteria", "p__Proteobacteria", "c__Gammaproteobacteria", "o__Thiotrichales", "f__Piscirickettsiaceae", "g__", "s__"]}},{"id": "279053", "metadata": {"taxonomy": ["k__Bacteria", "p__Planctomycetes", "c__Phycisphaerae", "o__MSBL9", "f__", "g__", "s__"]}},{"id": "5504", "metadata": {"taxonomy": ["k__Bacteria", "p__Proteobacteria", "c__Alphaproteobacteria", "o__BD7-3", "f__", "g__", "s__"]}},{"id": "41463", "metadata": {"taxonomy": ["k__Bacteria", "p__Proteobacteria", "c__Alphaproteobacteria", "o__Rhizobiales", "f__Hyphomicrobiaceae", "g__Hyphomicrobium", "s__"]}},{"id": "614283", "metadata": {"taxonomy": ["k__Bacteria", "p__Proteobacteria", "c__Deltaproteobacteria", "o__NB1-j", "f__NB1-i", "g__", "s__"]}},{"id": "1136763", "metadata": {"taxonomy": ["k__Bacteria", "p__Proteobacteria", "c__Gammaproteobacteria", "o__Alteromonadales", "f__Colwelliaceae", "g__", "s__"]}},{"id": "4409441", "metadata": {"taxonomy": ["k__Bacteria", "p__Bacteroidetes", "c__Flavobacteriia", "o__Flavobacteriales", "f__Flavobacteriaceae", "g__", "s__"]}},{"id": "4409442", "metadata": {"taxonomy": ["k__Bacteria", "p__Proteobacteria", "c__Alphaproteobacteria", "o__Rhodospirillales", "f__Rhodospirillaceae", "g__", "s__"]}},{"id": "97923", "metadata": {"taxonomy": ["k__Bacteria", "p__Proteobacteria", "c__Alphaproteobacteria", "o__", "f__", "g__", "s__"]}},{"id": "194499", "metadata": {"taxonomy": ["k__Bacteria", "p__Proteobacteria", "c__Gammaproteobacteria", "o__Thiotrichales", "f__Piscirickettsiaceae", "g__", "s__"]}},{"id": "159766", "metadata": {"taxonomy": ["k__Bacteria", "p__Proteobacteria", "c__Gammaproteobacteria", "o__Oceanospirillales", "f__Halomonadaceae", "g__Halomonas", "s__"]}},{"id": "4358878", "metadata": {"taxonomy": ["k__Bacteria", "p__Proteobacteria", "c__Gammaproteobacteria", "o__Chromatiales", "f__", "g__", "s__"]}},{"id": "4413241", "metadata": {"taxonomy": ["k__Bacteria", "p__Proteobacteria", "c__Alphaproteobacteria"]}},{"id": "1118195", "metadata": {"taxonomy": ["k__Bacteria", "p__Proteobacteria", "c__Alphaproteobacteria", "o__Rhodospirillales", "f__Rhodospirillaceae", "g__", "s__"]}},{"id": "4393354", "metadata": {"taxonomy": ["k__Bacteria", "p__Proteobacteria", "c__Gammaproteobacteria", "o__Vibrionales", "f__Pseudoalteromonadaceae", "g__", "s__"]}},{"id": "3735930", "metadata": {"taxonomy": ["k__Bacteria", "p__Proteobacteria", "c__Gammaproteobacteria", "o__Chromatiales", "f__", "g__", "s__"]}},{"id": "264768", "metadata": {"taxonomy": ["k__Bacteria", "p__Actinobacteria", "c__Acidimicrobiia", "o__Acidimicrobiales", "f__JdFBGBact", "g__", "s__"]}},{"id": "549656", "metadata": {"taxonomy": ["k__Bacteria", "p__Cyanobacteria", "c__Chloroplast", "o__Stramenopiles", "f__", "g__", "s__"]}},{"id": "4350889", "metadata": {"taxonomy": ["k__Bacteria", "p__Chloroflexi", "c__Dehalococcoidetes", "o__Dehalococcoidales", "f__Dehalococcoidaceae", "g__", "s__"]}},{"id": "4325800", "metadata": {"taxonomy": ["k__Bacteria", "p__Proteobacteria", "c__Deltaproteobacteria", "o__Desulfobacterales", "f__Desulfobacteraceae", "g__", "s__"]}},{"id": "4381902", "metadata": {"taxonomy": ["k__Bacteria", "p__Proteobacteria", "c__Deltaproteobacteria", "o__Myxococcales", "f__OM27", "g__", "s__"]}},{"id": "793842", "metadata": {"taxonomy": ["k__Bacteria", "p__Proteobacteria", "c__Deltaproteobacteria", "o__Desulfobacterales", "f__Nitrospinaceae", "g__Nitrospina", "s__"]}},{"id": "153074", "metadata": {"taxonomy": ["k__Bacteria", "p__Proteobacteria", "c__Deltaproteobacteria", "o__Syntrophobacterales", "f__Syntrophobacteraceae", "g__", "s__"]}},{"id": "607278", "metadata": {"taxonomy": ["k__Bacteria", "p__Planctomycetes", "c__Planctomycetia", "o__Pirellulales", "f__Pirellulaceae", "g__", "s__"]}},{"id": "4306790", "metadata": {"taxonomy": ["k__Bacteria", "p__Proteobacteria", "c__Gammaproteobacteria", "o__Chromatiales", "f__Ectothiorhodospiraceae", "g__", "s__"]}},{"id": "319130", "metadata": {"taxonomy": ["k__Bacteria", "p__Proteobacteria", "c__Deltaproteobacteria", "o__", "f__", "g__", "s__"]}},{"id": "4306792", "metadata": {"taxonomy": ["k__Bacteria", "p__Proteobacteria", "c__Gammaproteobacteria", "o__Chromatiales", "f__", "g__", "s__"]}},{"id": "124913", "metadata": {"taxonomy": ["k__Bacteria", "p__Planctomycetes", "c__Phycisphaerae", "o__Phycisphaerales", "f__", "g__", "s__"]}},{"id": "4397066", "metadata": {"taxonomy": ["k__Bacteria", "p__Planctomycetes", "c__Planctomycetia", "o__Planctomycetales", "f__Planctomycetaceae", "g__Planctomyces", "s__"]}},{"id": "294838", "metadata": {"taxonomy": ["k__Bacteria", "p__Planctomycetes", "c__Phycisphaerae", "o__Phycisphaerales", "f__", "g__", "s__"]}},{"id": "95209", "metadata": {"taxonomy": ["k__Bacteria", "p__Proteobacteria", "c__Gammaproteobacteria", "o__Oceanospirillales", "f__Oceanospirillaceae", "g__", "s__"]}},{"id": "544402", "metadata": {"taxonomy": ["k__Bacteria", "p__Proteobacteria", "c__Gammaproteobacteria", "o__Alteromonadales", "f__OM60", "g__", "s__"]}},{"id": "1021314", "metadata": {"taxonomy": ["k__Bacteria", "p__Bacteroidetes", "c__Flavobacteriia", "o__Flavobacteriales", "f__Flavobacteriaceae", "g__", "s__"]}},{"id": "721723", "metadata": {"taxonomy": ["k__Bacteria", "p__Proteobacteria", "c__Gammaproteobacteria", "o__Chromatiales"]}},{"id": "4437448", "metadata": {"taxonomy": ["k__Bacteria", "p__Bacteroidetes", "c__Cytophagia", "o__Cytophagales", "f__Flammeovirgaceae", "g__", "s__"]}},{"id": "3162119", "metadata": {"taxonomy": ["k__Bacteria", "p__Proteobacteria", "c__Gammaproteobacteria", "o__Alteromonadales", "f__OM60", "g__", "s__"]}},{"id": "812558", "metadata": {"taxonomy": ["k__Bacteria", "p__Bacteroidetes", "c__Flavobacteriia", "o__Flavobacteriales", "f__Cryomorphaceae", "g__Crocinitomix", "s__"]}},{"id": "606471", "metadata": {"taxonomy": ["k__Bacteria", "p__Proteobacteria", "c__Alphaproteobacteria", "o__Rhodobacterales", "f__Rhodobacteraceae", "g__", "s__"]}},{"id": "156752", "metadata": {"taxonomy": ["k__Bacteria", "p__Proteobacteria", "c__Deltaproteobacteria", "o__NB1-j", "f__NB1-i", "g__", "s__"]}},{"id": "3568046", "metadata": {"taxonomy": ["k__Bacteria", "p__Acidobacteria", "c__Acidobacteria-6", "o__BPC015", "f__", "g__", "s__"]}},{"id": "103969", "metadata": {"taxonomy": ["k__Bacteria", "p__Proteobacteria", "c__Gammaproteobacteria", "o__Alteromonadales", "f__Colwelliaceae", "g__", "s__"]}},{"id": "538538", "metadata": {"taxonomy": ["k__Bacteria", "p__Actinobacteria", "c__Actinobacteria", "o__WCHB1-81", "f__At425_EubF1", "g__", "s__"]}},{"id": "273635", "metadata": {"taxonomy": ["k__Bacteria", "p__NC10", "c__wb1-A12", "o__", "f__", "g__", "s__"]}},{"id": "4410583", "metadata": {"taxonomy": ["k__Bacteria", "p__Proteobacteria", "c__Deltaproteobacteria", "o__NB1-j", "f__NB1-i", "g__", "s__"]}},{"id": "195783", "metadata": {"taxonomy": ["k__Bacteria", "p__Proteobacteria", "c__Gammaproteobacteria", "o__Chromatiales"]}},{"id": "4298778", "metadata": {"taxonomy": ["k__Bacteria", "p__Planctomycetes", "c__Planctomycetia", "o__Pirellulales", "f__Pirellulaceae", "g__", "s__"]}},{"id": "354477", "metadata": {"taxonomy": ["k__Bacteria", "p__Proteobacteria", "c__Deltaproteobacteria", "o__NB1-j", "f__JTB38", "g__", "s__"]}},{"id": "2469912", "metadata": {"taxonomy": ["k__Bacteria", "p__Planctomycetes", "c__Phycisphaerae", "o__CCM11a", "f__", "g__", "s__"]}},{"id": "234701", "metadata": {"taxonomy": ["k__Bacteria", "p__Proteobacteria", "c__Gammaproteobacteria", "o__Alteromonadales", "f__Shewanellaceae", "g__Shewanella", "s__"]}},{"id": "4282977", "metadata": {"taxonomy": ["k__Bacteria", "p__AC1", "c__SHA-114", "o__", "f__", "g__", "s__"]}},{"id": "165025", "metadata": {"taxonomy": ["k__Bacteria", "p__Chloroflexi", "c__Anaerolineae", "o__SHA-20", "f__", "g__", "s__"]}},{"id": "103364", "metadata": {"taxonomy": ["k__Bacteria", "p__Bacteroidetes", "c__Flavobacteriia", "o__Flavobacteriales", "f__Flavobacteriaceae", "g__", "s__"]}},{"id": "556195", "metadata": {"taxonomy": ["k__Archaea", "p__Crenarchaeota", "c__MBGA", "o__", "f__", "g__", "s__"]}},{"id": "1127356", "metadata": {"taxonomy": ["k__Bacteria", "p__Proteobacteria", "c__Alphaproteobacteria", "o__Rhizobiales", "f__", "g__", "s__"]}},{"id": "616357", "metadata": {"taxonomy": ["k__Bacteria", "p__Nitrospirae", "c__Nitrospira", "o__Nitrospirales", "f__[Thermodesulfovibrionaceae]", "g__BD2-6", "s__"]}},{"id": "576242", "metadata": {"taxonomy": ["k__Bacteria", "p__Proteobacteria", "c__Gammaproteobacteria", "o__Alteromonadales", "f__OM60", "g__", "s__"]}},{"id": "2592664", "metadata": {"taxonomy": ["k__Bacteria", "p__Acidobacteria", "c__AT-s2-57", "o__", "f__", "g__", "s__"]}},{"id": "258872", "metadata": {"taxonomy": ["k__Bacteria", "p__Planctomycetes", "c__Planctomycetia", "o__Pirellulales", "f__Pirellulaceae", "g__", "s__"]}},{"id": "155472", "metadata": {"taxonomy": ["k__Bacteria", "p__Proteobacteria", "c__Deltaproteobacteria", "o__Myxococcales", "f__", "g__", "s__"]}},{"id": "649530", "metadata": {"taxonomy": ["k__Bacteria", "p__Chloroflexi", "c__Anaerolineae", "o__SB-34", "f__", "g__", "s__"]}},{"id": "155474", "metadata": {"taxonomy": ["k__Bacteria", "p__Bacteroidetes", "c__Cytophagia", "o__Cytophagales", "f__Flammeovirgaceae", "g__", "s__"]}},{"id": "4382696", "metadata": {"taxonomy": ["k__Bacteria", "p__Acidobacteria", "c__Acidobacteria-6", "o__iii1-15", "f__", "g__", "s__"]}},{"id": "796341", "metadata": {"taxonomy": ["k__Bacteria", "p__Bacteroidetes", "c__Flavobacteriia", "o__Flavobacteriales", "f__Flavobacteriaceae", "g__", "s__"]}},{"id": "825053", "metadata": {"taxonomy": ["k__Bacteria", "p__Proteobacteria", "c__Alphaproteobacteria", "o__Rhodospirillales", "f__Rhodospirillaceae", "g__", "s__"]}},{"id": "586757", "metadata": {"taxonomy": ["k__Bacteria", "p__Proteobacteria", "c__Alphaproteobacteria", "o__Rhodobacterales", "f__Rhodobacteraceae", "g__", "s__"]}},{"id": "843469", "metadata": {"taxonomy": ["k__Bacteria", "p__Proteobacteria", "c__Betaproteobacteria", "o__Burkholderiales", "f__Comamonadaceae"]}},{"id": "4455861", "metadata": {"taxonomy": ["k__Bacteria", "p__Proteobacteria", "c__Gammaproteobacteria", "o__Pseudomonadales", "f__Pseudomonadaceae", "g__Pseudomonas"]}},{"id": "758445", "metadata": {"taxonomy": ["k__Archaea", "p__Crenarchaeota", "c__Thaumarchaeota", "o__Cenarchaeales", "f__Cenarchaeaceae", "g__", "s__"]}},{"id": "748486", "metadata": {"taxonomy": ["k__Bacteria", "p__WS3", "c__PRR-12", "o__GN03", "f__", "g__", "s__"]}},{"id": "1125587", "metadata": {"taxonomy": ["k__Bacteria", "p__Proteobacteria", "c__Alphaproteobacteria", "o__Rhizobiales", "f__Phyllobacteriaceae", "g__", "s__"]}},{"id": "192150", "metadata": {"taxonomy": ["k__Bacteria", "p__Proteobacteria", "c__Deltaproteobacteria", "o__Desulfobacterales", "f__Desulfobacteraceae", "g__Desulfococcus", "s__"]}},{"id": "536562", "metadata": {"taxonomy": ["k__Bacteria", "p__OD1", "c__ABY1", "o__", "f__", "g__", "s__"]}},{"id": "1813096", "metadata": {"taxonomy": ["k__Bacteria", "p__Verrucomicrobia", "c__Verrucomicrobiae", "o__Verrucomicrobiales", "f__Verrucomicrobiaceae", "g__", "s__"]}},{"id": "558845", "metadata": {"taxonomy": ["k__Bacteria", "p__Chloroflexi", "c__SAR202", "o__", "f__", "g__", "s__"]}},{"id": "4364593", "metadata": {"taxonomy": ["k__Bacteria", "p__Proteobacteria", "c__Alphaproteobacteria", "o__Rhodobacterales", "f__Rhodobacteraceae", "g__", "s__"]}},{"id": "940958", "metadata": {"taxonomy": ["k__Bacteria", "p__Bacteroidetes", "c__Flavobacteriia", "o__Flavobacteriales", "f__", "g__", "s__"]}},{"id": "4317550", "metadata": {"taxonomy": ["k__Bacteria", "p__Proteobacteria", "c__Epsilonproteobacteria", "o__Campylobacterales", "f__Helicobacteraceae", "g__", "s__"]}},{"id": "2055108", "metadata": {"taxonomy": ["k__Bacteria", "p__GN04", "c__GN15", "o__", "f__", "g__", "s__"]}},{"id": "574531", "metadata": {"taxonomy": ["k__Bacteria", "p__Proteobacteria", "c__Gammaproteobacteria", "o__Chromatiales", "f__Ectothiorhodospiraceae", "g__", "s__"]}},{"id": "4371752", "metadata": {"taxonomy": ["k__Bacteria", "p__Proteobacteria", "c__Alphaproteobacteria", "o__", "f__", "g__", "s__"]}},{"id": "4441046", "metadata": {"taxonomy": ["k__Bacteria", "p__Proteobacteria", "c__Gammaproteobacteria", "o__Oceanospirillales", "f__Oceanospirillaceae", "g__Oceanospirillum", "s__"]}},{"id": "553746", "metadata": {"taxonomy": ["k__Archaea", "p__Crenarchaeota", "c__Thaumarchaeota", "o__Cenarchaeales", "f__Cenarchaeaceae", "g__Nitrosopumilus", "s__"]}},{"id": "617242", "metadata": {"taxonomy": ["k__Bacteria", "p__Proteobacteria", "c__Deltaproteobacteria", "o__Desulfobacterales", "f__Nitrospinaceae", "g__Nitrospina", "s__"]}},{"id": "593363", "metadata": {"taxonomy": ["k__Bacteria", "p__Chloroflexi", "c__Ellin6529", "o__", "f__", "g__", "s__"]}},{"id": "2431054", "metadata": {"taxonomy": ["k__Bacteria", "p__Nitrospirae", "c__Nitrospira", "o__Nitrospirales", "f__[Thermodesulfovibrionaceae]", "g__BD2-6", "s__"]}},{"id": "4436512", "metadata": {"taxonomy": ["k__Bacteria", "p__Planctomycetes", "c__Planctomycetia", "o__Pirellulales", "f__Pirellulaceae", "g__", "s__"]}},{"id": "558595", "metadata": {"taxonomy": ["k__Bacteria", "p__Proteobacteria", "c__Gammaproteobacteria", "o__Thiotrichales", "f__Piscirickettsiaceae", "g__", "s__"]}},{"id": "337102", "metadata": {"taxonomy": ["k__Bacteria", "p__Chloroflexi", "c__Anaerolineae", "o__Caldilineales", "f__Caldilineaceae", "g__", "s__"]}},{"id": "4419144", "metadata": {"taxonomy": ["k__Bacteria", "p__Planctomycetes", "c__Planctomycetia", "o__Pirellulales", "f__Pirellulaceae", "g__", "s__"]}},{"id": "2172693", "metadata": {"taxonomy": ["k__Bacteria", "p__Bacteroidetes", "c__Flavobacteriia", "o__Flavobacteriales", "f__Flavobacteriaceae", "g__", "s__"]}},{"id": "697456", "metadata": {"taxonomy": ["k__Bacteria", "p__Chloroflexi", "c__Anaerolineae", "o__", "f__", "g__", "s__"]}},{"id": "4343164", "metadata": {"taxonomy": ["k__Bacteria", "p__Verrucomicrobia", "c__Verrucomicrobiae", "o__Verrucomicrobiales", "f__Verrucomicrobiaceae", "g__", "s__"]}},{"id": "589173", "metadata": {"taxonomy": ["k__Bacteria", "p__Bacteroidetes", "c__Cytophagia", "o__Cytophagales", "f__Flammeovirgaceae", "g__", "s__"]}},{"id": "586689", "metadata": {"taxonomy": ["k__Bacteria", "p__Proteobacteria", "c__Gammaproteobacteria", "o__Thiotrichales", "f__Piscirickettsiaceae", "g__", "s__"]}},{"id": "3223711", "metadata": {"taxonomy": ["k__Bacteria", "p__Proteobacteria", "c__Alphaproteobacteria", "o__", "f__", "g__", "s__"]}},{"id": "690466", "metadata": {"taxonomy": ["k__Bacteria", "p__Planctomycetes", "c__Phycisphaerae", "o__Phycisphaerales", "f__", "g__", "s__"]}},{"id": "4437935", "metadata": {"taxonomy": ["k__Archaea", "p__Crenarchaeota", "c__MBGB", "o__", "f__", "g__", "s__"]}},{"id": "657368", "metadata": {"taxonomy": ["k__Bacteria", "p__Proteobacteria", "c__Deltaproteobacteria", "o__NB1-j", "f__NB1-i", "g__", "s__"]}},{"id": "559269", "metadata": {"taxonomy": ["k__Bacteria", "p__Proteobacteria", "c__Gammaproteobacteria", "o__", "f__", "g__", "s__"]}},{"id": "278306", "metadata": {"taxonomy": ["k__Bacteria", "p__Proteobacteria", "c__Gammaproteobacteria", "o__Chromatiales", "f__", "g__", "s__"]}},{"id": "172955", "metadata": {"taxonomy": ["k__Bacteria", "p__Firmicutes", "c__Bacilli", "o__Bacillales", "f__Paenibacillaceae", "g__Paenibacillus", "s__"]}},{"id": "791214", "metadata": {"taxonomy": ["k__Bacteria", "p__Chloroflexi", "c__S085", "o__", "f__", "g__", "s__"]}},{"id": "4388955", "metadata": {"taxonomy": ["k__Bacteria", "p__Proteobacteria", "c__Alphaproteobacteria", "o__Rhodospirillales", "f__Rhodospirillaceae"]}},{"id": "4382017", "metadata": {"taxonomy": ["k__Bacteria", "p__Proteobacteria", "c__Gammaproteobacteria", "o__Pseudomonadales", "f__Pseudomonadaceae", "g__Pseudomonas", "s__"]}},{"id": "113083", "metadata": {"taxonomy": ["k__Bacteria", "p__Proteobacteria", "c__Gammaproteobacteria", "o__[Marinicellales]", "f__[Marinicellaceae]", "g__", "s__"]}},{"id": "619553", "metadata": {"taxonomy": ["k__Bacteria", "p__Gemmatimonadetes", "c__Gemm-4", "o__", "f__", "g__", "s__"]}},{"id": "342284", "metadata": {"taxonomy": ["k__Bacteria", "p__Proteobacteria", "c__Gammaproteobacteria", "o__[Marinicellales]", "f__[Marinicellaceae]", "g__", "s__"]}},{"id": "4430475", "metadata": {"taxonomy": ["k__Bacteria", "p__Proteobacteria", "c__Gammaproteobacteria", "o__Vibrionales", "f__Pseudoalteromonadaceae", "g__Pseudoalteromonas", "s__"]}},{"id": "79838", "metadata": {"taxonomy": ["k__Bacteria", "p__Proteobacteria", "c__Gammaproteobacteria"]}},{"id": "2706575", "metadata": {"taxonomy": ["k__Bacteria",
[truncated: 1,271,396 more chars]
