# Supplementary material for: Assessment of the bacterial community structure in shallow and deep sediments of the Perdido Fold Belt region in the Gulf of Mexico
Source: PeerJ. 2018 Sep 13;6:e5583. doi: 10.7717/peerj.5583 (PMC6139248; doi:10.7717/peerj.5583)
Supplement: Supplemental Information 3 [file peerj-06-5583-s013.csv]

#SampleID BarcodeSequence LinkerPrimerSequence Deepth Redox TS TOM TOC Sand Lime Clay Zone Description
E12 100 -204 0.05 1.02 0.56 20.5 51.2 28.4 Shallow 1
E122 3600 233 0.1 0.59 0.33 27.75 66.3 6 Deep 2
E11 75 -174.4 0.05 1.1 0.61 26.5 57.3 16.3 Shallow 3
E13 200 -131.7 0.05 0.83 0.46 22.5 51.2 26.4 Shallow 4
E14 600 -192.9 0.05 1.02 0.56 23.7 68.2 8.1 Shallow 5
E126 3700 215 0.12 0.92 0.51 25.8 68.2 6 Deep 6
E124 3700 215 0.11 0.85 0.47 29.8 64.3 5.9 Deep 7
E10 20 -131 0.05 0.8 0.45 34.5 51.2 14.4 Shallow 8
E121 2800 230 0.1 1.22 0.68 33.75 60.3 6 Deep 9
E125 3500 236 0.12 0.81 0.45 23.9 70.3 5.9 Deep 10
E123 3700 225 0.11 0.44 0.25 25.7 66.3 8 Deep 11
