# Supplementary material for: Assessment of the bacterial community structure in shallow and deep sediments of the Perdido Fold Belt region in the Gulf of Mexico
Source: PeerJ. 2018 Sep 13;6:e5583. doi: 10.7717/peerj.5583 (PMC6139248; doi:10.7717/peerj.5583)
Supplement: Supplemental Information 4 [file peerj-06-5583-s014.tre]

((((New.ReferenceOTU3829:0.00513,New.ReferenceOTU17653:0.01010)0.106:0.00505,(New.ReferenceOTU28877:0.00014,(New.ReferenceOTU2372:0.00507,New.ReferenceOTU29036:0.00512)0.104:0.00015)0.925:0.00499)1.000:0.00015,(((337277:0.00014,((New.ReferenceOTU18843:0.00015,(New.ReferenceOTU20223:0.01012,New.ReferenceOTU25454:0.02433)0.939:0.00015)0.465:0.00505,((816184:0.00014,New.ReferenceOTU33965:0.01012)1.000:0.00014,(((New.ReferenceOTU35306:0.00506,(New.ReferenceOTU26436:0.00504,New.ReferenceOTU26163:0.00014)0.851:0.00014)0.919:0.01016,New.ReferenceOTU21372:0.00505)0.902:0.00014,((172303:0.0,New.ReferenceOTU29440:0.0,New.ReferenceOTU218:0.0):0.00014,(New.ReferenceOTU1671:0.00506,(((278306:0.00497,4301763:0.00515)0.530:0.00508,New.ReferenceOTU29423:0.01533)0.736:0.00015,((4347887:0.01029,(1121820:0.00014,4394973:0.00504)0.764:0.00519)0.610:0.00457,341821:0.00014)0.999:0.00042)0.733:0.00016)0.927:0.00016)0.971:0.00011)0.837:0.00015)0.137:0.00015)0.011:0.00495)0.006:0.00011,New.ReferenceOTU4486:0.00506)0.877:0.00011,(((New.ReferenceOTU24610:0.01545,(140586:0.00014,(New.ReferenceOTU20995:0.00505,(New.ReferenceOTU19563:0.00505,(New.ReferenceOTU17507:0.00014,New.ReferenceOTU27822:0.02611)0.827:0.00511)0.095:0.00014)0.678:0.00015)0.907:0.00015)0.536:0.00506,(((New.ReferenceOTU7653:0.00014,(New.CleanUp.ReferenceOTU7223:0.01589,New.ReferenceOTU25392:0.01023)0.848:0.01050)0.848:0.01014,(((203505:0.0,269198:0.0,261609:0.0,572374:0.0):0.00014,New.ReferenceOTU6539:0.01012)0.891:0.00011,((4389679:0.0,New.ReferenceOTU36720:0.0,2389074:0.0,New.ReferenceOTU66:0.0):0.00014,((2401319:0.00014,New.ReferenceOTU15956:0.00348)1.000:0.00155,(New.ReferenceOTU37282:0.00504,New.ReferenceOTU3647:0.01022)0.838:0.00014)0.995:0.00015)0.919:0.00014)0.242:0.00014)0.937:0.00337,194499:0.00338)0.937:0.00337)0.877:0.00016,(((4366098:0.00014,New.ReferenceOTU25767:0.00494)0.003:0.00010,New.ReferenceOTU36176:0.00506)0.606:0.00014,((((((195783:0.0,New.ReferenceOTU28343:0.0):0.00016,New.ReferenceOTU20616:0.01033)0.951:0.01024,((97596:0.01546,((((1078881:0.00016,((New.ReferenceOTU21710:0.00015,((New.ReferenceOTU27235:0.01022,((274144:0.01556,((4411077:0.04328,New.ReferenceOTU8637:0.01536)0.986:0.00014,(New.ReferenceOTU22894:0.00014,New.ReferenceOTU25612:0.00505)0.819:0.00509)0.309:0.00509)0.969:0.00014,New.ReferenceOTU21029:0.00504)0.310:0.00014)0.868:0.00508,(258434:0.00011,New.ReferenceOTU23679:0.00504)0.379:0.00015)0.871:0.00512)0.914:0.00507,New.ReferenceOTU959:0.01023)0.556:0.00016)0.896:0.00014,(New.ReferenceOTU19150:0.00015,(660799:0.00016,New.ReferenceOTU23504:0.01025)0.851:0.00511)0.412:0.00507)0.860:0.00512,(New.ReferenceOTU35547:0.00271,592478:0.01169)1.000:0.00233)0.880:0.00015,(New.ReferenceOTU27883:0.0,New.ReferenceOTU21255:0.0,New.ReferenceOTU20104:0.0):0.00015)0.920:0.00014)0.837:0.00504,(((New.ReferenceOTU29310:0.00014,((New.ReferenceOTU319:0.00512,New.ReferenceOTU18925:0.01549)0.902:0.00014,(New.ReferenceOTU26953:0.00014,(245893:0.00594,New.ReferenceOTU35097:0.01031)0.936:0.00015)0.904:0.00506)0.749:0.00016)0.700:0.00015,New.ReferenceOTU20283:0.01539)0.918:0.01028,(((240079:0.0,3491682:0.0):0.00014,28452:0.01140)0.943:0.01030,((4408009:0.0,832359:0.0,553146:0.0,556212:0.0,New.ReferenceOTU2034:0.0):0.00014,(329506:0.00014,(789725:0.00014,41476:0.00014)0.936:0.00016)0.927:0.00014)0.734:0.00015)0.940:0.01537)0.644:0.00014)0.879:0.00016)0.811:0.01014,(((New.ReferenceOTU37789:0.01021,New.ReferenceOTU5543:0.00014)0.850:0.00513,(New.ReferenceOTU195:0.00016,(4316349:0.00506,New.ReferenceOTU30794:0.00506)0.876:0.00016)0.682:0.00015)0.825:0.00505,(((((((753560:0.0,New.ReferenceOTU24665:0.0):0.00014,New.ReferenceOTU7343:0.01538)0.903:0.01035,(1109432:0.00659,New.ReferenceOTU14474:0.00016)0.874:0.01024)0.773:0.00509,(3785924:0.00014,((New.ReferenceOTU15285:0.00506,((1943909:0.0,192998:0.0,2236980:0.0,4119088:0.0,4438812:0.0):0.00014,624712:0.00014)0.720:0.00014)0.860:0.00512,(4388340:0.01022,((4465535:0.0,4414320:0.0):0.00014,(New.ReferenceOTU7195:0.01017,8806:0.00504)0.946:0.00016)0.913:0.00016)0.049:0.00014)0.897:0.01018)0.917:0.00014)0.783:0.00515,(((1126011:0.01298,(New.ReferenceOTU3827:0.01021,New.ReferenceOTU14279:0.00014)0.590:0.00014)0.845:0.00511,((((67771:0.00014,(4476153:0.00512,New.ReferenceOTU16273:0.00505)0.732:0.00016)0.989:0.00016,(((239611:0.0,4474582:0.0,742958:0.0):0.00015,646909:0.00508)0.001:0.00011,(223209:0.0,655770:0.0):0.00014)0.960:0.00494)0.788:0.01019,((22659:0.00505,(((((4344993:0.00014,(((159766:0.00014,(140764:0.00505,((758640:0.0,3332696:0.0):0.00014,(4349447:0.01190,((1118996:0.00014,4423026:0.00604)0.575:0.00504,((1113553:0.00506,97498:0.00532)0.894:0.00014,4192967:0.00014)0.913:0.00015)0.856:0.00511)0.995:0.00015)0.874:0.00505)0.882:0.00015)0.703:0.00016,New.ReferenceOTU17463:0.01543)0.825:0.00508,(344053:0.00507,New.ReferenceOTU15299:0.00014)0.153:0.00014)0.897:0.00512)0.764:0.00286,542842:0.00951)0.764:0.00285,New.ReferenceOTU16141:0.01554)0.887:0.00014,(New.ReferenceOTU17539:0.01022,4045626:0.00504)0.925:0.00014)0.950:0.00015,(137560:0.0,New.ReferenceOTU15317:0.0):0.00014)0.920:0.00014)0.763:0.00508,New.ReferenceOTU16568:0.00508)0.917:0.01027)0.930:0.00014,(((New.ReferenceOTU32204:0.00506,New.ReferenceOTU30037:0.01021)0.773:0.00506,New.ReferenceOTU22580:0.01024)0.242:0.00015,((612770:0.0,New.ReferenceOTU1636:0.0):0.00014,((((((New.ReferenceOTU23557:0.01558,((New.ReferenceOTU35955:0.01623,(New.ReferenceOTU26966:0.00015,(New.ReferenceOTU35913:0.01020,(New.ReferenceOTU9051:0.00014,(New.ReferenceOTU35375:0.00504,567013:0.00505)0.875:0.00015)0.714:0.00015)0.873:0.01023)0.857:0.01572)0.867:0.01563,(New.ReferenceOTU20558:0.03604,(New.ReferenceOTU11257:0.00015,(New.ReferenceOTU36412:0.01034,(New.ReferenceOTU6506:0.00014,(New.ReferenceOTU30723:0.01026,New.ReferenceOTU6971:0.01026)0.762:0.00504)0.398:0.00015)0.833:0.00508)0.757:0.00977)0.902:0.01750)0.627:0.00015)0.981:0.02103,((((591094:0.00505,New.ReferenceOTU36405:0.00014)0.815:0.00512,(New.ReferenceOTU37007:0.02687,(((New.ReferenceOTU36590:0.00015,(255625:0.00014,New.ReferenceOTU25856:0.00505)0.880:0.00512)0.943:0.01017,New.ReferenceOTU19141:0.00015)0.893:0.01022,New.ReferenceOTU26957:0.00016)0.847:0.01048)0.742:0.00498)0.767:0.00502,((((588515:0.00014,New.ReferenceOTU18634:0.01031)0.896:0.01039,New.ReferenceOTU9709:0.01038)0.752:0.00496,New.ReferenceOTU1721:0.01037)0.800:0.00510,((New.ReferenceOTU14280:0.01535,(New.ReferenceOTU1830:0.01654,New.ReferenceOTU17181:0.01649)0.712:0.00417)0.811:0.00015,(New.ReferenceOTU207:0.0,New.ReferenceOTU4132:0.0):0.00014)0.791:0.00015)0.950:0.01561)0.742:0.00517,(New.ReferenceOTU19734:0.02176,(New.ReferenceOTU10320:0.00527,(New.ReferenceOTU8107:0.00508,(New.ReferenceOTU8223:0.02631,(New.ReferenceOTU20811:0.00491,New.ReferenceOTU35067:0.02090)0.883:0.01046)0.753:0.00515)0.883:0.01043)0.727:0.00418)0.877:0.01117)0.879:0.01046)0.794:0.00502,167947:0.00015)0.631:0.00014,(((New.ReferenceOTU10245:0.01019,(New.ReferenceOTU27646:0.01541,(((New.ReferenceOTU214:0.0,New.ReferenceOTU6072:0.0):0.00014,New.ReferenceOTU18868:0.00505)1.000:0.00373,2050215:0.00014)0.996:0.00133)0.480:0.00015)0.797:0.00014,(New.ReferenceOTU12:0.0,New.ReferenceOTU25682:0.0):0.00014)0.879:0.00015,((New.ReferenceOTU21044:0.01571,((New.ReferenceOTU10067:0.00508,New.ReferenceOTU3837:0.01553)0.766:0.00508,(((((New.ReferenceOTU35664:0.00014,New.ReferenceOTU20316:0.02060)0.827:0.00511,(((New.ReferenceOTU143:0.0,New.ReferenceOTU205:0.0):0.00014,((New.ReferenceOTU12041:0.00507,New.ReferenceOTU12939:0.00510)0.794:0.00506,New.ReferenceOTU21434:0.00504)0.895:0.00014)0.638:0.00016,(New.ReferenceOTU20725:0.01540,(New.ReferenceOTU25065:0.00014,New.ReferenceOTU18798:0.01009)0.907:0.00015)0.676:0.00014)0.745:0.00015)0.862:0.00509,(New.ReferenceOTU4801:0.02110,(243868:0.00507,(New.ReferenceOTU26912:0.01027,New.ReferenceOTU24904:0.03146)0.543:0.00014)0.734:0.01019)0.263:0.00015)0.921:0.00015,New.ReferenceOTU21311:0.00014)0.913:0.00015,(New.ReferenceOTU6172:0.00511,(611127:0.00014,New.ReferenceOTU25743:0.01035)0.784:0.00506)0.798:0.00509)0.932:0.01018)0.631:0.00015)0.878:0.01018,((New.ReferenceOTU14772:0.00505,(New.ReferenceOTU543:0.0,New.ReferenceOTU17474:0.0):0.00014)0.994:0.00014,(((((New.ReferenceOTU1771:0.00505,(New.ReferenceOTU7439:0.00014,(New.ReferenceOTU25978:0.01018,New.ReferenceOTU26142:0.01017)0.928:0.00014)0.897:0.00015)0.176:0.00014,((New.ReferenceOTU9630:0.00014,((New.ReferenceOTU29047:0.01194,(New.ReferenceOTU735:0.01019,New.ReferenceOTU28365:0.00015)0.942:0.00177)1.000:0.00329,New.ReferenceOTU11367:0.00506)0.856:0.00014)0.907:0.00014,((New.ReferenceOTU27862:0.00519,New.ReferenceOTU20763:0.01551)0.812:0.00494,(New.CleanUp.ReferenceOTU12887:0.00506,((New.CleanUp.ReferenceOTU6611:0.00014,New.ReferenceOTU20208:0.00512)0.940:0.01019,New.ReferenceOTU15488:0.01544)0.931:0.00016)0.511:0.00505)0.993:0.00016)0.849:0.00512)0.879:0.00507,New.ReferenceOTU18631:0.02074)0.268:0.00014,New.ReferenceOTU18997:0.01549)0.538:0.00505,(741691:0.0,New.ReferenceOTU8881:0.0):0.03216)0.786:0.01038)0.823:0.00509)0.919:0.00014)0.847:0.00505)0.810:0.01018,((((New.ReferenceOTU18959:0.00514,New.ReferenceOTU26423:0.01562)0.619:0.00507,New.ReferenceOTU34032:0.01035)0.948:0.00016,New.ReferenceOTU52:0.00014)0.675:0.00014,New.ReferenceOTU12956:0.00505)0.950:0.01021)0.021:0.00015,(New.ReferenceOTU19610:0.02120,New.ReferenceOTU1588:0.00491)0.768:0.00532)0.918:0.00016)0.930:0.00015)0.926:0.00504)0.695:0.00015)0.778:0.00471,New.ReferenceOTU11569:0.02692)0.871:0.01075)0.446:0.00508,((4264515:0.00270,New.ReferenceOTU31978:0.02012)0.801:0.00265,((New.ReferenceOTU16093:0.00510,(New.ReferenceOTU1048:0.01024,(New.ReferenceOTU23677:0.00014,(((New.ReferenceOTU26929:0.00014,New.ReferenceOTU28397:0.00505)0.858:0.00512,(New.ReferenceOTU21954:0.00014,547793:0.00506)0.093:0.00016)0.858:0.00507,New.ReferenceOTU21421:0.00506)0.879:0.00015)0.683:0.00014)0.796:0.00506)0.763:0.00507,((New.ReferenceOTU33255:0.01583,((New.ReferenceOTU25545:0.00525,(581055:0.00014,New.ReferenceOTU25996:0.01026)0.795:0.00500)0.903:0.01056,(New.ReferenceOTU71:0.00015,(New.ReferenceOTU26712:0.01030,New.ReferenceOTU27495:0.01552)0.402:0.00014)0.799:0.00512)0.763:0.00486)0.938:0.01583,(New.ReferenceOTU27315:0.01089,New.ReferenceOTU27083:0.01626)0.746:0.00460)0.787:0.00016)0.794:0.00015)1.000:0.00015)0.811:0.00506,((((New.ReferenceOTU33699:0.01029,(4351330:0.00015,((3769810:0.00480,New.ReferenceOTU1608:0.01059)0.842:0.00995,New.ReferenceOTU24160:0.00284)0.785:0.00284)0.811:0.00514)0.794:0.00502,(New.ReferenceOTU23366:0.00016,((((New.ReferenceOTU178:0.00014,4428390:0.00014)0.660:0.00014,(New.ReferenceOTU36845:0.01014,(New.ReferenceOTU33378:0.01031,New.ReferenceOTU33325:0.00516)0.132:0.00510)0.925:0.00014)0.853:0.00016,((New.ReferenceOTU1418:0.0,New.ReferenceOTU33211:0.0):0.00014,((324875:0.0,New.ReferenceOTU7637:0.0):0.00014,New.ReferenceOTU5932:0.01138)0.847:0.00511)0.863:0.00507)0.899:0.00505,New.ReferenceOTU25639:0.01553)0.513:0.00016)0.900:0.00016)0.831:0.00507,(647678:0.01038,(New.CleanUp.ReferenceOTU17014:0.02083,New.ReferenceOTU26627:0.00015)0.931:0.01546)0.047:0.00014)0.798:0.00508,(New.ReferenceOTU1607:0.01017,((314090:0.02089,((4438565:0.01468,4454529:0.00574)0.910:0.02213,(4382017:0.00593,4455861:0.00014)0.933:0.02461)0.908:0.00015)0.911:0.01055,4440703:0.02092)0.884:0.00014)0.797:0.00507)0.776:0.00504)0.414:0.00014)0.805:0.00014)0.875:0.00505,((((((New.ReferenceOTU2368:0.00506,New.ReferenceOTU26438:0.01016)0.896:0.00014,(New.ReferenceOTU6722:0.00506,(New.ReferenceOTU6588:0.00015,((New.ReferenceOTU18988:0.01020,((New.ReferenceOTU35484:0.00512,(New.ReferenceOTU21046:0.00512,(New.ReferenceOTU35042:0.00505,New.ReferenceOTU35912:0.00504)0.612:0.00014)0.792:0.00511)0.809:0.00510,((1056438:0.0,New.ReferenceOTU19642:0.0):0.00014,(((4334175:0.00016,(New.ReferenceOTU28989:0.01061,New.ReferenceOTU27820:0.01060)0.770:0.00476)0.868:0.00506,((((144099:0.00014,((716061:0.00014,586307:0.01114)0.915:0.00016,New.ReferenceOTU30693:0.00014)0.980:0.00014)0.915:0.00015,89641:0.02599)0.842:0.00510,((((239869:0.00014,New.ReferenceOTU24614:0.00505)0.778:0.00016,New.ReferenceOTU26813:0.01547)0.378:0.00509,New.ReferenceOTU26588:0.02072)0.701:0.00014,236488:0.00506)0.772:0.00506)1.000:0.00015,(((2338946:0.0,295225:0.0,New.ReferenceOTU96:0.0,New.ReferenceOTU7211:0.0,New.ReferenceOTU37197:0.0):0.00014,4474787:0.00014)0.863:0.00014,(New.ReferenceOTU26040:0.01018,New.ReferenceOTU24218:0.00506)0.897:0.00014)0.548:0.00014)1.000:0.00014)0.227:0.00505,(New.ReferenceOTU26215:0.00014,New.ReferenceOTU24744:0.00506)0.867:0.00506)1.000:0.00014)0.771:0.00016)0.860:0.00512)0.553:0.00015,(198060:0.0,New.ReferenceOTU29296:0.0):0.00014)0.847:0.00506)0.848:0.00506)0.905:0.00015)0.000:0.00014,(((265006:0.00014,((95370:0.0,4298200:0.0,New.ReferenceOTU8673:0.0,New.ReferenceOTU10149:0.0):0.00014,(New.ReferenceOTU9303:0.00506,New.ReferenceOTU8916:0.00504)0.875:0.00014)0.848:0.00014)0.859:0.00506,New.ReferenceOTU17283:0.00505)0.235:0.00014,New.ReferenceOTU29228:0.00504)0.947:0.00015)0.000:0.00014,(95935:0.0,New.ReferenceOTU26430:0.0,New.ReferenceOTU5:0.0,New.ReferenceOTU9411:0.0):0.00014)0.000:0.00015,(((New.ReferenceOTU35905:0.00288,New.ReferenceOTU22888:0.00014)1.000:0.00217,((New.ReferenceOTU27157:0.01021,((New.ReferenceOTU24141:0.00947,(New.ReferenceOTU23367:0.00014,New.ReferenceOTU28625:0.02613)0.783:0.00284)0.783:0.00284,(New.ReferenceOTU37319:0.00014,(149753:0.00505,New.ReferenceOTU37343:0.01019)0.919:0.00014)0.739:0.00014)0.676:0.00016)0.866:0.00508,((((New.ReferenceOTU17582:0.0,New.ReferenceOTU9761:0.0,New.ReferenceOTU21927:0.0):0.00505,(New.ReferenceOTU4600:0.01012,New.ReferenceOTU27160:0.01536)0.926:0.00015)0.907:0.00014,(New.ReferenceOTU6809:0.0,New.ReferenceOTU1062:0.0):0.00014)0.227:0.00012,(((New.ReferenceOTU4058:0.00505,New.ReferenceOTU17341:0.00014)0.932:0.00333,(509548:0.00509,New.ReferenceOTU27784:0.02083)0.860:0.00343)0.932:0.00333,New.CleanUp.ReferenceOTU3283:0.00506)0.884:0.00014)0.755:0.00015)0.871:0.00512)0.915:0.00015,(((New.ReferenceOTU31638:0.00508,(New.ReferenceOTU1907:0.00014,New.ReferenceOTU22007:0.00505)1.000:0.00016)0.421:0.00506,(691170:0.00530,((New.ReferenceOTU21167:0.01018,New.ReferenceOTU47:0.00014)0.840:0.00506,((New.CleanUp.ReferenceOTU22034:0.0,4432130:0.0):0.00014,(346941:0.00507,((155463:0.0,561739:0.0,1746500:0.0):0.00014,(New.ReferenceOTU35919:0.01020,New.ReferenceOTU36266:0.00015)0.930:0.00493)0.002:0.00012)0.871:0.00015)0.610:0.00015)0.996:0.00489)1.000:0.00018)0.636:0.00015,(((New.ReferenceOTU4138:0.00506,((((143226:0.0,New.ReferenceOTU20:0.0):0.00014,(((2366787:0.0,4400037:0.0):0.00014,(New.ReferenceOTU22226:0.0,New.ReferenceOTU30:0.0):0.00506)0.430:0.00506,(New.ReferenceOTU19431:0.00283,New.ReferenceOTU23032:0.02197)0.757:0.00254)0.895:0.00015)0.713:0.00014,(((New.ReferenceOTU91:0.00014,(New.ReferenceOTU18526:0.02056,(New.ReferenceOTU19337:0.00014,New.ReferenceOTU21839:0.02606)0.504:0.00506)0.841:0.00014)0.770:0.00014,New.ReferenceOTU22125:0.01020)0.842:0.00511,New.ReferenceOTU18277:0.00504)0.110:0.00015)0.916:0.00504,((((New.ReferenceOTU21970:0.00504,New.ReferenceOTU11248:0.01547)0.947:0.00016,((New.ReferenceOTU36456:0.03737,(New.ReferenceOTU18771:0.00517,New.ReferenceOTU21052:0.00504)0.634:0.00514)0.731:0.00014,((((New.ReferenceOTU5623:0.00505,(4391993:0.00014,(New.ReferenceOTU33187:0.00014,New.ReferenceOTU25158:0.02170)0.923:0.00494)1.000:0.00010)0.816:0.00016,(New.ReferenceOTU23687:0.0,New.ReferenceOTU35595:0.0):0.00014)0.962:0.00015,(New.ReferenceOTU23344:0.01539,New.ReferenceOTU18216:0.01542)0.970:0.00013)0.697:0.00014,(1112393:0.00511,(589714:0.00014,New.ReferenceOTU27860:0.00014)0.925:0.01549)0.899:0.01022)0.854:0.00508)0.905:0.00014)0.995:0.00015,(((New.ReferenceOTU37650:0.00338,(((4301233:0.0,New.ReferenceOTU20006:0.0):0.00014,(((New.ReferenceOTU36366:0.01538,160405:0.00014)0.845:0.00508,((247507:0.0,New.ReferenceOTU830:0.0):0.00014,(New.ReferenceOTU18652:0.0,New.ReferenceOTU34153:0.0):0.00014)0.877:0.00015)0.876:0.00512,(New.ReferenceOTU20673:0.01034,New.ReferenceOTU21786:0.00014)0.395:0.00506)0.741:0.00014)0.877:0.00015,New.ReferenceOTU25361:0.00506)0.937:0.00338)0.937:0.00337,(New.ReferenceOTU7298:0.00014,(New.ReferenceOTU1873:0.00505,New.ReferenceOTU37213:0.00504)0.893:0.00014)0.958:0.00015)0.093:0.00016,4306790:0.01020)0.832:0.00508)0.452:0.00506,((New.ReferenceOTU24449:0.00518,(New.ReferenceOTU4109:0.01591,New.ReferenceOTU23699:0.01054)0.734:0.00485)0.190:0.00512,(((671890:0.00506,(((New.ReferenceOTU23628:0.00485,(New.ReferenceOTU26649:0.03187,((((New.ReferenceOTU19402:0.00016,((New.ReferenceOTU20795:0.01021,New.CleanUp.ReferenceOTU12738:0.00014)0.777:0.00538,(New.ReferenceOTU57:0.00560,New.ReferenceOTU3748:0.02660)0.757:0.01044)0.922:0.01544)0.927:0.00336,((New.ReferenceOTU35045:0.00014,(((New.ReferenceOTU24176:0.0,New.ReferenceOTU25920:0.0):0.00014,New.ReferenceOTU35685:0.02071)0.841:0.00511,New.ReferenceOTU23254:0.01019)0.801:0.00015)0.760:0.00014,((New.ReferenceOTU22344:0.01074,New.ReferenceOTU33930:0.01029)0.603:0.00513,New.ReferenceOTU23522:0.02067)0.854:0.00014)0.927:0.00337)0.927:0.00337,New.ReferenceOTU4211:0.01544)0.943:0.00014,(New.ReferenceOTU36290:0.01015,New.ReferenceOTU34267:0.01038)0.893:0.01040)0.153:0.00016)0.686:0.00536)0.928:0.01571,(((New.ReferenceOTU15249:0.0,New.ReferenceOTU609:0.0):0.00511,((((((((New.ReferenceOTU9078:0.01549,(New.ReferenceOTU354:0.01604,New.ReferenceOTU8893:0.01535)0.817:0.00015)0.871:0.00015,(New.ReferenceOTU11223:0.00505,(317142:0.00014,New.ReferenceOTU14483:0.00292)1.000:0.00211)0.857:0.00014)0.719:0.00505,(New.ReferenceOTU17285:0.01020,New.ReferenceOTU2693:0.01013)0.938:0.00016)0.892:0.00015,((3726190:0.00014,904578:0.01011)0.902:0.00014,((New.ReferenceOTU35527:0.00507,(251981:0.00014,New.ReferenceOTU35574:0.01014)0.926:0.00016)0.000:0.00012,838353:0.00014)0.909:0.00496)0.748:0.00014)0.000:0.00014,((New.ReferenceOTU12796:0.00507,(New.ReferenceOTU14212:0.01540,New.ReferenceOTU18945:0.00014)0.370:0.00505)0.855:0.00015,New.ReferenceOTU35720:0.00504)0.833:0.00014)0.973:0.00015,(4432131:0.0,724681:0.0):0.00014)0.759:0.00014,(New.ReferenceOTU18013:0.01033,New.ReferenceOTU9045:0.00015)0.840:0.00506)0.760:0.00014,(((New.ReferenceOTU14652:0.01041,New.ReferenceOTU35450:0.01566)0.784:0.00495,((New.ReferenceOTU17971:0.0,New.ReferenceOTU9845:0.0):0.00014,(New.ReferenceOTU38359:0.01021,((New.ReferenceOTU8700:0.01018,(New.ReferenceOTU1862:0.00504,New.ReferenceOTU14568:0.00014)0.676:0.00014)0.795:0.00504,New.ReferenceOTU8201:0.01029)0.771:0.00513)0.929:0.00015)0.906:0.00014)0.461:0.00014,New.ReferenceOTU11821:0.01021)0.842:0.00511)0.416:0.00505)0.842:0.00012,(New.ReferenceOTU227:0.00014,(New.ReferenceOTU2662:0.00014,(New.ReferenceOTU8272:0.01007,New.ReferenceOTU7553:0.02066)0.925:0.00015)0.000:0.00015)0.781:0.00015)0.870:0.00015)0.095:0.00509,(((267094:0.01506,((((New.ReferenceOTU34944:0.03202,(642099:0.00505,New.ReferenceOTU23690:0.00014)0.838:0.00509)0.864:0.00014,New.ReferenceOTU15887:0.00505)0.875:0.00506,New.ReferenceOTU23225:0.00014)0.964:0.00016,New.ReferenceOTU8997:0.02069)0.802:0.00273)0.802:0.00274,New.ReferenceOTU2331:0.00016)0.868:0.00512,(New.ReferenceOTU7913:0.00506,((3185360:0.0,New.ReferenceOTU11049:0.0):0.00014,New.ReferenceOTU19394:0.01547)0.843:0.00506)0.608:0.00016)0.795:0.00515)0.883:0.01033)0.865:0.00014,((((New.ReferenceOTU4872:0.01042,((New.ReferenceOTU3714:0.00951,(New.ReferenceOTU17000:0.00507,(New.ReferenceOTU2101:0.00014,(New.ReferenceOTU6953:0.01539,New.ReferenceOTU34732:0.01010)0.925:0.00015)0.774:0.00014)0.781:0.00285)0.781:0.00285,((New.ReferenceOTU17296:0.01504,(New.ReferenceOTU126:0.00014,(New.ReferenceOTU18714:0.00505,New.ReferenceOTU6549:0.00014)1.000:0.00264)0.010:0.00011)0.796:0.00273,New.ReferenceOTU4878:0.01018)0.320:0.00014)0.784:0.00523)0.797:0.00499,New.ReferenceOTU3701:0.01020)0.453:0.00016,New.ReferenceOTU3657:0.00506)0.988:0.00016,(281206:0.01029,(1108144:0.00510,(New.ReferenceOTU1822:0.01532,4358878:0.00014)0.783:0.00510)0.786:0.00516)0.884:0.01029)0.864:0.00507)0.422:0.00506,(((((New.ReferenceOTU18998:0.0,New.CleanUp.ReferenceOTU12731:0.0):0.00016,New.ReferenceOTU25894:0.00508)0.798:0.00520,New.ReferenceOTU26852:0.01561)0.795:0.00497,(New.ReferenceOTU7583:0.01030,(New.ReferenceOTU33153:0.01016,New.ReferenceOTU1988:0.00506)0.526:0.00014)0.347:0.00506)0.993:0.00015,(New.ReferenceOTU25887:0.01027,New.ReferenceOTU18002:0.01027)0.752:0.00500)0.865:0.00014)0.926:0.01023)0.908:0.00014)0.398:0.00015)0.285:0.00015)0.878:0.00508,((1145468:0.00505,(New.ReferenceOTU26385:0.00016,New.ReferenceOTU22898:0.01026)0.851:0.00512)0.714:0.00014,226125:0.00014)1.000:0.00014)0.133:0.00506,((((((((New.ReferenceOTU15726:0.00950,(New.ReferenceOTU16100:0.02101,New.ReferenceOTU15673:0.01041)0.781:0.00301)0.783:0.00264,(New.ReferenceOTU4104:0.00506,New.ReferenceOTU16097:0.01024)0.342:0.00014)0.915:0.00016,(New.ReferenceOTU15780:0.00505,(New.ReferenceOTU4920:0.00335,(New.ReferenceOTU15666:0.00507,(New.ReferenceOTU15798:0.00014,New.ReferenceOTU4690:0.04244)0.812:0.00506)0.921:0.00337)0.921:0.00336)0.881:0.00014)0.687:0.00014,(((((New.ReferenceOTU15794:0.00505,New.ReferenceOTU15859:0.00506)0.780:0.00505,(New.ReferenceOTU4925:0.01535,New.ReferenceOTU15865:0.01015)0.766:0.00507)0.891:0.00014,((((New.ReferenceOTU4393:0.02060,(New.ReferenceOTU15652:0.01022,(((New.ReferenceOTU16063:0.0,New.ReferenceOTU3766:0.0,New.ReferenceOTU15825:0.0,New.ReferenceOTU15758:0.0,New.ReferenceOTU4810:0.0,New.ReferenceOTU4944:0.0):0.00014,((New.ReferenceOTU16012:0.01531,(New.ReferenceOTU15920:0.00014,New.ReferenceOTU4243:0.00505)0.841:0.00508)0.005:0.00014,(New.ReferenceOTU3875:0.00016,(New.ReferenceOTU16084:0.00803,New.ReferenceOTU4237:0.02564)0.225:0.00807)0.830:0.00503)0.879:0.00014)0.000:0.00014,(New.ReferenceOTU4224:0.01012,New.ReferenceOTU4185:0.01017)0.894:0.00014)0.750:0.00015)0.516:0.00015)1.000:0.00014,((New.ReferenceOTU4847:0.00488,(New.ReferenceOTU16061:0.00529,New.ReferenceOTU3968:0.01557)0.803:0.01044)0.911:0.00016,New.ReferenceOTU3793:0.01041)0.439:0.00513)0.924:0.00500,New.ReferenceOTU4199:0.00506)0.190:0.00014,(New.ReferenceOTU16057:0.00014,New.ReferenceOTU15951:0.01017)0.850:0.00505)0.803:0.00013)0.299:0.00014,(New.ReferenceOTU1:0.0,New.ReferenceOTU4783:0.0,New.ReferenceOTU15950:0.0,New.ReferenceOTU15933:0.0,New.ReferenceOTU1978:0.0):0.00014)0.000:0.00014,(((New.ReferenceOTU3789:0.01045,New.ReferenceOTU15708:0.02094)0.777:0.00486,(New.ReferenceOTU3644:0.01028,New.ReferenceOTU16096:0.00502)0.798:0.00513)0.907:0.00015,(New.ReferenceOTU4900:0.01013,New.ReferenceOTU15815:0.00504)0.920:0.00014)0.608:0.00015)0.880:0.00015)0.700:0.00015,(New.ReferenceOTU3900:0.00338,((((New.ReferenceOTU3711:0.00505,New.ReferenceOTU4935:0.00014)0.982:0.00015,New.ReferenceOTU15744:0.02063)0.020:0.00511,New.ReferenceOTU7255:0.01019)0.087:0.00015,(New.ReferenceOTU23178:0.02103,New.ReferenceOTU5246:0.00014)0.864:0.00508)0.934:0.00338)0.934:0.00337)0.858:0.00502,(592099:0.00520,((4406969:0.0,New.ReferenceOTU2284:0.0):0.00014,New.CleanUp.ReferenceOTU960:0.01540)0.926:0.01543)0.471:0.01019)1.000:0.00014,(((((New.ReferenceOTU9084:0.00506,New.ReferenceOTU1602:0.00504)0.922:0.00014,((New.ReferenceOTU1398:0.00512,New.ReferenceOTU8294:0.00507)0.999:0.00016,(New.ReferenceOTU1079:0.01037,(274135:0.00014,(((New.ReferenceOTU1296:0.01535,New.ReferenceOTU2772:0.01068)0.995:0.00016,(251633:0.00014,(New.ReferenceOTU996:0.00504,(547808:0.0,New.ReferenceOTU32321:0.0):0.00505)0.897:0.00014)0.719:0.00015)0.746:0.00015,(((New.ReferenceOTU8819:0.00014,(((237458:0.00014,(New.ReferenceOTU4572:0.00509,New.ReferenceOTU10600:0.01551)0.754:0.00389)0.920:0.00107,New.ReferenceOTU17247:0.01554)0.640:0.00014,(New.ReferenceOTU21354:0.01019,New.ReferenceOTU12823:0.00504)0.924:0.00014)1.000:0.00014)0.921:0.00014,New.ReferenceOTU1339:0.00504)0.796:0.00014,New.ReferenceOTU1638:0.02079)0.850:0.00511)1.000:0.00219)0.000:0.00287)0.775:0.00512)0.876:0.00507)0.399:0.00506,264970:0.00508)0.823:0.00011,(New.ReferenceOTU24214:0.00507,((559867:0.0,New.ReferenceOTU24393:0.0):0.00015,(((160275:0.01544,New.ReferenceOTU18954:0.01036)0.862:0.01545,(New.ReferenceOTU38051:0.01227,New.ReferenceOTU19078:0.00014)0.917:0.00015)0.892:0.01016,(1109695:0.00014,New.ReferenceOTU18653:0.00504)0.902:0.00512)0.346:0.00016)0.888:0.01024)0.766:0.00507)0.794:0.00015,(New.ReferenceOTU3797:0.0,New.ReferenceOTU15746:0.0):0.00015)0.901:0.00014)0.903:0.00505,((((New.ReferenceOTU27631:0.0,New.ReferenceOTU28474:0.0):0.00014,(New.ReferenceOTU26065:0.00512,New.ReferenceOTU4135:0.01019)0.079:0.00014)0.852:0.00508,(((New.ReferenceOTU35588:0.01561,((207297:0.00014,(4390854:0.00015,(3076932:0.00014,New.ReferenceOTU19765:0.00496)0.012:0.00010)0.864:0.00508)0.858:0.00512,(744941:0.00016,(New.ReferenceOTU35783:0.00504,((4428220:0.0,New.ReferenceOTU2218:0.0,New.ReferenceOTU14132:0.0):0.00014,(New.ReferenceOTU25915:0.01018,New.ReferenceOTU18984:0.00505)0.922:0.00014)0.920:0.00014)0.867:0.00507)0.492:0.00015)0.855:0.01022)0.777:0.00015,New.ReferenceOTU26126:0.00011)0.861:0.00015,632538:0.00506)0.848:0.00505)0.882:0.00015,(New.ReferenceOTU3719:0.00014,((New.ReferenceOTU5259:0.00014,((4360105:0.0,581953:0.0):0.00014,((New.CleanUp.ReferenceOTU5:0.00015,(New.ReferenceOTU33569:0.01545,New.ReferenceOTU5204:0.00530)0.884:0.00015)0.838:0.00512,New.ReferenceOTU36325:0.01546)0.796:0.00014)0.918:0.00014)0.899:0.01021,(New.ReferenceOTU26357:0.00496,7643:0.00014)0.062:0.00010)0.914:0.00014)0.441:0.00015)0.891:0.00014)0.931:0.00016)0.857:0.00508)0.611:0.00015)0.708:0.00016)0.926:0.00015,((((New.ReferenceOTU21846:0.01560,(New.ReferenceOTU5422:0.00504,(New.ReferenceOTU19492:0.01539,(((320467:0.00015,((((269778:0.00014,(New.ReferenceOTU12752:0.00015,New.ReferenceOTU17359:0.01031)0.886:0.00015)0.920:0.01013,((376032:0.00515,New.CleanUp.ReferenceOTU2960:0.01602)0.757:0.01080,(New.ReferenceOTU23151:0.01042,((New.ReferenceOTU4580:0.01033,New.ReferenceOTU8743:0.00512)0.775:0.00509,(((New.ReferenceOTU590:0.0,95209:0.0):0.00014,(New.ReferenceOTU14842:0.00505,New.ReferenceOTU30156:0.00505)0.902:0.00014)0.780:0.00014,(New.ReferenceOTU1250:0.01542,(246556:0.00014,New.ReferenceOTU2426:0.01017)0.454:0.00015)0.887:0.00014)0.935:0.00015)0.774:0.00513)0.775:0.00509)1.000:0.00014)0.893:0.00508,(New.ReferenceOTU26928:0.00526,New.ReferenceOTU29345:0.01577)0.782:0.00497)1.000:0.00015,New.ReferenceOTU26546:0.00014)0.934:0.00505)0.607:0.00015,(((New.ReferenceOTU15349:0.00506,(New.ReferenceOTU17171:0.00505,((((((New.ReferenceOTU7687:0.01078,New.ReferenceOTU4608:0.02094)0.794:0.01079,(1107339:0.00014,(New.ReferenceOTU14942:0.00288,New.ReferenceOTU3603:0.01075)0.169:0.00112)0.998:0.00107)0.776:0.00015,(New.ReferenceOTU2257:0.01026,New.ReferenceOTU12991:0.01026)0.784:0.00504)0.489:0.00014,650764:0.00014)0.669:0.00014,(((New.ReferenceOTU12301:0.02067,(New.ReferenceOTU3025:0.01015,New.ReferenceOTU7665:0.02098)0.315:0.00510)0.889:0.00015,(New.ReferenceOTU400:0.00505,(New.ReferenceOTU890:0.01234,(New.ReferenceOTU4653:0.01018,New.ReferenceOTU15367:0.01019)0.758:0.00280)0.758:0.00275)0.617:0.00014)0.555:0.00014,((New.ReferenceOTU1088:0.00504,(811241:0.00512,New.ReferenceOTU14348:0.00507)0.500:0.00015)1.000:0.00010,New.ReferenceOTU117:0.00014)1.000:0.00497)0.857:0.00512)0.926:0.00336,(New.ReferenceOTU4178:0.00014,New.ReferenceOTU1574:0.01020)0.926:0.00336)0.926:0.00336)0.312:0.00015)0.783:0.00500,New.ReferenceOTU15830:0.00516)0.938:0.01570,New.ReferenceOTU25734:0.00509)0.782:0.00508)0.939:0.01018,New.ReferenceOTU6602:0.01021)0.945:0.00014)0.644:0.00015)0.797:0.00016)0.826:0.01027,(New.ReferenceOTU4088:0.01078,(New.ReferenceOTU12026:0.00546,(4321512:0.01630,New.ReferenceOTU24699:0.00970)0.902:0.01612)0.755:0.00521)0.771:0.00465)0.804:0.00014,(((New.ReferenceOTU5989:0.00014,(New.ReferenceOTU4660:0.00512,(New.ReferenceOTU7846:0.01040,New.ReferenceOTU8126:0.00495)0.865:0.01040)0.769:0.00014)1.000:0.00014,((((722793:0.0,New.ReferenceOTU7631:0.0,New.ReferenceOTU1582:0.0,New.ReferenceOTU7400:0.0):0.00014,((New.ReferenceOTU1181:0.01023,New.ReferenceOTU1619:0.02580)0.510:0.00011,New.ReferenceOTU17206:0.01018)0.937:0.00014)0.222:0.00014,((((New.ReferenceOTU7576:0.00511,New.ReferenceOTU1287:0.00506)0.800:0.00509,(New.ReferenceOTU12385:0.02076,New.ReferenceOTU4519:0.00015)0.219:0.00505)0.903:0.00015,((New.ReferenceOTU4478:0.00285,New.ReferenceOTU4575:0.00952)0.786:0.00285,(New.ReferenceOTU14142:0.00016,(New.ReferenceOTU1077:0.02602,New.ReferenceOTU15943:0.01020)0.367:0.00514)0.896:0.00499)0.572:0.00015)0.000:0.00014,(New.ReferenceOTU1382:0.01019,New.ReferenceOTU12985:0.00506)0.896:0.00014)0.000:0.00014)0.876:0.00016,((4320373:0.00508,(4353669:0.00506,New.ReferenceOTU35650:0.00516)0.759:0.00516)0.826:0.00509,((New.ReferenceOTU8168:0.00016,1110079:0.00595)0.838:0.00506,((New.ReferenceOTU1366:0.01529,(New.ReferenceOTU11823:0.01973,New.ReferenceOTU1142:0.02531)0.088:0.00701)0.870:0.00015,((New.ReferenceOTU1311:0.0,New.ReferenceOTU8824:0.0):0.00014,((New.ReferenceOTU332:0.00613,(New.ReferenceOTU1441:0.01016,New.ReferenceOTU16857:0.02654)0.746:0.00511)0.787:0.00519,New.ReferenceOTU17342:0.01019)0.831:0.00016)0.943:0.00014)0.884:0.00014)0.871:0.00511)0.597:0.00014)0.860:0.00508)0.401:0.00506,(((((New.ReferenceOTU4238:0.00015,((244161:0.00014,(((279220:0.00015,806033:0.00014)0.641:0.00014,(((1132384:0.00504,115234:0.00014)0.231:0.00014,(New.ReferenceOTU27524:0.01697,New.ReferenceOTU23861:0.02236)0.709:0.00378)0.787:0.00509,((New.ReferenceOTU34449:0.00870,New.ReferenceOTU15005:0.00848)0.829:0.00833,(4425771:0.01542,(New.ReferenceOTU14387:0.00504,New.ReferenceOTU30776:0.00014)0.618:0.00014)0.744:0.00047)0.873:0.01013)0.783:0.00512)0.834:0.00508,(((New.ReferenceOTU146:0.00015,((New.ReferenceOTU27971:0.00505,New.ReferenceOTU26211:0.00016)0.159:0.00016,(New.ReferenceOTU28661:0.00509,((New.ReferenceOTU20458:0.00508,(New.ReferenceOTU24251:0.00514,New.ReferenceOTU36038:0.00516)0.800:0.00507)0.134:0.00015,(New.ReferenceOTU21665:0.00014,(626010:0.00014,New.ReferenceOTU19696:0.01021)0.888:0.00014)0.926:0.00014)0.802:0.00506)0.791:0.00508)0.831:0.00508)0.980:0.00014,New.ReferenceOTU15745:0.02083)0.839:0.00511,((1144864:0.0,New.ReferenceOTU1190:0.0):0.00015,New.ReferenceOTU1832:0.01032)0.309:0.00508)0.536:0.00013)0.904:0.00014)0.891:0.00014,(New.ReferenceOTU3626:0.01546,New.ReferenceOTU15927:0.00505)0.108:0.00016)0.867:0.00505)0.829:0.00505,(((New.ReferenceOTU1005:0.01031,((((((4406968:0.00014,((New.ReferenceOTU15722:0.01022,((((New.ReferenceOTU15679:0.01016,4345579:0.00505)0.910:0.00014,(((((New.ReferenceOTU11950:0.00702,New.ReferenceOTU4347:0.01847)0.887:0.01398,New.ReferenceOTU11136:0.00517)0.762:0.00499,((New.ReferenceOTU10434:0.00014,(New.ReferenceOTU3700:0.00505,New.ReferenceOTU1679:0.00504)0.863:0.00014)0.881:0.00014,(New.ReferenceOTU4670:0.01150,(New.CleanUp.ReferenceOTU2544:0.00249,New.ReferenceOTU4456:0.02601)0.789:0.00277)0.785:0.00510)0.406:0.00014)0.861:0.00511,(((New.ReferenceOTU15748:0.00505,New.ReferenceOTU4740:0.02076)0.623:0.00014,(New.ReferenceOTU11259:0.00506,New.ReferenceOTU14661:0.01024)0.892:0.00015)0.900:0.00014,New.ReferenceOTU4895:0.01030)0.509:0.00505)0.787:0.00015,(New.ReferenceOTU4573:0.01537,(New.ReferenceOTU12876:0.00510,New.ReferenceOTU11852:0.01024)0.773:0.00505)0.795:0.00016)0.727:0.00015)0.679:0.00014,((9033:0.0,New.ReferenceOTU14705:0.0):0.00014,(New.ReferenceOTU14592:0.02071,(New.ReferenceOTU1650:0.00015,New.ReferenceOTU33552:0.00506)0.289:0.00505)0.922:0.00014)0.750:0.00014)0.919:0.00016,(New.ReferenceOTU16817:0.0,New.ReferenceOTU4784:0.0):0.00505)0.801:0.00506)0.741:0.00506,New.ReferenceOTU31620:0.00016)0.948:0.01017)0.864:0.00511,((4430475:0.00505,((((((((1136763:0.0,4469413:0.0,163227:0.0,4380413:0.0,New.ReferenceOTU17015:0.0,577599:0.0,New.ReferenceOTU17339:0.0):0.00014,(New.ReferenceOTU17709:0.00504,(New.ReferenceOTU10290:0.01495,4304250:0.00274)0.785:0.00273)0.905:0.00015)0.915:0.00015,(New.ReferenceOTU9850:0.01022,New.CleanUp.ReferenceOTU9585:0.00506)0.869:0.00014)0.896:0.00016,(((New.ReferenceOTU17640:0.0,New.ReferenceOTU2547:0.0):0.00014,(New.ReferenceOTU11181:0.00504,(New.ReferenceOTU18011:0.01533,New.ReferenceOTU8287:0.00591)0.998:0.00016)0.860:0.00015)0.916:0.00014,(103969:0.00015,((((((New.ReferenceOTU18541:0.02615,141136:0.00272)0.005:0.00018,2041850:0.00014)1.000:0.00240,(((285927:0.0,4399488:0.0,4473405:0.0,New.ReferenceOTU18940:0.0):0.00014,(541977:0.00256,New.ReferenceOTU4452:0.00642)1.000:0.00250)0.283:0.00016,New.ReferenceOTU7220:0.00505)0.858:0.00512)0.884:0.00014,(New.ReferenceOTU21875:0.01551,New.ReferenceOTU7345:0.01018)0.956:0.00014)0.715:0.00015,(New.ReferenceOTU16896:0.00015,((New.ReferenceOTU12023:0.00014,(((((((New.ReferenceOTU17782:0.00015,(New.ReferenceOTU17193:0.00507,New.CleanUp.ReferenceOTU1985:0.00507)0.781:0.00509)0.914:0.00336,((239225:0.00951,(New.ReferenceOTU34130:0.00510,(((New.ReferenceOTU35223:0.00014,(((((((New.ReferenceOTU11918:0.01022,New.ReferenceOTU8749:0.01549)0.772:0.00509,(809193:0.00014,New.ReferenceOTU8830:0.00556)0.842:0.00016)0.902:0.00015,((1115979:0.0,140901:0.0,88337:0.0,147472:0.0,803402:0.0,New.ReferenceOTU23:0.0,New.ReferenceOTU17354:0.0):0.00014,(4412804:0.00505,New.ReferenceOTU11841:0.00504)0.895:0.00014)0.000:0.00014)0.892:0.00015,((((8958:0.00014,237979:0.00594)0.904:0.00014,(New.ReferenceOTU13396:0.00349,246712:0.00014)1.000:0.00158)0.162:0.00015,New.ReferenceOTU16703:0.00504)0.847:0.00512,349841:0.00505)0.263:0.00015)0.914:0.00337,(3505031:0.01557,(811894:0.00504,145002:0.00014)0.790:0.00014)0.914:0.00336)0.914:0.00336,101788:0.01021)0.585:0.00014,New.ReferenceOTU19990:0.00505)0.929:0.00014)0.950:0.00015,234701:0.00014)0.774:0.00015,New.ReferenceOTU23062:0.00506)0.800:0.00510)0.793:0.00294)0.793:0.00278,New.ReferenceOTU4188:0.00015)0.914:0.00336)0.914:0.00337,(New.ReferenceOTU12973:0.00014,(New.ReferenceOTU2132:0.01021,(((4311314:0.00014,(807416:0.01191,822792:0.00014)0.926:0.00014)0.768:0.00014,(816610:0.00512,3768650:0.01543)0.761:0.00014)0.815:0.00506,(817240:0.00567,New.ReferenceOTU17383:0.00016)0.099:0.00506)0.826:0.00016)0.832:0.00015)0.911:0.00015)0.860:0.00506,((((New.ReferenceOTU17197:0.00504,821054:0.00014)0.899:0.00015,(((8854:0.00652,New.ReferenceOTU1352:0.03154)0.904:0.00015,New.ReferenceOTU4516:0.01012)0.917:0.00014,(1131479:0.0,3124538:0.0,4364600:0.0,632596:0.0,818950:0.0,326324:0.0,4325243:0.0,96416:0.0,81146:0.0,New.ReferenceOTU15791:0.0):0.00014)0.000:0.00014)0.992:0.00014,(825042:0.00505,560509:0.00504)0.873:0.00014)0.506:0.00015,((New.ReferenceOTU4602:0.02170,(1070240:0.00014,(New.ReferenceOTU16297:0.01018,95362:0.01537)0.933:0.00014)0.906:0.00015)0.837:0.00505,(807476:0.00014,New.ReferenceOTU12244:0.01011)0.911:0.00014)0.731:0.00014)0.741:0.00014)0.267:0.00014,(((New.ReferenceOTU6824:0.01020,New.ReferenceOTU17727:0.00506)0.900:0.00014,809775:0.00015)0.906:0.00014,New.ReferenceOTU4538:0.01555)0.511:0.00505)0.869:0.00511,95364:0.01014)0.629:0.00016,(((818927:0.0,328603:0.0,New.ReferenceOTU17433:0.0,New.ReferenceOTU17705:0.0):0.00014,((((((New.ReferenceOTU17689:0.02070,New.ReferenceOTU14639:0.00015)0.944:0.00946,New.ReferenceOTU16749:0.00285)0.791:0.00286,New.ReferenceOTU1565:0.01019)0.030:0.00015,New.ReferenceOTU11816:0.00506)0.914:0.00337,New.ReferenceOTU18073:0.00336)0.914:0.00337,(New.CleanUp.ReferenceOTU2020:0.01020,(New.ReferenceOTU15002:0.00014,95722:0.01807)0.839:0.01013)0.562:0.00015)0.882:0.00016)0.992:0.00014,(((New.ReferenceOTU17752:0.00014,New.ReferenceOTU1694:0.01024)0.803:0.00273,New.ReferenceOTU34173:0.01494)0.803:0.00273,New.ReferenceOTU1035:0.01542)0.676:0.00015)0.746:0.00015)0.826:0.00504)0.949:0.00676,New.ReferenceOTU33124:0.00676)0.949:0.00676)0.893:0.01018)0.924:0.01025,New.ReferenceOTU3811:0.01553)0.242:0.00015)0.939:0.00505)0.884:0.00512)0.431:0.00507,1142684:0.00537)0.229:0.00014,110997:0.00015)0.854:0.00506,(704100:0.00015,((New.ReferenceOTU528:0.00016,817622:0.00507)0.889:0.00505,3505032:0.01021)0.938:0.00015)0.755:0.00015)0.864:0.00512,New.ReferenceOTU17658:0.00016)0.881:0.00506)0.838:0.00015,4419665:0.00014)0.840:0.00014)0.448:0.01010,(New.ReferenceOTU20805:0.00513,(836759:0.01498,(4443967:0.00015,813917:0.00512)0.753:0.00262)0.771:0.00283)0.948:0.01565)0.894:0.00016,((New.ReferenceOTU4831:0.01047,((New.ReferenceOTU8363:0.02082,(((112983:0.00014,(9017:0.00015,96373:0.00512)0.913:0.00506)0.898:0.01024,(New.ReferenceOTU2513:0.00506,(((New.ReferenceOTU2237:0.00511,New.ReferenceOTU15743:0.01532)0.235:0.00013,((New.CleanUp.ReferenceOTU17080:0.00505,((106316:0.0,1108530:0.0,4432126:0.0,New.ReferenceOTU25701:0.0):0.00014,(319533:0.01537,((4324113:0.0,New.ReferenceOTU621:0.0):0.00014,(349769:0.00014,4355419:0.00352)0.028:0.00141)0.994:0.00010)0.876:0.00014)0.756:0.00014)0.297:0.00014,New.ReferenceOTU7483:0.00512)0.837:0.00506)0.872:0.00016,(109949:0.0,739614:0.0):0.00014)0.929:0.00015)0.538:0.00016)0.920:0.00496,New.ReferenceOTU189:0.00014)0.984:0.00011)0.297:0.00016,New.ReferenceOTU36491:0.00016)0.779:0.00499)0.921:0.01588,(((4298976:0.00015,(((45389:0.00014,4465322:0.00014)1.000:0.00014,(2670730:0.00016,4393354:0.01021)0.877:0.00511)0.870:0.01018,(613575:0.00508,(742009:0.00014,(234481:0.00014,1840492:0.01541)0.796:0.00016)0.733:0.00014)0.845:0.00511)0.577:0.00015)0.945:0.01028,New.ReferenceOTU4716:0.00015)0.778:0.00511,(813675:0.01557,(668514:0.00505,(122049:0.00014,((4454257:0.00516,4440251:0.00540)0.796:0.00507,((232696:0.0,4423027:0.0,554163:0.0):0.00016,(814442:0.00370,737912:0.00578)1.000:0.00135)0.408:0.00012)0.999:0.00497)1.000:0.00010)0.685:0.00015)0.779:0.00507)0.758:0.00526)0.893:0.01569)0.729:0.00015,(New.ReferenceOTU21705:0.01021,New.ReferenceOTU27852:0.00014)0.949:0.01029)0.790:0.00508,New.ReferenceOTU28666:0.00511)0.777:0.00513)0.781:0.00510,(((New.ReferenceOTU23751:0.00506,4441046:0.00015)0.593:0.00015,(New.ReferenceOTU33860:0.00784,New.ReferenceOTU7978:0.01423)0.916:0.01421)0.457:0.00508,(((New.ReferenceOTU1084:0.00015,((New.ReferenceOTU16998:0.0,New.ReferenceOTU4679:0.0):0.00507,New.ReferenceOTU23106:0.00508)0.822:0.00508)0.914:0.00336,(New.ReferenceOTU27549:0.00015,((New.ReferenceOTU6900:0.00504,New.ReferenceOTU29455:0.00505)0.529:0.00016,((4437284:0.0,New.ReferenceOTU2636:0.0):0.00015,(((New.ReferenceOTU39:0.00014,(New.ReferenceOTU11084:0.01009,New.ReferenceOTU8445:0.01010)0.940:0.00016)0.907:0.01349,(New.ReferenceOTU430:0.00689,New.ReferenceOTU4303:0.01943)0.636:0.00266)0.834:0.00484,New.ReferenceOTU26821:0.00593)0.861:0.00015)0.855:0.00512)0.844:0.00507)0.914:0.00336)0.060:0.00326,582472:0.00014)0.047:0.00010)0.362:0.00016)0.871:0.00512,(New.ReferenceOTU23363:0.00014,(New.ReferenceOTU35349:0.01014,(237305:0.00014,((New.ReferenceOTU11467:0.00015,(88805:0.01206,(New.ReferenceOTU7834:0.00512,(144265:0.00014,3860285:0.01016)0.561:0.00015)0.860:0.01021)0.867:0.01022)0.823:0.00506,New.ReferenceOTU4677:0.01016)0.687:0.00016)0.822:0.00505)0.842:0.00015)0.718:0.00015)0.876:0.00505)0.000:0.00015,(((571659:0.01808,New.ReferenceOTU9249:0.01042)0.765:0.00492,(((244721:0.00532,4396362:0.01010)0.898:0.01565,(New.ReferenceOTU1325:0.01573,((New.ReferenceOTU31417:0.00015,New.ReferenceOTU7494:0.00512)0.784:0.00509,(New.CleanUp.ReferenceOTU276:0.00016,New.ReferenceOTU1578:0.01027)0.799:0.00511)0.767:0.00507)0.845:0.01045)0.961:0.02089,(New.ReferenceOTU31623:0.00506,New.ReferenceOTU23395:0.01018)0.309:0.00015)0.793:0.00512)0.843:0.00509,(((((149537:0.00014,(New.ReferenceOTU1018:0.01019,(New.ReferenceOTU26727:0.01535,(79838:0.00238,341959:0.01737)1.000:0.00269)0.292:0.00014)0.710:0.00010)0.921:0.00016,(New.ReferenceOTU7699:0.01033,(((New.ReferenceOTU12136:0.00507,New.ReferenceOTU8880:0.01023)0.810:0.00506,(545477:0.00405,(New.ReferenceOTU10053:0.00522,New.ReferenceOTU18929:0.01564)0.841:0.00313)0.934:0.00327)0.723:0.00015,159939:0.00016)0.912:0.00014)0.825:0.00505)0.455:0.00014,((((315467:0.0,New.ReferenceOTU223:0.0,816268:0.0,139864:0.0,563606:0.0):0.00014,(576242:0.00508,(246295:0.00014,(New.ReferenceOTU17185:0.00514,(New.ReferenceOTU142:0.00014,New.ReferenceOTU8508:0.01016)0.795:0.00507)0.765:0.00517)0.878:0.00505)0.890:0.00015)0.787:0.00015,(130700:0.00014,New.ReferenceOTU3915:0.00243)1.000:0.00261)0.907:0.00016,((537571:0.00014,(609850:0.00014,New.ReferenceOTU14795:0.01530)0.882:0.00015)1.000:0.00014,((New.ReferenceOTU36589:0.00015,((New.ReferenceOTU18374:0.00014,New.CleanUp.ReferenceOTU13014:0.00504)0.010:0.00014,(325483:0.00640,(New.ReferenceOTU25586:0.01599,New.ReferenceOTU27451:0.00476)0.855:0.01595)0.996:0.00014)0.937:0.00506)0.188:0.00014,((((3185790:0.01019,(145480:0.00014,(4400398:0.01309,(308726:0.00566,((((New.ReferenceOTU28803:0.01815,4454750:0.01133)0.959:0.00015,((((New.ReferenceOTU34396:0.01265,(New.ReferenceOTU21098:0.00591,New.ReferenceOTU24012:0.00365)0.309:0.00133)0.992:0.00010,New.ReferenceOTU26467:0.01540)0.677:0.00014,1111819:0.00016)0.820:0.00014,New.ReferenceOTU26269:0.01540)0.844:0.00512)0.918:0.00014,(New.ReferenceOTU26658:0.0,3162119:0.0,2205002:0.0,549458:0.0,New.ReferenceOTU25591:0.0):0.00014)0.781:0.00015,1104757:0.00505)0.565:0.00015)0.012:0.00016)0.012:0.00481)0.088:0.00010)0.709:0.00015,(New.ReferenceOTU26985:0.0,625087:0.0,New.ReferenceOTU25786:0.0,New.ReferenceOTU18673:0.0):0.00014)0.590:0.00014,((((1108424:0.00014,New.ReferenceOTU24479:0.00015)0.788:0.00512,New.ReferenceOTU27264:0.00512)0.789:0.00281,(New.ReferenceOTU26019:0.00748,169672:0.02079)0.778:0.00748)0.786:0.00265,New.ReferenceOTU26946:0.00506)0.889:0.00014)0.888:0.00014,(New.ReferenceOTU32278:0.00506,(544402:0.00014,555216:0.00014)0.898:0.00014)0.904:0.00506)0.882:0.00512)0.256:0.00509)0.856:0.00511)0.475:0.00506)0.788:0.00493,New.ReferenceOTU27384:0.00531)0.900:0.01045,(New.ReferenceOTU1731:0.01537,(New.ReferenceOTU26841:0.00014,((((New.ReferenceOTU26271:0.00506,New.ReferenceOTU19373:0.00011)0.800:0.00274,New.ReferenceOTU18620:0.01500)0.800:0.00274,(((New.ReferenceOTU20108:0.02106,New.ReferenceOTU26322:0.00512)0.195:0.00509,((New.ReferenceOTU29242:0.00505,(New.ReferenceOTU28143:0.01022,New.CleanUp.ReferenceOTU12828:0.00506)0.743:0.00014)0.992:0.00015,(New.ReferenceOTU26111:0.00511,(253176:0.02785,(New.ReferenceOTU28048:0.00595,New.ReferenceOTU35548:0.00463)0.121:0.00016)0.073:0.00026)0.922:0.01032)0.854:0.00508)1.000:0.00014,New.ReferenceOTU18883:0.00015)0.721:0.00015)0.850:0.00508,((New.ReferenceOTU26905:0.00016,(New.ReferenceOTU17738:0.00014,New.ReferenceOTU20982:0.01017)0.842:0.00511)0.869:0.00508,((((New.ReferenceOTU1795:0.00505,(((New.ReferenceOTU4400:0.00015,(New.ReferenceOTU12050:0.01024,(4392440:0.00504,((New.ReferenceOTU14076:0.01015,New.ReferenceOTU1030:0.00014)0.846:0.00511,New.ReferenceOTU1269:0.01534)0.842:0.00016)0.881:0.00015)0.837:0.00506)0.819:0.00016,((New.ReferenceOTU25607:0.00016,(New.ReferenceOTU5949:0.00015,New.ReferenceOTU26027:0.01027)0.843:0.00511)0.876:0.00508,((New.ReferenceOTU25950:0.00512,(New.ReferenceOTU67:0.01032,(New.ReferenceOTU26695:0.00014,(New.ReferenceOTU20052:0.00240,New.ReferenceOTU74:0.00014)1.000:0.00265)0.850:0.00014)0.324:0.00507)0.769:0.00014,(((((New.ReferenceOTU26005:0.00508,(New.ReferenceOTU27076:0.00014,94823:0.02446)0.357:0.01026)0.769:0.00509,(New.ReferenceOTU25575:0.01015,619073:0.00014)0.625:0.00015)0.108:0.00508,(New.ReferenceOTU25830:0.00015,((New.ReferenceOTU21461:0.00505,New.ReferenceOTU28089:0.01025)0.305:0.00014,(New.ReferenceOTU21860:0.01110,New.ReferenceOTU28992:0.02164)0.729:0.00430)0.885:0.01018)0.906:0.01038)0.514:0.00016,(New.ReferenceOTU29280:0.0,New.ReferenceOTU27339:0.0):0.00015)0.855:0.00508,New.ReferenceOTU26156:0.02611)1.000:0.00014)0.931:0.00015)0.341:0.00506)0.745:0.00497,New.ReferenceOTU350:0.00014)1.000:0.00010)0.233:0.00016,570446:0.01014)0.850:0.00512,New.ReferenceOTU2652:0.00506)0.698:0.00014,New.ReferenceOTU2773:0.00011)0.999:0.00015)0.403:0.00505)1.000:0.00014)0.859:0.00015)0.896:0.00014)0.814:0.01554)0.999:0.00015)0.934:0.00505,((((New.ReferenceOTU26922:0.00016,160599:0.01032)0.870:0.00508,(((1684589:0.00015,(((New.ReferenceOTU27242:0.01035,(3608623:0.00486,New.ReferenceOTU161:0.01582)0.745:0.00531)0.880:0.01033,(1106925:0.00016,((New.ReferenceOTU25782:0.00016,New.ReferenceOTU29786:0.00014)0.933:0.01010,(New.ReferenceOTU32311:0.01019,(278109:0.00504,514911:0.00504)0.627:0.00015)0.890:0.00508)0.434:0.00015)1.000:0.00016)0.844:0.00509,New.ReferenceOTU29330:0.02071)0.877:0.00016)0.901:0.00014,(278683:0.00998,(3992842:0.0,New.ReferenceOTU26924:0.0):0.02000)0.776:0.00781)0.819:0.00507,(New.ReferenceOTU27948:0.01017,277633:0.00016)0.772:0.00016)0.861:0.01018)0.830:0.00015,New.ReferenceOTU7593:0.00504)0.743:0.00016,(1845223:0.0,New.ReferenceOTU4:0.0):0.00014)0.909:0.00015)0.212:0.00016,((4310639:0.00014,(New.ReferenceOTU3981:0.00505,New.ReferenceOTU8742:0.03677)0.602:0.00014)0.709:0.00015,New.ReferenceOTU15831:0.00506)0.865:0.00512)0.883:0.00508)1.000:0.00014)0.629:0.00015,(New.ReferenceOTU36207:0.00514,(((((((New.ReferenceOTU20801:0.01528,(156200:0.0,New.ReferenceOTU27281:0.0):0.00014)0.845:0.00511,((156382:0.0,4368521:0.0,New.ReferenceOTU31624:0.0):0.00014,((New.ReferenceOTU20079:0.00506,823991:0.00506)0.861:0.00015,(New.ReferenceOTU29270:0.01536,(146277:0.00014,(New.ReferenceOTU22870:0.00486,152376:0.00014)0.155:0.00387)1.000:0.00142)0.960:0.00015)0.000:0.00014)0.857:0.00015)0.905:0.01015,(New.ReferenceOTU1767:0.02064,(4474035:0.01548,New.ReferenceOTU12354:0.00511)0.935:0.00014)0.884:0.01021)0.404:0.00014,((1110070:0.0,New.ReferenceOTU9463:0.0):0.00015,(548568:0.00681,177523:0.00506)0.808:0.00507)0.869:0.00506)0.392:0.00016,(((New.ReferenceOTU6705:0.02111,(((New.ReferenceOTU30473:0.00998,New.ReferenceOTU5277:0.01478)0.261:0.00162,New.ReferenceOTU30025:0.01050)0.919:0.00028,515916:0.00014)0.987:0.00465)0.881:0.00015,((New.ReferenceOTU4942:0.00515,New.ReferenceOTU544:0.00541)0.803:0.00506,((New.ReferenceOTU6787:0.00505,New.ReferenceOTU922:0.01650)0.897:0.00016,((New.ReferenceOTU4186:0.00506,(New.ReferenceOTU14500:0.00014,New.ReferenceOTU9047:0.00504)0.555:0.00014)0.840:0.00506,New.ReferenceOTU538:0.01019)0.259:0.00016)0.721:0.00014)0.844:0.00511)0.878:0.01019,(New.ReferenceOTU28672:0.00014,(832176:0.01065,New.ReferenceOTU7878:0.01066)0.780:0.00481)0.991:0.00015)0.835:0.00506)0.850:0.00507,New.ReferenceOTU34186:0.00505)0.348:0.00016,New.ReferenceOTU24732:0.01556)0.785:0.00510)0.801:0.00510)0.904:0.01016)0.851:0.00505)0.933:0.00015,((((((((New.ReferenceOTU7922:0.00016,(New.ReferenceOTU4803:0.01033,((((((741491:0.0,364720:0.0):0.00014,(((New.ReferenceOTU980:0.00955,(New.CleanUp.ReferenceOTU11215:0.01021,((New.ReferenceOTU11172:0.0,New.CleanUp.ReferenceOTU7263:0.0,303000:0.0,New.ReferenceOTU31144:0.0):0.00014,(New.ReferenceOTU7395:0.01021,New.ReferenceOTU2334:0.00508)0.710:0.00014)0.669:0.00016)0.789:0.00285)0.789:0.00285,(New.ReferenceOTU18126:0.00428,(New.CleanUp.ReferenceOTU2003:0.01027,New.ReferenceOTU8505:0.00512)0.798:0.00323)0.831:0.00322)1.000:0.00015,(90324:0.00014,(New.ReferenceOTU509:0.00530,New.ReferenceOTU6004:0.00389)0.424:0.00105)1.000:0.00012)0.899:0.00014)0.000:0.00016,(((New.ReferenceOTU4748:0.00507,New.ReferenceOTU951:0.00552)0.777:0.00507,New.ReferenceOTU37410:0.00507)0.282:0.00015,(New.ReferenceOTU14788:0.00509,New.ReferenceOTU14166:0.00508)0.799:0.00512)0.705:0.00014)0.916:0.00015,New.ReferenceOTU3728:0.01014)0.681:0.00015,((((New.ReferenceOTU6082:0.00273,New.ReferenceOTU3729:0.01493)0.790:0.00273,3689762:0.01530)0.779:0.00014,((New.ReferenceOTU9608:0.00505,New.ReferenceOTU37386:0.00506)0.895:0.00014,(((154568:0.00014,New.ReferenceOTU4387:0.00014)0.933:0.00015,New.ReferenceOTU3984:0.00504)0.454:0.00013,(New.ReferenceOTU3596:0.01612,(New.ReferenceOTU11201:0.00014,(New.ReferenceOTU3888:0.01026,New.ReferenceOTU7866:0.02070)0.422:0.00015)0.843:0.00505)0.910:0.00014)0.611:0.00015)0.773:0.00015)0.928:0.00014,(((((New.ReferenceOTU31186:0.00506,New.ReferenceOTU10545:0.01020)0.887:0.00016,((New.CleanUp.ReferenceOTU18783:0.00495,7616:0.00014)1.000:0.00011,(New.ReferenceOTU22655:0.01569,New.ReferenceOTU37966:0.00517)0.791:0.00502)0.745:0.00014)0.997:0.00016,(New.ReferenceOTU357:0.01072,(New.ReferenceOTU31929:0.00682,New.ReferenceOTU18135:0.01755)0.832:0.00810)0.394:0.00050)0.791:0.00285,New.ReferenceOTU37141:0.00956)0.791:0.00286,((242728:0.0,556130:0.0):0.00014,((New.ReferenceOTU4101:0.01548,New.ReferenceOTU12112:0.00509)0.770:0.00505,New.ReferenceOTU7493:0.01019)0.653:0.00014)0.746:0.00015)0.873:0.00512)0.421:0.00506)0.851:0.00511,((((New.CleanUp.ReferenceOTU1633:0.00506,New.CleanUp.ReferenceOTU1940:0.01028)0.944:0.00014,((239219:0.0,248278:0.0,4440843:0.0,New.CleanUp.ReferenceOTU86:0.0,New.ReferenceOTU9327:0.0):0.00014,((New.ReferenceOTU31661:0.00506,New.ReferenceOTU549:0.00014)0.831:0.00506,((295290:0.0,4345573:0.0):0.00014,(269926:0.00014,(((New.ReferenceOTU1739:0.01015,New.ReferenceOTU992:0.00506)0.883:0.00014,((223216:0.0,New.ReferenceOTU1241:0.0,New.CleanUp.ReferenceOTU10234:0.0):0.00014,((221673:0.00014,((357200:0.00014,(4352439:0.00014,New.ReferenceOTU8689:0.00441)0.004:0.00027)0.004:0.00010,(147327:0.0,2001897:0.0,311399:0.0):0.00014)0.006:0.00011)0.965:0.00015,New.CleanUp.ReferenceOTU68:0.01019)0.895:0.00014)0.000:0.00014)0.587:0.00016,New.ReferenceOTU4546:0.00505)1.000:0.00430)0.045:0.00066)1.000:0.00011)0.669:0.00014)1.000:0.00014)0.000:0.00015,((255361:0.00365,New.ReferenceOTU7523:0.00332)0.927:0.00332,537485:0.00506)0.883:0.00016)0.806:0.00014,(New.ReferenceOTU3770:0.00951,(New.ReferenceOTU13535:0.01609,(New.ReferenceOTU14411:0.02626,New.ReferenceOTU11424:0.00507)0.365:0.00014)0.775:0.00285)0.775:0.00284)0.466:0.00015)0.458:0.00505)0.906:0.00016)0.897:0.00015,(New.ReferenceOTU8312:0.00512,New.ReferenceOTU8772:0.00015)0.880:0.00508)0.851:0.00505,((581306:0.00014,(New.CleanUp.ReferenceOTU2291:0.0,New.ReferenceOTU3998:0.0):0.00016)0.732:0.00014,((New.ReferenceOTU26710:0.0,New.ReferenceOTU19068:0.0,New.ReferenceOTU1236:0.0):0.00014,((((150811:0.0,New.ReferenceOTU19112:0.0,New.CleanUp.ReferenceOTU18200:0.0):0.00014,(New.ReferenceOTU36081:0.01017,(New.ReferenceOTU16854:0.00506,New.ReferenceOTU14873:0.01536)0.284:0.00014)0.373:0.00014)0.683:0.00016,((New.ReferenceOTU23838:0.0,New.ReferenceOTU27869:0.0):0.00015,New.ReferenceOTU36045:0.01022)0.854:0.00504)1.000:0.00011,807705:0.00014)1.000:0.00497)0.870:0.00506)0.861:0.00512)0.091:0.00016,New.ReferenceOTU27370:0.00505)0.664:0.00016,(4449005:0.0,4301759:0.0,New.ReferenceOTU8463:0.0):0.00014)0.954:0.00015,(((((((((New.ReferenceOTU8013:0.01533,New.ReferenceOTU35269:0.00504)0.851:0.00014,((336977:0.0,4478083:0.0,New.ReferenceOTU760:0.0):0.00014,(((362891:0.00014,(New.ReferenceOTU17953:0.01537,((New.ReferenceOTU31360:0.0,New.ReferenceOTU9300:0.0,New.ReferenceOTU8436:0.0,192261:0.0,New.ReferenceOTU163:0.0):0.00014,(New.ReferenceOTU26355:0.00504,New.ReferenceOTU27519:0.00504)0.790:0.00014)1.000:0.00014)0.834:0.00497)1.000:0.00010,New.ReferenceOTU1058:0.02078)0.685:0.00015,((New.ReferenceOTU29437:0.00014,((276755:0.00014,2167664:0.01538)0.847:0.00511,New.ReferenceOTU23361:0.00505)0.690:0.00014)0.456:0.00014,((247681:0.00014,277602:0.00506)0.877:0.00508,(941901:0.00508,New.ReferenceOTU25966:0.00014)0.014:0.00508)0.970:0.00014)0.903:0.00505)0.911:0.00016)0.000:0.00014)1.000:0.00014,(((New.ReferenceOTU35923:0.02072,((278708:0.00014,((1070610:0.0,4296905:0.0,3240511:0.0,728254:0.0,1724167:0.0):0.00015,((New.ReferenceOTU35279:0.01559,(New.ReferenceOTU14059:0.00505,New.ReferenceOTU11127:0.00014)0.244:0.00014)0.615:0.00505,(New.ReferenceOTU2489:0.00014,((307425:0.00014,New.ReferenceOTU26363:0.01556)0.418:0.00508,(4430515:0.00014,New.ReferenceOTU30790:0.00452)1.000:0.00055)0.739:0.00015)1.000:0.00016)0.891:0.00512)1.000:0.00428)0.012:0.00068,4478572:0.00014)1.000:0.00010)0.937:0.00016,New.ReferenceOTU12920:0.00015)1.000:0.00014,((New.ReferenceOTU22722:0.00505,(New.CleanUp.ReferenceOTU16090:0.01551,New.ReferenceOTU10087:0.01551)0.746:0.00517)0.797:0.00504,((New.ReferenceOTU24068:0.0,New.ReferenceOTU29179:0.0):0.00015,((New.ReferenceOTU16997:0.00335,(((New.ReferenceOTU18697:0.00512,(1107314:0.00014,(4351055:0.00014,New.ReferenceOTU23590:0.02078)0.858:0.00016)0.886:0.00015)0.927:0.00336,(((New.CleanUp.ReferenceOTU15822:0.00506,1117089:0.00014)0.431:0.00016,(((New.ReferenceOTU8224:0.01542,574531:0.01014)0.917:0.00014,New.CleanUp.ReferenceOTU14029:0.00506)0.061:0.00014,New.ReferenceOTU26213:0.01030)0.856:0.00508)0.927:0.00337,New.ReferenceOTU20255:0.00337)0.348:0.00165)0.927:0.00341,(New.ReferenceOTU23845:0.01555,New.ReferenceOTU35869:0.00016)0.806:0.00510)0.932:0.00342)0.932:0.00335,(New.ReferenceOTU595:0.01301,(New.ReferenceOTU35598:0.00508,(558595:0.0,New.ReferenceOTU18550:0.0):0.00508)0.919:0.00344)1.000:0.00158)0.862:0.00014)0.880:0.00014)0.846:0.00508)0.407:0.00506)0.837:0.00508,(((New.ReferenceOTU27875:0.00515,(New.ReferenceOTU24524:0.01044,(New.ReferenceOTU32931:0.00014,New.ReferenceOTU5545:0.01204)0.790:0.00510)0.756:0.00509)0.770:0.00506,(New.ReferenceOTU13646:0.00511,(241556:0.00509,((New.ReferenceOTU4073:0.00504,((((570960:0.00014,(565635:0.00014,New.ReferenceOTU4182:0.01011)0.525:0.00014)0.920:0.00016,((((544130:0.0,New.ReferenceOTU4065:0.0,New.ReferenceOTU16094:0.0,New.ReferenceOTU4914:0.0):0.00014,((((New.ReferenceOTU4057:0.00015,(New.ReferenceOTU4108:0.01174,New.ReferenceOTU4883:0.03323)0.682:0.00366)0.437:0.00506,(New.ReferenceOTU3725:0.01530,((1012494:0.00014,(New.ReferenceOTU3988:0.01014,New.ReferenceOTU15668:0.02072)0.647:0.00015)0.898:0.00015,(((((New.ReferenceOTU4804:0.01429,New.ReferenceOTU15736:0.00817)0.797:0.00824,((New.ReferenceOTU15713:0.00014,New.ReferenceOTU8539:0.01017)0.848:0.00508,New.ReferenceOTU4693:0.01015)0.217:0.00014)0.899:0.00014,(New.ReferenceOTU4085:0.00505,(New.ReferenceOTU4050:0.02089,New.ReferenceOTU15730:0.00014)0.281:0.00505)0.896:0.00015)0.000:0.00014,4480288:0.00014)0.000:0.00015,(New.ReferenceOTU3795:0.00505,New.ReferenceOTU16015:0.01534)0.913:0.00014)0.519:0.00014)0.729:0.00014)0.863:0.00511)0.591:0.00015,(New.ReferenceOTU3635:0.01029,New.ReferenceOTU4695:0.01561)0.732:0.00508)0.781:0.00014,(New.ReferenceOTU4216:0.01013,(New.ReferenceOTU3838:0.00504,New.ReferenceOTU4823:0.01032)0.771:0.00514)0.910:0.00016)0.000:0.00014)0.000:0.00014,((New.ReferenceOTU6:0.00014,(New.ReferenceOTU4231:0.03134,New.ReferenceOTU4776:0.00266)0.245:0.00157)1.000:0.00100,(New.ReferenceOTU4005:0.00506,New.ReferenceOTU3673:0.01542)0.580:0.00016)0.960:0.00014)1.000:0.00014,((New.ReferenceOTU4811:0.02574,(New.ReferenceOTU15682:0.00014,New.ReferenceOTU3691:0.01020)0.858:0.00507)0.848:0.00011,New.ReferenceOTU3855:0.01013)0.817:0.00014)0.829:0.00014)0.441:0.00014,New.ReferenceOTU4840:0.02067)0.905:0.00336,(New.ReferenceOTU4721:0.00014,New.ReferenceOTU15807:0.00504)0.905:0.00336)0.905:0.00337)0.219:0.00015,New.ReferenceOTU4419:0.01022)0.798:0.00510)0.772:0.00514)0.775:0.00515)0.796:0.00513,((New.ReferenceOTU4711:0.00505,(((New.ReferenceOTU9508:0.00517,New.ReferenceOTU7745:0.01022)0.793:0.01033,(((((New.ReferenceOTU5230:0.01114,(New.ReferenceOTU29677:0.00015,New.CleanUp.ReferenceOTU13658:0.00014)0.866:0.01542)0.756:0.00504,((((313062:0.0,New.ReferenceOTU162:0.0):0.00014,((252341:0.00660,(New.ReferenceOTU35250:0.02087,New.ReferenceOTU19234:0.00510)0.994:0.00083)0.982:0.00417,New.CleanUp.ReferenceOTU12924:0.00505)0.901:0.00015)0.909:0.00014,(New.ReferenceOTU22408:0.01565,(New.ReferenceOTU9378:0.00505,(New.ReferenceOTU8823:0.01021,New.ReferenceOTU7689:0.00506)0.692:0.00014)0.774:0.00521)0.786:0.00497)0.831:0.00505,(258366:0.00014,(New.ReferenceOTU4739:0.00504,1012485:0.00565)0.438:0.00016)0.937:0.00014)0.207:0.00014)1.000:0.00010,New.CleanUp.ReferenceOTU17589:0.00676)1.000:0.00497,New.ReferenceOTU21800:0.00504)0.064:0.00015,New.ReferenceOTU19894:0.00505)0.836:0.00504)1.000:0.00014,New.ReferenceOTU22016:0.01528)0.882:0.00014)0.751:0.00016,(4031423:0.0,271272:0.0):0.00014)0.720:0.00014)0.878:0.00508)0.929:0.00016,((New.CleanUp.ReferenceOTU14478:0.02056,((97698:0.0,New.ReferenceOTU10661:0.0):0.00014,(New.ReferenceOTU31390:0.00507,New.ReferenceOTU35929:0.01547)0.597:0.00493)1.000:0.00015)0.902:0.00015,(New.ReferenceOTU23918:0.0,4473655:0.0,New.ReferenceOTU210:0.0,327055:0.0,311073:0.0):0.00014)0.000:0.00014)0.000:0.00015,((New.CleanUp.ReferenceOTU5189:0.00950,((New.ReferenceOTU8343:0.02136,202248:0.00014)0.823:0.01047,(835972:0.00015,(247606:0.00014,(New.ReferenceOTU35967:0.01018,(New.CleanUp.ReferenceOTU36:0.00015,(261428:0.01310,New.ReferenceOTU7751:0.01008)0.923:0.00016)0.812:0.00016)0.848:0.00512)0.723:0.00014)0.988:0.00016)0.778:0.00285)0.778:0.00285,(New.CleanUp.ReferenceOTU242:0.01017,(New.ReferenceOTU4617:0.01194,(New.ReferenceOTU18520:0.0,New.CleanUp.ReferenceOTU7338:0.0,New.ReferenceOTU164:0.0):0.00374)0.943:0.00132)0.269:0.00014)0.749:0.00016)0.888:0.00014,(((((203226:0.0,New.ReferenceOTU2576:0.0):0.00014,New.ReferenceOTU20157:0.01016)0.787:0.00505,New.ReferenceOTU29475:0.01054)0.780:0.00521,(278243:0.00504,(New.ReferenceOTU6897:0.0,4464428:0.0):0.00014)0.408:0.00014)0.900:0.00506,551501:0.00014)0.853:0.00506)0.846:0.00014,(New.ReferenceOTU35674:0.01026,(New.ReferenceOTU4184:0.01018,(New.ReferenceOTU21809:0.00015,(New.ReferenceOTU8137:0.00506,New.ReferenceOTU19353:0.00508)0.792:0.00506)0.861:0.00511)0.604:0.00014)0.165:0.00507)0.851:0.00507,(((((New.ReferenceOTU22213:0.01063,(New.ReferenceOTU23642:0.00533,New.ReferenceOTU26347:0.00493)0.780:0.00526)0.776:0.00495,New.ReferenceOTU6797:0.00509)0.767:0.00509,(((New.ReferenceOTU6027:0.00015,(New.ReferenceOTU10642:0.00014,New.ReferenceOTU8213:0.01560)0.831:0.00506)0.856:0.00506,New.ReferenceOTU32914:0.00505)0.882:0.00016,(((New.ReferenceOTU33276:0.00014,New.ReferenceOTU6268:0.00593)0.858:0.01027,(New.ReferenceOTU20277:0.01560,New.ReferenceOTU36333:0.00014)0.615:0.00508)0.927:0.00014,4360337:0.00014)0.000:0.00015)0.901:0.00014)0.867:0.00506,(((New.ReferenceOTU27162:0.00015,(New.ReferenceOTU20703:0.00014,(816228:0.00504,(New.ReferenceOTU26250:0.00507,New.ReferenceOTU34015:0.00506)0.784:0.00505)0.446:0.00016)0.852:0.00504)0.839:0.00508,(((((((537967:0.00512,552286:0.01022)0.228:0.00014,(New.ReferenceOTU26791:0.00016,(242665:0.00014,(3735930:0.03267,New.ReferenceOTU21285:0.00579)0.712:0.00443)0.920:0.01015)0.859:0.00508)0.796:0.00505,(New.ReferenceOTU27386:0.01021,New.ReferenceOTU25687:0.00506)0.786:0.00515)0.908:0.01034,New.ReferenceOTU18809:0.00015)0.497:0.01020,((New.ReferenceOTU22249:0.01566,340951:0.00515)0.775:0.00505,((((4478544:0.00016,(718758:0.00014,New.ReferenceOTU14606:0.00133)1.000:0.00374)0.217:0.00507,(New.ReferenceOTU7517:0.01015,(New.ReferenceOTU1107:0.00508,(((((New.ReferenceOTU2007:0.00014,(New.ReferenceOTU2088:0.00015,((((New.ReferenceOTU18318:0.00506,New.ReferenceOTU23903:0.00507)0.982:0.00014,(New.ReferenceOTU2564:0.01018,(560183:0.00014,(New.ReferenceOTU23597:0.01027,New.ReferenceOTU35537:0.00511)0.769:0.00505)0.563:0.00015)0.828:0.00509)0.198:0.00509,(((New.CleanUp.ReferenceOTU576:0.01015,New.ReferenceOTU2163:0.01018)0.934:0.00015,(4372735:0.0,New.ReferenceOTU1301:0.0):0.00016)0.892:0.00016,((144237:0.0,New.ReferenceOTU16:0.0,New.ReferenceOTU26:0.0,148618:0.0,New.ReferenceOTU25899:0.0):0.00015,594442:0.00014)0.825:0.00505)0.825:0.00510)0.230:0.00016,New.ReferenceOTU10195:0.01538)0.844:0.00508)0.849:0.00507)0.855:0.00510,(New.ReferenceOTU35472:0.01017,New.ReferenceOTU237:0.00648)0.361:0.00016)0.351:0.00507,(329297:0.00015,New.ReferenceOTU197:0.02083)0.833:0.00510)0.982:0.00015,(New.ReferenceOTU8282:0.0,New.ReferenceOTU36108:0.0):0.00014)0.884:0.00014,((New.ReferenceOTU22610:0.00507,(New.ReferenceOTU6464:0.00509,(((((((New.ReferenceOTU2074:0.00014,New.ReferenceOTU23186:0.01544)0.826:0.00506,((((New.ReferenceOTU8995:0.00015,(4413448:0.00014,New.ReferenceOTU9794:0.02630)0.842:0.00016)0.911:0.00505,(250968:0.00016,((New.ReferenceOTU29009:0.00506,(New.ReferenceOTU17888:0.00014,New.ReferenceOTU7476:0.01023)0.804:0.00507)0.797:0.00507,(New.ReferenceOTU8239:0.00524,New.ReferenceOTU9819:0.01037)0.787:0.00495)0.887:0.00015)0.425:0.00014)0.830:0.00016,(((New.ReferenceOTU1866:0.00512,New.ReferenceOTU18323:0.00014)0.987:0.00496,271040:0.00014)1.000:0.00011,(New.ReferenceOTU3400:0.00014,New.ReferenceOTU4855:0.02064)0.177:0.00016)0.411:0.00506)0.846:0.00508,((New.ReferenceOTU22592:0.00504,New.CleanUp.ReferenceOTU5761:0.00014)0.794:0.00518,(New.ReferenceOTU36230:0.00515,New.ReferenceOTU7452:0.00514)0.787:0.00502)0.792:0.00515)0.096:0.00015)0.636:0.00016,((((((593128:0.00014,New.ReferenceOTU29568:0.00505)0.937:0.00338,(225004:0.00014,((539642:0.01021,((1783754:0.0,342284:0.0):0.00014,(New.ReferenceOTU14046:0.00506,New.ReferenceOTU31612:0.01013)0.794:0.00014)0.676:0.00016)0.957:0.00010,535870:0.00014)0.000:0.00317)0.002:0.00010)0.937:0.00337,(New.ReferenceOTU8046:0.00508,(New.ReferenceOTU26120:0.00505,(New.ReferenceOTU27163:0.0,New.ReferenceOTU14965:0.0):0.00014)0.831:0.00016)0.179:0.00512)0.987:0.00016,((New.ReferenceOTU37607:0.0,3931106:0.0,New.ReferenceOTU32538:0.0,147791:0.0,4393740:0.0):0.00014,(New.ReferenceOTU23438:0.00507,New.ReferenceOTU26681:0.00504)0.897:0.00013)0.891:0.00014)0.924:0.00014,(((New.ReferenceOTU754:0.00319,1120699:0.00014)1.000:0.00186,((278770:0.0,New.ReferenceOTU24119:0.0):0.00014,(New.ReferenceOTU2593:0.00506,New.ReferenceOTU19304:0.00505)0.905:0.00014)0.874:0.00016)0.131:0.00016,(751147:0.00014,4389757:0.00438)1.000:0.00069)0.851:0.00508)0.943:0.01016,((New.ReferenceOTU24261:0.01544,New.ReferenceOTU22518:0.00014)0.857:0.00508,(New.ReferenceOTU33008:0.00015,(((645175:0.0,New.ReferenceOTU26216:0.0):0.00512,((New.ReferenceOTU15661:0.00015,(New.ReferenceOTU21975:0.01211,New.ReferenceOTU23328:0.01029)0.878:0.01033)0.855:0.00504,719841:0.00016)0.749:0.00015)0.942:0.01015,(New.ReferenceOTU11654:0.00016,(New.ReferenceOTU8840:0.02064,(((((New.ReferenceOTU15225:0.00014,(149057:0.00504,New.ReferenceOTU16039:0.01539)0.906:0.00015)0.807:0.00016,(((New.ReferenceOTU118:0.00506,(New.ReferenceOTU15819:0.00014,New.ReferenceOTU3639:0.00504)0.275:0.00014)0.891:0.00508,((551733:0.0,New.ReferenceOTU37:0.0,712652:0.0):0.00016,814571:0.00506)0.267:0.00014)0.869:0.00512,(((562993:0.00014,New.ReferenceOTU9573:0.02075)0.880:0.00015,(New.ReferenceOTU9909:0.00506,New.ReferenceOTU27564:0.01020)0.637:0.00015)1.000:0.00014,((248016:0.00015,113083:0.00014)0.836:0.00015,(New.ReferenceOTU12756:0.01013,New.ReferenceOTU3621:0.02388)0.884:0.00014)0.858:0.00512)0.213:0.00509)0.117:0.00015)0.939:0.01015,(New.ReferenceOTU27510:0.01534,(New.ReferenceOTU4071:0.01531,(101210:0.00595,New.ReferenceOTU31466:0.01009)0.913:0.00015)0.022:0.00015)0.849:0.00508)0.041:0.00015,(539488:0.0,New.ReferenceOTU2155:0.0):0.00014)0.847:0.00509,New.ReferenceOTU23927:0.01016)0.370:0.00014)0.830:0.00510)0.896:0.00508)0.936:0.00014)0.271:0.00014)0.009:0.00016)0.266:0.01014)0.905:0.01016,((New.ReferenceOTU392:0.01023,(New.ReferenceOTU22949:0.00363,New.ReferenceOTU22739:0.00332)0.922:0.00332)0.185:0.00014,New.ReferenceOTU27203:0.01542)0.844:0.00508)0.678:0.00016,((((New.ReferenceOTU18931:0.00511,(New.ReferenceOTU27103:0.00016,((577330:0.0,New.ReferenceOTU61:0.0):0.00014,New.ReferenceOTU33085:0.01536)0.988:0.00015)0.995:0.00016)0.415:0.00506,((New.ReferenceOTU26045:0.00284,New.ReferenceOTU26384:0.00950)0.788:0.00285,((New.ReferenceOTU19274:0.0,New.ReferenceOTU35956:0.0,New.ReferenceOTU5302:0.0,New.ReferenceOTU18645:0.0,New.ReferenceOTU10542:0.0):0.00014,(((New.ReferenceOTU27084:0.00284,New.ReferenceOTU28477:0.01007)0.774:0.00284,(New.ReferenceOTU510:0.00527,((New.ReferenceOTU23191:0.0,New.CleanUp.ReferenceOTU16060:0.0):0.00014,New.CleanUp.ReferenceOTU13126:0.01533)1.000:0.00327)1.000:0.00180)0.751:0.00015,((New.ReferenceOTU27146:0.00505,(New.ReferenceOTU26694:0.01032,New.ReferenceOTU20853:0.01017)0.112:0.00015)0.845:0.00506,New.ReferenceOTU25704:0.01542)0.888:0.00014)0.543:0.00016)0.703:0.00016)0.861:0.00511)1.000:0.00014,768124:0.00504)0.571:0.00015,((New.ReferenceOTU2224:0.00015,(New.ReferenceOTU21577:0.01029,New.ReferenceOTU29415:0.00512)0.672:0.00015)0.865:0.00505,(New.ReferenceOTU19544:0.00510,New.ReferenceOTU26730:0.01027)0.778:0.00508)0.886:0.00014)0.000:0.00010)0.000:0.00014,(4300027:0.0,4358875:0.0,New.ReferenceOTU6781:0.0,320758:0.0,4412058:0.0,New.ReferenceOTU26415:0.0):0.00014)0.766:0.00015,(New.ReferenceOTU28170:0.00014,(New.ReferenceOTU28060:0.00530,New.ReferenceOTU28044:0.00333)0.268:0.00159)1.000:0.00011)0.795:0.00510)0.801:0.00508)0.934:0.00016,New.ReferenceOTU1307:0.02642)0.834:0.00508)0.881:0.01034)0.889:0.01035)0.638:0.00015)0.839:0.00508,((((((New.ReferenceOTU19635:0.01015,New.ReferenceOTU11338:0.01528)0.895:0.00014,(New.ReferenceOTU33426:0.00504,New.ReferenceOTU14310:0.01553)0.540:0.00015)0.718:0.00015,New.ReferenceOTU3738:0.00507)0.847:0.00512,(((203468:0.0,4341154:0.0,89831:0.0,4306792:0.0):0.00014,((New.ReferenceOTU14960:0.01019,New.ReferenceOTU36004:0.01028)0.914:0.00014,New.ReferenceOTU34182:0.00505)0.954:0.00016)0.834:0.00010,New.ReferenceOTU1342:0.00505)0.225:0.00014)0.863:0.00507,New.ReferenceOTU11804:0.00015)0.952:0.00014,((((((New.ReferenceOTU14577:0.02075,(((533745:0.00014,(((New.CleanUp.ReferenceOTU7500:0.00014,New.ReferenceOTU7962:0.00505)0.824:0.00014,New.ReferenceOTU23817:0.01541)0.830:0.00512,New.ReferenceOTU11066:0.00507)0.719:0.00016)1.000:0.00014,(New.ReferenceOTU11691:0.01564,(New.ReferenceOTU4030:0.00506,New.ReferenceOTU423:0.00016)0.769:0.00506)0.465:0.01038)0.867:0.00500,New.ReferenceOTU7544:0.00015)0.931:0.03592)0.934:0.05337,(New.ReferenceOTU7368:0.02113,(New.ReferenceOTU3979:0.00016,(New.ReferenceOTU14001:0.00510,New.ReferenceOTU3918:0.00510)0.822:0.00508)0.851:0.01046)0.801:0.01273)0.767:0.00856,((((New.ReferenceOTU2353:0.01520,1147180:0.06851)0.894:0.01648,(((New.ReferenceOTU14287:0.02623,New.ReferenceOTU23365:0.00015)0.768:0.00498,(((New.ReferenceOTU23334:0.01048,New.ReferenceOTU7427:0.01029)0.868:0.01046,((New.ReferenceOTU1624:0.02117,New.ReferenceOTU33361:0.01043)0.898:0.01562,(New.ReferenceOTU4106:0.00504,New.ReferenceOTU7006:0.00014)0.983:0.00014)0.900:0.01036)0.766:0.00512,(((New.ReferenceOTU7227:0.01585,((New.ReferenceOTU33446:0.02054,((New.ReferenceOTU2319:0.01011,(((New.ReferenceOTU10223:0.00523,New.ReferenceOTU14569:0.01048)0.781:0.00502,New.ReferenceOTU10251:0.01022)0.793:0.00016,((New.ReferenceOTU3331:0.00505,New.ReferenceOTU17665:0.00505)0.863:0.00015,(New.ReferenceOTU9090:0.01022,(((New.ReferenceOTU10121:0.0,New.ReferenceOTU33173:0.0):0.00016,(New.ReferenceOTU373:0.00511,(New.ReferenceOTU34676:0.00646,New.ReferenceOTU7375:0.00472)0.925:0.00034)0.920:0.01030)0.949:0.00421,New.ReferenceOTU626:0.00646)0.935:0.00084)0.656:0.00015)0.440:0.00014)0.938:0.00015)0.903:0.01014,((New.ReferenceOTU4406:0.00014,(((New.ReferenceOTU15683:0.00014,(New.ReferenceOTU32258:0.01554,New.ReferenceOTU9854:0.00015)0.437:0.01014)0.852:0.00505,New.ReferenceOTU4077:0.00014)0.879:0.00505,((New.ReferenceOTU3761:0.00514,(190843:0.00015,New.ReferenceOTU5904:0.01546)0.818:0.00510)0.799:0.00509,((New.ReferenceOTU11087:0.02061,New.ReferenceOTU26129:0.00271)0.756:0.00269,New.ReferenceOTU7197:0.00516)0.254:0.00512)0.998:0.00014)0.878:0.00014)0.938:0.00016,New.ReferenceOTU21877:0.00504)0.895:0.00014)0.854:0.00507)0.842:0.00015,(New.ReferenceOTU1902:0.00541,(New.ReferenceOTU23391:0.00014,New.ReferenceOTU17635:0.00505)0.766:0.00482)0.950:0.01585)0.920:0.01059)0.870:0.00012,New.ReferenceOTU6650:0.00991)0.306:0.00515,New.ReferenceOTU32708:0.00463)0.773:0.00561)0.777:0.00527)0.932:0.01737,((4444546:0.01694,(834257:0.00014,(New.ReferenceOTU11025:0.05178,(New.ReferenceOTU1651:0.00496,New.ReferenceOTU17960:0.01567)0.923:0.01611)0.824:0.01036)0.770:0.00636)0.950:0.02696,((New.ReferenceOTU23618:0.01605,(New.ReferenceOTU4417:0.02150,(New.ReferenceOTU1628:0.00897,(New.ReferenceOTU7559:0.01425,New.ReferenceOTU4100:0.00652)0.714:0.01048)0.758:0.00656)0.851:0.01016)0.914:0.02441,(((3328102:0.00015,(New.ReferenceOTU18671:0.00532,585722:0.03198)0.800:0.00482)0.912:0.01555,(New.ReferenceOTU23674:0.04132,(274528:0.02211,New.ReferenceOTU35504:0.00966)0.476:0.01034)0.794:0.00760)0.438:0.00015,((New.ReferenceOTU23734:0.02473,New.ReferenceOTU35448:0.05473)0.893:0.01880,(New.ReferenceOTU34145:0.01410,((New.ReferenceOTU23375:0.02253,(((New.ReferenceOTU23235:0.01221,New.ReferenceOTU35109:0.01360)0.926:0.02087,(((648164:0.0,New.ReferenceOTU2231:0.0):0.01036,(New.ReferenceOTU26392:0.02609,(4381902:0.00014,(New.ReferenceOTU23599:0.01021,New.ReferenceOTU25604:0.00506)0.860:0.00014)0.877:0.00015)0.144:0.00505)0.868:0.01033,(New.ReferenceOTU26344:0.01022,(New.ReferenceOTU2131:0.00015,New.ReferenceOTU26360:0.00505)0.916:0.00508)0.940:0.00016)0.918:0.02307)0.907:0.01761,((New.ReferenceOTU32202:0.01043,((New.ReferenceOTU18481:0.00506,New.ReferenceOTU32232:0.00510)0.887:0.01042,(3290338:0.01028,New.ReferenceOTU31369:0.00015)0.878:0.01039)0.775:0.00500)0.910:0.01577,(((4311980:0.00014,530479:0.00504)0.858:0.00511,(New.ReferenceOTU8971:0.01030,(New.ReferenceOTU23894:0.02616,(New.ReferenceOTU22565:0.01038,((New.ReferenceOTU147:0.00014,769341:0.02078)0.040:0.00510,((4405172:0.00014,(253018:0.00014,(New.ReferenceOTU27922:0.01010,New.ReferenceOTU29539:0.01539)0.815:0.00015)0.809:0.00016)0.918:0.00016,New.ReferenceOTU1787:0.00504)0.709:0.00015)0.881:0.01038)0.810:0.00504)0.218:0.00014)0.223:0.00508)1.000:0.00015,New.ReferenceOTU23962:0.00015)0.785:0.00515)0.856:0.01186)0.863:0.01049)0.870:0.01515,((((((4296853:0.00014,(149001:0.00014,New.ReferenceOTU23441:0.00346)0.000:0.00137)1.000:0.00020,(New.ReferenceOTU824:0.00014,New.ReferenceOTU5145:0.00506)0.315:0.00015)0.795:0.00015,(307096:0.0,4465584:0.0,792011:0.0,770526:0.0,New.ReferenceOTU26892:0.0):0.00512)0.959:0.00492,New.ReferenceOTU29077:0.01331)1.000:0.00015,544098:0.00016)0.779:0.00497,(New.ReferenceOTU25929:0.00955,(New.ReferenceOTU22066:0.00506,329145:0.00016)0.765:0.00251)0.764:0.00341)0.919:0.02018)0.437:0.01035)0.777:0.00665)0.870:0.01045)0.923:0.01961)0.901:0.01865)0.768:0.00651)0.815:0.00919)0.773:0.00513,((New.ReferenceOTU32577:0.09388,(((4416311:0.00509,(1108268:0.00512,(New.ReferenceOTU20199:0.00014,(New.ReferenceOTU28637:0.00493,580346:0.00014)1.000:0.00012)0.832:0.00014)0.781:0.00513)0.900:0.01034,(New.ReferenceOTU26617:0.00512,(New.ReferenceOTU19137:0.00016,New.ReferenceOTU6707:0.01014)0.853:0.01020)0.138:0.00511)0.945:0.00016,(((((((New.ReferenceOTU6633:0.01013,(New.ReferenceOTU24478:0.02466,New.ReferenceOTU26894:0.01210)0.729:0.00880)0.901:0.00016,((111849:0.00504,((2374555:0.0,New.ReferenceOTU131:0.0):0.00014,((307098:0.00015,New.ReferenceOTU25890:0.01020)0.844:0.00505,(New.ReferenceOTU29368:0.00514,(New.ReferenceOTU27737:0.02160,New.ReferenceOTU25144:0.01109)0.722:0.00423)0.808:0.00514)0.924:0.00015)0.952:0.00015)0.285:0.00015,((((New.ReferenceOTU21836:0.01580,(New.ReferenceOTU36932:0.01560,New.ReferenceOTU19479:0.00517)0.773:0.00528)0.788:0.00489,1108872:0.01017)0.705:0.00014,(New.ReferenceOTU26033:0.00290,New.ReferenceOTU29906:0.01191)1.000:0.00216)1.000:0.00016,((New.ReferenceOTU18932:0.00513,((New.ReferenceOTU6584:0.01016,(109288:0.00362,New.ReferenceOTU5214:0.00650)0.921:0.00146)0.822:0.00520,(New.ReferenceOTU19241:0.00014,New.ReferenceOTU27198:0.02100)0.465:0.00515)0.774:0.00496)0.802:0.00521,(New.ReferenceOTU31727:0.01525,(New.ReferenceOTU20689:0.00495,New.ReferenceOTU32543:0.00518)0.385:0.00508)0.887:0.00014)0.319:0.00507)0.861:0.00501)0.827:0.00513)0.903:0.01024,((((((((570415:0.00509,(New.ReferenceOTU26021:0.02635,New.ReferenceOTU27276:0.00508)0.334:0.00511)1.000:0.00015,((1110256:0.0,New.ReferenceOTU26002:0.0,805279:0.0):0.00014,((New.ReferenceOTU28074:0.00507,(New.ReferenceOTU29111:0.02063,((New.ReferenceOTU28151:0.00674,(New.ReferenceOTU26220:0.02059,New.ReferenceOTU29262:0.00271)0.023:0.00011)0.000:0.00014,New.ReferenceOTU28245:0.01304)0.309:0.00223)0.016:0.00018)0.521:0.00016,(4321782:0.00014,824640:0.00303)1.000:0.00200)0.501:0.00014)0.919:0.00014)0.911:0.00505,(New.ReferenceOTU28801:0.00014,(New.ReferenceOTU18824:0.01016,(4314921:0.00178,New.ReferenceOTU26547:0.01945)0.803:0.00481)0.922:0.00015)0.879:0.00016)0.399:0.00014,((New.ReferenceOTU27944:0.00013,(New.ReferenceOTU25633:0.01017,New.ReferenceOTU25828:0.00508)0.673:0.00016)0.710:0.00014,((New.ReferenceOTU25931:0.0,4322232:0.0):0.00015,New.ReferenceOTU26187:0.01543)0.831:0.00511)0.854:0.00506)0.993:0.02090,521932:0.02116)0.999:0.00016,(New.ReferenceOTU26855:0.01019,(((New.ReferenceOTU7198:0.00506,(((New.ReferenceOTU18667:0.0,New.ReferenceOTU29269:0.0):0.00014,New.ReferenceOTU24567:0.00506)0.884:0.00512,(((New.ReferenceOTU29156:0.00643,New.ReferenceOTU5209:0.01086)0.730:0.00015,New.ReferenceOTU20812:0.01017)0.843:0.00511,(New.ReferenceOTU19482:0.00014,((New.ReferenceOTU25997:0.00506,((334143:0.0,New.ReferenceOTU22164:0.0,New.ReferenceOTU28777:0.0):0.00014,(New.ReferenceOTU19330:0.00951,New.ReferenceOTU27212:0.00285)0.780:0.00285)0.133:0.00015)0.830:0.00505,New.ReferenceOTU28634:0.00506)0.859:0.00014)0.915:0.00015)0.444:0.00505)0.789:0.00014)0.753:0.00014,(832660:0.0,New.ReferenceOTU24185:0.0):0.00014)0.918:0.00015,((New.ReferenceOTU25584:0.01021,(New.ReferenceOTU26060:0.00014,New.ReferenceOTU28483:0.01018)0.900:0.00016)0.117:0.00504,(New.ReferenceOTU18226:0.00508,New.ReferenceOTU28171:0.01021)0.934:0.01548)0.749:0.00511)0.954:0.02664)0.354:0.01591)0.473:0.01006,(((163348:0.00014,((New.ReferenceOTU26918:0.00508,New.ReferenceOTU26321:0.00508)0.791:0.00505,New.ReferenceOTU18572:0.00506)0.910:0.00015)0.942:0.00016,(New.ReferenceOTU28192:0.02784,New.ReferenceOTU24844:0.01219)0.696:0.00442)0.769:0.00511,(New.ReferenceOTU26340:0.02092,((586918:0.0,New.ReferenceOTU26128:0.0):0.00014,(New.ReferenceOTU28011:0.01031,New.ReferenceOTU26684:0.00505)0.896:0.00014)0.959:0.00014)0.963:0.01583)0.795:0.00509)1.000:0.00015,((((112173:0.00482,4381802:0.01201)1.000:0.00025,(New.ReferenceOTU28140:0.02729,((New.ReferenceOTU21332:0.00532,(153651:0.01065,New.ReferenceOTU24220:0.00478)0.782:0.00523)0.772:0.00519,((((New.ReferenceOTU26822:0.00513,New.ReferenceOTU19317:0.01033)0.779:0.00508,(589224:0.01613,New.ReferenceOTU29601:0.01010)0.700:0.00016)0.244:0.00014,(New.ReferenceOTU28470:0.00014,(New.ReferenceOTU25716:0.01019,New.ReferenceOTU27859:0.01035)0.550:0.00015)0.907:0.00505)1.000:0.00010,192062:0.00014)0.898:0.00528)0.777:0.00484)1.000:0.00015)0.389:0.00509,((New.ReferenceOTU29734:0.01314,((114153:0.01998,((359322:0.00507,4360561:0.00016)0.884:0.01143,New.ReferenceOTU27310:0.02533)0.780:0.01039)0.832:0.01146,(New.ReferenceOTU27121:0.01572,(New.ReferenceOTU18910:0.00016,(((((New.ReferenceOTU24513:0.01023,New.ReferenceOTU26997:0.02090)0.557:0.00502,New.ReferenceOTU5448:0.00675)1.000:0.00016,3821572:0.00593)0.229:0.00014,(151807:0.00015,New.ReferenceOTU21596:0.01030)0.876:0.00505)0.978:0.02084,(4473459:0.00014,(687846:0.01032,New.ReferenceOTU26118:0.00506)0.377:0.00014)0.933:0.00015)0.913:0.01002)0.377:0.01012)0.972:0.02698)0.924:0.00016)0.797:0.00777,New.ReferenceOTU25785:0.00631)0.803:0.00763)0.739:0.00015,(3328096:0.00596,(580957:0.00014,((((4340924:0.0,4385771:0.0,New.ReferenceOTU26647:0.0):0.00015,(((1116887:0.0,4272403:0.0,New.ReferenceOTU27192:0.0):0.00014,(New.ReferenceOTU27618:0.00505,607760:0.00504)0.871:0.00013)0.887:0.00014,(337873:0.00014,New.ReferenceOTU28797:0.01038)0.931:0.00015)0.889:0.00512)1.000:0.00086,4439912:0.00676)0.161:0.00384,(4310916:0.0,684320:0.0):0.00014)0.000:0.00011)0.061:0.00011)1.000:0.00012)0.849:0.00506)0.858:0.00507)0.395:0.00016,((New.ReferenceOTU4414:0.05314,(((((New.ReferenceOTU18700:0.00271,(New.ReferenceOTU38385:0.02665,New.ReferenceOTU7217:0.02112)0.842:0.00947)0.749:0.00298,New.ReferenceOTU32279:0.01573)0.834:0.01016,((New.ReferenceOTU34417:0.03041,(New.ReferenceOTU31180:0.00511,(New.ReferenceOTU3823:0.01026,((New.ReferenceOTU30815:0.01983,New.ReferenceOTU5415:0.01346)0.797:0.00618,New.ReferenceOTU6295:0.01820)0.876:0.00016)0.804:0.00508)0.823:0.00299)0.746:0.00231,New.ReferenceOTU18543:0.00015)0.767:0.00548)0.545:0.00521,New.ReferenceOTU14999:0.01094)0.481:0.00015,New.ReferenceOTU33662:0.02394)0.936:0.02972)0.874:0.02157,New.ReferenceOTU20184:0.01770)0.418:0.00943)0.930:0.01020,(((4294819:0.01383,(2920449:0.00503,New.ReferenceOTU21830:0.00523)0.780:0.00703)0.886:0.01405,New.ReferenceOTU20308:0.00507)0.840:0.00016,((((New.ReferenceOTU18396:0.01538,New.ReferenceOTU33005:0.00016)0.355:0.00507,New.ReferenceOTU18485:0.02074)0.678:0.00015,(((((New.ReferenceOTU26500:0.00507,259658:0.00505)0.883:0.00014,(549410:0.0,New.ReferenceOTU22155:0.0,2167662:0.0,New.ReferenceOTU21617:0.0,3592856:0.0,New.ReferenceOTU20067:0.0,New.ReferenceOTU21960:0.0):0.00014)0.945:0.00014,(New.ReferenceOTU24070:0.00496,(New.ReferenceOTU1091:0.01009,New.ReferenceOTU20850:0.01574)0.863:0.01591)1.000:0.00014)0.000:0.00014,((((((New.ReferenceOTU18921:0.0,566769:0.0):0.00014,(New.ReferenceOTU37184:0.00504,New.ReferenceOTU6774:0.00504)0.895:0.00014)0.927:0.00011,((New.ReferenceOTU32401:0.01070,(New.ReferenceOTU301:0.00256,(New.ReferenceOTU1606:0.00732,New.ReferenceOTU5055:0.01859)0.867:0.00533)0.880:0.00535)0.828:0.00015,(((New.ReferenceOTU31499:0.02082,New.ReferenceOTU31758:0.01017)0.913:0.00014,New.ReferenceOTU38366:0.01018)0.795:0.00014,((New.ReferenceOTU18292:0.00504,(164969:0.00014,((((New.ReferenceOTU38034:0.00016,(New.ReferenceOTU6907:0.00014,New.ReferenceOTU6942:0.00512)0.921:0.01027)0.853:0.00504,(328502:0.00505,New.ReferenceOTU6730:0.00504)0.720:0.00016)0.849:0.00508,(New.ReferenceOTU20172:0.00014,(New.ReferenceOTU24052:0.00014,New.ReferenceOTU36429:0.02078)0.857:0.00507)0.361:0.00014)0.861:0.00512,(New.ReferenceOTU18633:0.00015,New.ReferenceOTU20923:0.02614)0.905:0.01021)1.000:0.00016)0.878:0.00015)0.835:0.00508,(577335:0.01024,((626983:0.0,New.ReferenceOTU22072:0.0,4425258:0.0):0.00014,(New.ReferenceOTU29400:0.00504,New.ReferenceOTU6785:0.01539)0.946:0.00014)0.720:0.00014)0.692:0.00016)0.275:0.00506)0.827:0.00508)0.608:0.00015)0.918:0.00015,(New.ReferenceOTU6885:0.02051,4439294:0.00593)0.966:0.00015)0.871:0.00512,(New.ReferenceOTU21499:0.00014,New.ReferenceOTU20137:0.00512)0.391:0.00507)0.901:0.00014,((New.ReferenceOTU30038:0.01358,(New.ReferenceOTU37972:0.00015,(New.ReferenceOTU33022:0.00521,New.ReferenceOTU36332:0.01041)0.792:0.00500)1.000:0.00728)1.000:0.00291,(New.ReferenceOTU29848:0.00600,((New.ReferenceOTU18922:0.00505,New.ReferenceOTU38141:0.00014)0.242:0.00015,(1104662:0.02112,(4401013:0.00014,New.ReferenceOTU27343:0.01567)0.698:0.00510)0.767:0.00511)0.791:0.00504)0.888:0.01022)0.900:0.00015)0.615:0.00015)0.000:0.00014,(New.ReferenceOTU6570:0.00506,(164832:0.00285,(((4353565:0.0,New.CleanUp.ReferenceOTU14293:0.0):0.00015,(New.ReferenceOTU36949:0.01031,((New.ReferenceOTU19264:0.01022,(New.ReferenceOTU19447:0.01026,New.ReferenceOTU32846:0.02064)0.108:0.00014)0.898:0.00506,(New.ReferenceOTU36644:0.02649,(New.ReferenceOTU23130:0.00653,New.ReferenceOTU36920:0.00516)0.845:0.00513)0.739:0.00014)0.852:0.00505)0.712:0.00015)0.799:0.00014,(New.ReferenceOTU31206:0.02055,(New.ReferenceOTU22112:0.00014,New.ReferenceOTU18457:0.00506)0.768:0.00014)0.840:0.00511)0.927:0.00955)0.077:0.00285)0.709:0.00015)0.935:0.00014)0.783:0.00507,(((535754:0.01023,(((4330745:0.00597,(New.ReferenceOTU32148:0.01970,4401807:0.04966)0.931:0.00015)0.455:0.00015,153074:0.00014)0.943:0.00016,(((((New.ReferenceOTU19711:0.02067,New.ReferenceOTU19282:0.01014)0.921:0.00014,552492:0.00014)0.676:0.00014,New.ReferenceOTU18675:0.00509)0.864:0.00512,(((((New.ReferenceOTU26266:0.00505,(New.ReferenceOTU29327:0.00512,New.ReferenceOTU25420:0.01086)0.745:0.00015)0.851:0.00507,(New.ReferenceOTU35875:0.00507,(New.ReferenceOTU31278:0.00506,((1105285:0.01577,New.ReferenceOTU28132:0.01856)0.864:0.01014,(New.ReferenceOTU24640:0.00014,(New.ReferenceOTU24296:0.00535,New.ReferenceOTU5363:0.01978)1.000:0.00093)0.895:0.00016)0.853:0.00512)0.796:0.00015)0.315:0.00505)1.000:0.00014,((New.ReferenceOTU37473:0.00537,New.ReferenceOTU37447:0.01577)0.777:0.00485,(New.ReferenceOTU30054:0.00016,((New.ReferenceOTU36663:0.01023,(New.ReferenceOTU5139:0.01917,New.ReferenceOTU34680:0.02634)0.996:0.00016)0.448:0.00506,New.ReferenceOTU19929:0.01019)0.885:0.00014)0.733:0.00015)0.854:0.00507)0.891:0.00014,((New.ReferenceOTU18976:0.00505,New.ReferenceOTU25870:0.00504)0.872:0.00012,(4322879:0.0,537262:0.0):0.00014)0.000:0.00015)0.894:0.00014,((New.ReferenceOTU29924:0.00639,(New.ReferenceOTU5580:0.01067,(((New.ReferenceOTU5779:0.00646,(New.ReferenceOTU5199:0.01945,(New.ReferenceOTU24467:0.03139,New.ReferenceOTU28851:0.03318)0.580:0.00015)0.179:0.00016)0.933:0.00011,New.ReferenceOTU31476:0.00014)0.354:0.00513,New.ReferenceOTU21911:0.00511)1.000:0.00133)0.000:0.00356)0.954:0.00011,(New.ReferenceOTU7055:0.02636,New.ReferenceOTU33089:0.00015)0.858:0.01010)0.141:0.00015)0.879:0.00506)0.727:0.00014,(New.ReferenceOTU22650:0.0,368517:0.0,756606:0.0):0.00014)0.892:0.00014)0.864:0.01024)0.793:0.00509,(546852:0.00014,(New.ReferenceOTU1349:0.00366,New.ReferenceOTU30950:0.00651)0.996:0.00145)0.911:0.00506)0.447:0.00015,((((4370289:0.00650,(New.ReferenceOTU4552:0.00014,275331:0.01059)0.926:0.01367)0.937:0.00016,644682:0.01069)0.805:0.00684,(((New.ReferenceOTU26630:0.00014,193460:0.00014)0.758:0.00014,(New.ReferenceOTU29020:0.01023,(4107873:0.00014,New.ReferenceOTU25992:0.01023)0.853:0.00511)0.743:0.00015)0.810:0.00506,(((4450388:0.0,4483850:0.0):0.00014,(((4418161:0.00014,New.ReferenceOTU28816:0.00292)1.000:0.00237,(((New.ReferenceOTU22281:0.00014,New.ReferenceOTU32445:0.01387)0.837:0.01218,156126:0.00015)0.463:0.00015,((New.ReferenceOTU26509:0.00506,(252236:0.00014,(New.CleanUp.ReferenceOTU16343:0.00329,New.ReferenceOTU5271:0.00629)0.330:0.00165)0.078:0.00011)0.752:0.00016,New.ReferenceOTU33842:0.01072)0.838:0.00512)0.873:0.00509)0.918:0.00014,(New.ReferenceOTU7015:0.00505,New.ReferenceOTU26557:0.01015)0.886:0.00014)1.000:0.00014)0.876:0.00014,((((New.CleanUp.ReferenceOTU4230:0.00505,((New.ReferenceOTU32880:0.0,New.ReferenceOTU4989:0.0):0.00014,((((New.ReferenceOTU6675:0.01018,(New.ReferenceOTU21838:0.01030,New.ReferenceOTU26320:0.00506)0.225:0.00015)0.186:0.00506,(((((547997:0.00593,(New.ReferenceOTU37332:0.00016,New.ReferenceOTU5043:0.02285)0.829:0.01003)0.903:0.00016,(New.ReferenceOTU29409:0.00015,New.ReferenceOTU32602:0.01542)0.832:0.00505)0.204:0.00016,775188:0.00505)0.854:0.00512,(813508:0.00014,(New.ReferenceOTU6846:0.00508,(578278:0.00014,New.ReferenceOTU31480:0.00014)0.797:0.00508)0.777:0.00507)0.171:0.00014)0.863:0.00508,(306423:0.0,4385936:0.0,New.ReferenceOTU6709:0.0):0.00014)0.559:0.00015)0.799:0.00514,(New.ReferenceOTU30755:0.00015,New.ReferenceOTU23466:0.01554)0.222:0.00517)0.796:0.00507,New.ReferenceOTU1665:0.01556)0.807:0.00014)0.853:0.00014)0.867:0.00506,New.ReferenceOTU29253:0.00505)0.819:0.00015,(1108334:0.0,545618:0.0):0.00508)0.873:0.00511,((((New.ReferenceOTU72:0.0,New.ReferenceOTU25387:0.0):0.00014,(((111869:0.00437,New.ReferenceOTU38009:0.01497)0.678:0.00166,(New.ReferenceOTU5263:0.01550,New.ReferenceOTU22923:0.00014)0.866:0.00505)0.905:0.00016,((New.ReferenceOTU21928:0.01536,New.ReferenceOTU23409:0.02053)0.616:0.00010,(New.ReferenceOTU38288:0.01547,(New.ReferenceOTU37461:0.00507,New.ReferenceOTU25910:0.00505)0.778:0.00509)0.771:0.00507)0.932:0.00015)0.299:0.00014)0.943:0.00015,((((((192150:0.01011,757952:0.01025)0.930:0.00016,New.ReferenceOTU18366:0.00506)0.877:0.00015,(4461343:0.0,683769:0.0):0.00014)0.808:0.00016,(New.CleanUp.ReferenceOTU12695:0.01018,(((New.ReferenceOTU37559:0.00014,((((((((New.ReferenceOTU5875:0.00014,New.ReferenceOTU19192:0.01534)0.998:0.00015,New.ReferenceOTU31586:0.01537)0.914:0.00014,New.ReferenceOTU37917:0.00014)0.789:0.00015,New.ReferenceOTU18418:0.01016)0.288:0.00015,4435942:0.01023)0.850:0.00512,(((New.ReferenceOTU30230:0.00397,New.ReferenceOTU25205:0.01195)0.935:0.00108,New.ReferenceOTU36304:0.01015)0.998:0.00015,(New.ReferenceOTU7275:0.0,New.ReferenceOTU20107:0.0):0.00015)0.896:0.00016)0.740:0.00014,(4378720:0.0,537927:0.0):0.00507)0.131:0.00506,((New.ReferenceOTU37401:0.03686,(250382:0.00504,((New.ReferenceOTU29328:0.01571,(New.ReferenceOTU26520:0.01569,New.ReferenceOTU30259:0.00014)0.772:0.00513)0.759:0.00480,(New.ReferenceOTU30479:0.00491,4461344:0.01291)0.157:0.00013)0.525:0.00015)1.000:0.00015)0.836:0.00510,((New.ReferenceOTU37149:0.01540,New.ReferenceOTU31680:0.01019)0.760:0.00504,541666:0.00015)0.236:0.00016)0.866:0.00507)1.000:0.00014)0.554:0.00014,(((New.ReferenceOTU20488:0.03767,((New.ReferenceOTU31400:0.00515,((New.ReferenceOTU31542:0.00014,(New.ReferenceOTU5347:0.00580,New.ReferenceOTU31376:0.02119)0.756:0.00469)0.386:0.00509,(New.ReferenceOTU28572:0.00014,(New.ReferenceOTU20249:0.01018,New.ReferenceOTU31327:0.02060)0.911:0.00016)0.858:0.00014)0.794:0.00506)0.710:0.00503,New.ReferenceOTU75:0.00014)0.000:0.00013)0.133:0.00011,New.ReferenceOTU31145:0.00014)0.986:0.00495,(New.ReferenceOTU5354:0.01551,(New.ReferenceOTU36927:0.01556,(New.ReferenceOTU31856:0.00767,New.ReferenceOTU31150:0.00597)0.773:0.00758)0.121:0.00513)0.895:0.00016)0.855:0.00015)0.919:0.00014,4469499:0.01017)0.077:0.00508)0.634:0.00014)0.856:0.00506,(New.ReferenceOTU32246:0.00677,(New.CleanUp.ReferenceOTU19715:0.00509,New.ReferenceOTU37356:0.01029)0.785:0.00508)0.212:0.00015)0.877:0.00507,(New.ReferenceOTU28752:0.01367,((1753255:0.0,New.ReferenceOTU27995:0.0):0.00014,(New.ReferenceOTU25617:0.01103,777872:0.03863)0.603:0.00210)0.000:0.00013)1.000:0.00202)0.722:0.00016)0.932:0.00014,(New.ReferenceOTU33534:0.00015,((((New.ReferenceOTU18636:0.01544,New.ReferenceOTU26468:0.03160)0.065:0.00016,New.ReferenceOTU27181:0.01547)0.899:0.00014,(((New.ReferenceOTU18749:0.00014,New.ReferenceOTU7094:0.02349)0.345:0.00765,((New.ReferenceOTU37625:0.01540,(New.ReferenceOTU137:0.00509,(New.ReferenceOTU28300:0.01360,(4475488:0.01030,(153430:0.01056,304376:0.02592)0.886:0.00016)0.927:0.00014)0.892:0.01016)0.297:0.00015)0.840:0.00510,((New.ReferenceOTU5788:0.02601,New.ReferenceOTU28538:0.00677)1.000:0.00014,225575:0.00504)0.479:0.00014)0.849:0.00506)0.906:0.00014,((New.ReferenceOTU27153:0.01540,New.ReferenceOTU22204:0.00505)0.916:0.00012,((New.ReferenceOTU18918:0.00504,((New.ReferenceOTU5252:0.00014,(250681:0.01030,New.ReferenceOTU21013:0.01568)0.747:0.00514)0.928:0.01026,((((((((New.ReferenceOTU18590:0.01021,4325800:0.01545)0.937:0.00014,((New.ReferenceOTU19536:0.00016,New.ReferenceOTU20037:0.00512)0.772:0.00510,(New.ReferenceOTU24109:0.00283,(New.ReferenceOTU31841:0.00016,(((130033:0.00014,New.ReferenceOTU31763:0.00014)0.912:0.01012,(New.ReferenceOTU18917:0.01544,(634658:0.00015,(New.ReferenceOTU19901:0.01012,New.ReferenceOTU24883:0.00014)0.889:0.00015)0.843:0.00512)0.001:0.00014)0.317:0.00015,New.ReferenceOTU31342:0.01536)0.361:0.00506)0.926:0.00957)0.785:0.00286)0.797:0.00510)0.992:0.00014,New.ReferenceOTU33557:0.00512)0.424:0.00506,New.ReferenceOTU19868:0.00511)0.990:0.00014,173313:0.00505)0.937:0.00016,New.ReferenceOTU21024:0.01551)0.811:0.01009,(New.ReferenceOTU26417:0.00677,New.ReferenceOTU28447:0.00750)0.346:0.00271)0.939:0.00014,(((New.ReferenceOTU25614:0.02607,New.ReferenceOTU5201:0.00629)0.962:0.00014,(New.ReferenceOTU37922:0.00015,New.ReferenceOTU34711:0.01768)0.821:0.00505)0.871:0.00014,((145813:0.0,New.ReferenceOTU19788:0.0,New.CleanUp.ReferenceOTU14023:0.0,169268:0.0,New.ReferenceOTU21837:0.0):0.00014,((New.ReferenceOTU33511:0.01015,New.ReferenceOTU29040:0.01528)0.928:0.00014,(New.ReferenceOTU18820:0.00504,New.ReferenceOTU37321:0.00504)0.844:0.00014)0.000:0.00016)0.000:0.00014)0.701:0.00015)0.864:0.00512)0.742:0.00016)0.811:0.00014,(New.ReferenceOTU27595:0.0,4389753:0.0,New.ReferenceOTU19114:0.0):0.00014)0.977:0.00015)0.834:0.00014)0.829:0.00015)1.000:0.00016,((((New.ReferenceOTU27340:0.00513,(1112192:0.02386,New.ReferenceOTU28095:0.00014)0.949:0.01803)0.759:0.00503,(665886:0.00505,New.ReferenceOTU36400:0.02100)0.876:0.01049)0.847:0.01029,(New.ReferenceOTU25619:0.00510,(New.CleanUp.ReferenceOTU16190:0.01548,(New.ReferenceOTU26766:0.00507,New.ReferenceOTU85:0.00507)0.156:0.00014)0.844:0.00514)0.933:0.00015)0.925:0.01015,(New.ReferenceOTU26025:0.02081,1108285:0.01016)0.191:0.00015)0.140:0.00506)0.809:0.00506)0.882:0.00511)0.417:0.00507)0.789:0.00015)0.758:0.00509)0.801:0.00508)0.786:0.00515,(New.ReferenceOTU24930:0.02140,(New.ReferenceOTU31299:0.00535,(New.ReferenceOTU31350:0.02074,(188174:0.01020,561085:0.01025)0.477:0.00015)0.776:0.00484)0.946:0.01650)0.760:0.00456)0.811:0.00509)0.819:0.00507)0.783:0.00507)0.846:0.00014)0.848:0.00511,((New.ReferenceOTU444:0.02195,(((New.ReferenceOTU37239:0.01040,(540283:0.01823,((New.ReferenceOTU37688:0.00505,199002:0.00014)0.837:0.00510,(170103:0.01020,(4378024:0.0,4439475:0.0):0.00014)0.990:0.00015)0.762:0.00512)0.758:0.00500)0.866:0.01049,((3165775:0.01786,(New.ReferenceOTU36661:0.01190,(New.ReferenceOTU185:0.00637,(New.ReferenceOTU31760:0.01503,New.ReferenceOTU37887:0.02591)0.000:0.00014)0.800:0.01007)0.756:0.00851)0.916:0.02220,(New.ReferenceOTU33463:0.03096,New.ReferenceOTU3917:0.01250)0.993:0.05911)0.644:0.00292)0.448:0.01028,((((((New.ReferenceOTU31563:0.02176,New.ReferenceOTU37345:0.01111)0.729:0.00419,New.ReferenceOTU31492:0.01043)0.784:0.00523,New.ReferenceOTU37715:0.02081)0.117:0.00014,New.ReferenceOTU37226:0.00505)0.911:0.01014,((New.ReferenceOTU36827:0.00014,(New.ReferenceOTU37876:0.01019,(((New.ReferenceOTU31182:0.01016,New.ReferenceOTU36998:0.01024)0.694:0.00015,(New.ReferenceOTU31207:0.02610,(New.ReferenceOTU20766:0.02074,(New.ReferenceOTU18811:0.00490,New.ReferenceOTU31716:0.00534)0.385:0.00514)0.864:0.00014)0.853:0.00519)0.779:0.00509,New.ReferenceOTU6520:0.01572)0.785:0.00513)0.032:0.00016)0.784:0.00517,((((New.ReferenceOTU35616:0.01573,New.ReferenceOTU37509:0.01034)0.338:0.00511,New.ReferenceOTU31266:0.03784)0.938:0.00016,(New.ReferenceOTU31577:0.00014,New.ReferenceOTU6890:0.01038)0.813:0.00505)0.626:0.00015,(New.ReferenceOTU31218:0.00505,New.ReferenceOTU37183:0.02087)0.794:0.00511)0.773:0.00499)0.782:0.01027)0.756:0.00015,New.ReferenceOTU18194:0.02067)0.912:0.00014)0.857:0.01017)0.067:0.00507,(4341965:0.00016,(New.ReferenceOTU6929:0.01031,(New.ReferenceOTU31798:0.00014,New.ReferenceOTU21387:0.01020)0.090:0.00015)0.868:0.00508)0.949:0.02075)0.688:0.00014)0.790:0.00502,((((((((New.ReferenceOTU73:0.01853,(New.ReferenceOTU24177:0.01304,(New.ReferenceOTU18170:0.04294,(New.ReferenceOTU19015:0.00507,New.ReferenceOTU19716:0.01034)0.882:0.00014)0.173:0.00752)0.724:0.01039)0.973:0.02942,(New.ReferenceOTU32664:0.00506,((((277604:0.01587,(3886267:0.02090,(New.ReferenceOTU14209:0.0,New.ReferenceOTU35619:0.0):0.00506)0.783:0.00541)0.772:0.00486,(((((New.ReferenceOTU38015:0.00521,(New.ReferenceOTU32941:0.00014,New.ReferenceOTU5179:0.00506)0.865:0.01025)0.571:0.01036,((New.ReferenceOTU31214:0.0,New.ReferenceOTU6728:0.0):0.00014,New.ReferenceOTU6456:0.00504)0.898:0.00499)1.000:0.00014,(4434771:0.00507,1591296:0.01018)0.815:0.00016)0.000:0.00015,(New.ReferenceOTU23920:0.00508,(New.ReferenceOTU5037:0.00515,(New.ReferenceOTU6702:0.00014,New.ReferenceOTU31545:0.01027)0.811:0.00505)0.786:0.00514)0.696:0.00016)0.864:0.00014,(10691:0.00016,New.ReferenceOTU6944:0.02070)0.841:0.00505)0.835:0.00506)0.654:0.00014,(New.CleanUp.ReferenceOTU389:0.02081,(New.ReferenceOTU32949:0.00506,New.ReferenceOTU6311:0.00016)0.865:0.01556)0.877:0.00015)0.743:0.00015,((New.ReferenceOTU33051:0.01560,((New.ReferenceOTU11242:0.00504,(New.ReferenceOTU1322:0.0,New.ReferenceOTU23932:0.0):0.00014)0.528:0.00015,((New.ReferenceOTU30758:0.00506,(New.ReferenceOTU35435:0.00507,(New.ReferenceOTU18014:0.01556,New.ReferenceOTU6676:0.01023)0.774:0.00516)0.124:0.00015)0.884:0.00506,((769232:0.01018,4348974:0.01019)0.960:0.00014,(New.ReferenceOTU1202:0.00504,New.ReferenceOTU17611:0.00506)0.852:0.00015)0.773:0.00014)0.882:0.00512)0.752:0.00496)0.754:0.00507,(New.ReferenceOTU32823:0.01037,(New.ReferenceOTU32676:0.00505,New.ReferenceOTU5022:0.00014)0.917:0.01540)0.761:0.00511)0.876:0.01037)0.830:0.00505)0.785:0.00014)0.953:0.02068,(New.ReferenceOTU26600:0.00536,(New.ReferenceOTU23153:0.02285,(New.ReferenceOTU28068:0.00592,(((((New.ReferenceOTU37448:0.01028,(New.ReferenceOTU35505:0.00505,New.ReferenceOTU35669:0.01020)0.039:0.00014)0.843:0.00511,(New.ReferenceOTU6690:0.00014,New.ReferenceOTU115:0.00014)0.682:0.00015)0.784:0.00511,((New.ReferenceOTU19411:0.00015,(New.ReferenceOTU25757:0.00505,((New.ReferenceOTU26452:0.00523,New.ReferenceOTU18386:0.01575)0.758:0.00498,New.ReferenceOTU19784:0.02090)0.724:0.00014)0.921:0.01018)0.514:0.00015,(New.ReferenceOTU26171:0.01045,New.ReferenceOTU27050:0.01046)0.791:0.00513)0.778:0.00514)0.791:0.00512,(582609:0.00015,(New.ReferenceOTU18296:0.01044,New.ReferenceOTU22024:0.00522)0.791:0.00501)0.780:0.00512)0.670:0.00509,(New.ReferenceOTU20358:0.01539,(((New.ReferenceOTU19195:0.02702,4380852:0.02266)0.729:0.00419,((New.ReferenceOTU29232:0.00511,(((New.ReferenceOTU26146:0.01571,(619590:0.00014,(New.ReferenceOTU19764:0.01021,New.ReferenceOTU27144:0.00505)0.909:0.00014)0.935:0.00014)0.840:0.00505,(New.ReferenceOTU19341:0.01018,New.ReferenceOTU28954:0.02608)0.028:0.00014)0.438:0.00015,(New.ReferenceOTU25080:0.01044,(New.ReferenceOTU21258:0.00015,New.ReferenceOTU26172:0.02602)0.754:0.00525)0.797:0.00498)0.914:0.01029)0.747:0.00577,New.ReferenceOTU26117:0.02037)0.769:0.00510)0.762:0.00507,New.ReferenceOTU28721:0.00961)0.785:0.00586)0.289:0.00014)0.905:0.01815)0.988:0.03742)0.656:0.00344)0.989:0.03797)0.248:0.00015,(New.ReferenceOTU17235:0.03487,(New.ReferenceOTU26003:0.04920,New.ReferenceOTU9210:0.00015)0.947:0.03400)0.962:0.03498)0.944:0.01570,(((261065:0.00593,((New.ReferenceOTU1971:0.00504,(New.ReferenceOTU14415:0.00507,New.ReferenceOTU7159:0.01024)0.612:0.00016)0.298:0.00012,New.ReferenceOTU9695:0.01537)0.899:0.00014)0.922:0.01014,(New.ReferenceOTU18391:0.02844,(New.ReferenceOTU24656:0.00014,(New.ReferenceOTU34033:0.00490,(New.ReferenceOTU36764:0.02077,New.ReferenceOTU30119:0.01020)0.746:0.00535)0.897:0.01042)0.950:0.01747)0.674:0.00329)0.426:0.00014,(New.ReferenceOTU21262:0.01035,(New.ReferenceOTU31877:0.00014,(New.ReferenceOTU34995:0.00016,New.ReferenceOTU5552:0.00014)0.897:0.01758)0.844:0.01550)0.879:0.01026)0.981:0.00014)0.806:0.00280,(((1113233:0.01542,((New.ReferenceOTU7371:0.01034,(((New.ReferenceOTU29003:0.01550,(New.ReferenceOTU28824:0.01890,New.ReferenceOTU26976:0.00015)0.872:0.01232)0.609:0.00016,((New.ReferenceOTU35904:0.02064,(824974:0.00015,New.ReferenceOTU29183:0.00505)0.854:0.00511)0.804:0.00014,(New.ReferenceOTU27573:0.01543,(4437283:0.01029,((New.ReferenceOTU18656:0.00014,(New.ReferenceOTU18290:0.02072,New.ReferenceOTU4992:0.01180)0.890:0.00014)0.826:0.00014,(New.ReferenceOTU6648:0.00015,New.ReferenceOTU37041:0.00512)0.872:0.00508)0.804:0.00515)0.779:0.00501)0.864:0.00015)0.910:0.00506)0.886:0.00014,(((((369261:0.0,New.ReferenceOTU6884:0.0,4298967:0.0,New.ReferenceOTU24360:0.0):0.00014,(New.ReferenceOTU27475:0.03687,((((New.ReferenceOTU25668:0.00504,New.ReferenceOTU33527:0.00505)0.995:0.00016,New.ReferenceOTU26777:0.02634)0.839:0.00508,New.ReferenceOTU29235:0.01025)0.210:0.00015,(New.ReferenceOTU25772:0.01033,554911:0.00014)0.503:0.00506)0.848:0.00509)0.938:0.00015)0.389:0.00016,(153920:0.00014,(10666:0.00014,734529:0.02059)0.399:0.00016)0.936:0.00016)0.765:0.00503,1143280:0.01214)0.923:0.01571,New.ReferenceOTU27262:0.00510)0.379:0.00505)0.928:0.01575)0.837:0.01021,((1109767:0.00499,New.ReferenceOTU21331:0.01565)0.738:0.00527,((New.ReferenceOTU36936:0.00513,(New.ReferenceOTU31029:0.00014,(4328599:0.00510,560324:0.00511)0.850:0.00314)0.992:0.00192)0.798:0.00502,(New.ReferenceOTU23218:0.00522,New.ReferenceOTU37188:0.02093)0.298:0.00508)1.000:0.00016)0.940:0.01549)0.926:0.00016)0.824:0.00510,((327296:0.01022,98535:0.00014)0.860:0.00506,(((New.ReferenceOTU486:0.00518,(155472:0.01452,New.ReferenceOTU30099:0.00687)0.944:0.02234)0.321:0.00500,New.ReferenceOTU7729:0.01029)0.805:0.00015,(New.ReferenceOTU24036:0.00014,(((3347387:0.05687,((New.ReferenceOTU1541:0.00014,New.ReferenceOTU18114:0.01026)0.963:0.01572,((New.ReferenceOTU14725:0.01072,New.ReferenceOTU35801:0.01005)0.865:0.01558,(New.ReferenceOTU1995:0.01556,((New.ReferenceOTU14902:0.00507,New.ReferenceOTU7851:0.01025)0.800:0.00508,(New.ReferenceOTU36250:0.00508,New.ReferenceOTU8983:0.01025)0.161:0.00016)0.917:0.00016)0.895:0.01533)0.828:0.00016)0.933:0.02736)0.629:0.01539,(((New.ReferenceOTU818:0.00507,(New.ReferenceOTU8865:0.02071,(760733:0.02112,(New.ReferenceOTU32139:0.00689,New.ReferenceOTU13385:0.01744)0.771:0.00852)0.386:0.00520)0.955:0.00014)0.840:0.00015,(((New.CleanUp.ReferenceOTU4494:0.01030,(New.ReferenceOTU1545:0.01208,(New.ReferenceOTU31039:0.01219,New.ReferenceOTU7048:0.01815)0.765:0.00595)0.784:0.00589)0.950:0.00014,(670611:0.03788,(New.ReferenceOTU19558:0.00508,New.ReferenceOTU29203:0.00014)0.779:0.00545)0.754:0.00474)0.128:0.00507,(New.ReferenceOTU15356:0.00506,((New.ReferenceOTU29034:0.01024,(New.ReferenceOTU9658:0.01033,New.ReferenceOTU6175:0.01555)0.464:0.00014)0.848:0.00505,(New.ReferenceOTU21531:0.00511,New.ReferenceOTU31515:0.00509)0.810:0.00511)0.555:0.00015)0.823:0.00507)1.000:0.00015)0.959:0.00016,New.ReferenceOTU19648:0.04313)0.539:0.00024)0.787:0.01001,((4391595:0.00834,(New.ReferenceOTU19139:0.03769,New.ReferenceOTU25969:0.01057)0.774:0.00848)0.957:0.02525,((586588:0.00015,((558961:0.01109,((New.ReferenceOTU727:0.02173,(New.ReferenceOTU34485:0.01369,New.ReferenceOTU5481:0.01402)0.275:0.00696)0.815:0.00016,(New.ReferenceOTU5173:0.01931,(New.ReferenceOTU638:0.00544,(New.ReferenceOTU18427:0.00015,New.ReferenceOTU36513:0.02076)0.703:0.00760)0.829:0.00747)0.519:0.00014)0.273:0.00541)0.746:0.00448,(((New.ReferenceOTU33877:0.00653,(New.ReferenceOTU22679:0.02076,New.ReferenceOTU25971:0.00508)0.766:0.00505)0.598:0.00015,(182959:0.00014,New.ReferenceOTU19964:0.01556)0.416:0.00506)0.850:0.00512,New.ReferenceOTU10441:0.00014)0.872:0.00508)0.896:0.00016)0.865:0.00015,(New.ReferenceOTU25572:0.00513,259791:0.02199)0.783:0.00503)0.914:0.00014)0.206:0.00506)0.780:0.00511)0.943:0.01021)0.916:0.01018)0.765:0.00014)0.956:0.00014,(((((New.ReferenceOTU19554:0.00515,(New.ReferenceOTU33579:0.00518,(((New.ReferenceOTU18805:0.01546,New.ReferenceOTU7065:0.00694)0.912:0.00015,(New.ReferenceOTU32526:0.02200,4461098:0.02163)0.133:0.00446)0.879:0.01622,New.ReferenceOTU20028:0.02721)0.754:0.00446)0.803:0.00514)0.884:0.00015,New.ReferenceOTU23892:0.01017)0.402:0.00543,(New.ReferenceOTU22377:0.01882,New.ReferenceOTU7883:0.03376)0.644:0.00364)0.802:0.00504,(((New.ReferenceOTU11995:0.01569,New.ReferenceOTU64:0.01028)0.764:0.00542,(((((((((((((New.ReferenceOTU577:0.01233,566569:0.01003)0.097:0.00015,New.ReferenceOTU1544:0.01201)0.826:0.00015,New.ReferenceOTU35383:0.00516)0.426:0.00510,(3368797:0.00014,New.ReferenceOTU4530:0.00489)0.003:0.00010)0.998:0.00016,(New.ReferenceOTU9607:0.01383,New.ReferenceOTU16155:0.01234)0.760:0.00685)0.764:0.00016,(New.ReferenceOTU728:0.01019,New.ReferenceOTU12712:0.00505)0.872:0.00016)0.710:0.00014,(New.ReferenceOTU30772:0.01554,New.ReferenceOTU411:0.00014)0.840:0.00510)0.861:0.00512,(New.ReferenceOTU5077:0.01021,(New.ReferenceOTU23243:0.00016,((272887:0.00608,(New.ReferenceOTU16602:0.00858,New.ReferenceOTU1505:0.01326)0.782:0.00876)0.771:0.00858,((New.ReferenceOTU24560:0.00572,(New.ReferenceOTU1231:0.00628,New.ReferenceOTU628:0.00014)0.948:0.01990)0.540:0.00479,(739711:0.01237,((271790:0.02456,1978401:0.01974)0.765:0.00015,(New.ReferenceOTU14922:0.00607,New.ReferenceOTU3115:0.00014)0.934:0.01659)0.356:0.00824)0.930:0.00015)0.829:0.00525)0.860:0.00014)0.311:0.00015)0.883:0.00507)0.887:0.00014,((((New.ReferenceOTU9965:0.00505,New.ReferenceOTU17993:0.00505)0.441:0.00016,New.ReferenceOTU8795:0.00505)0.737:0.00014,New.ReferenceOTU9429:0.01018)0.853:0.00506,New.ReferenceOTU15353:0.02049)0.770:0.00015)0.817:0.00016,(New.ReferenceOTU17450:0.0,New.ReferenceOTU33640:0.0):0.00014)0.678:0.00016,(4324265:0.00014,(New.ReferenceOTU741:0.00394,New.ReferenceOTU950:0.01201)0.079:0.00022)1.000:0.00124)0.884:0.00508,(New.ReferenceOTU885:0.00593,New.ReferenceOTU10096:0.00016)0.054:0.00015)0.795:0.00512,(New.ReferenceOTU11469:0.00014,(New.ReferenceOTU194:0.00014,New.ReferenceOTU17702:0.01012)0.041:0.00015)0.883:0.01028)0.770:0.00510)0.934:0.02554,((New.ReferenceOTU14584:0.00015,(New.ReferenceOTU32622:0.01406,New.ReferenceOTU34844:0.01092)0.765:0.00667)0.935:0.02536,(834375:0.03155,New.ReferenceOTU37937:0.00016)0.726:0.01171)0.872:0.01631)0.926:0.01736)0.992:0.00015,((New.ReferenceOTU21195:0.01019,((((New.ReferenceOTU21704:0.01581,(4444800:0.01038,(New.ReferenceOTU26222:0.00508,New.ReferenceOTU27098:0.01571)0.855:0.01037)0.893:0.01059)0.777:0.00499,((New.ReferenceOTU21773:0.01469,(New.ReferenceOTU21561:0.01109,New.ReferenceOTU25615:0.02034)0.773:0.01073)0.763:0.00604,319130:0.00014)0.760:0.00503)0.810:0.00515,(New.ReferenceOTU27658:0.00489,New.ReferenceOTU24597:0.03215)0.781:0.00530)0.958:0.00014,New.ReferenceOTU26062:0.00015)0.886:0.00016)0.955:0.00015,(New.ReferenceOTU1039:0.03181,New.ReferenceOTU18672:0.01054)0.996:0.04903)0.813:0.00504)0.941:0.01550)0.929:0.00952)0.846:0.00278,(((((4393299:0.13725,(((New.ReferenceOTU3776:0.03596,(New.ReferenceOTU6605:0.02056,((((New.ReferenceOTU23694:0.01566,(((((New.ReferenceOTU23707:0.01015,((New.ReferenceOTU4705:0.01416,(New.ReferenceOTU24026:0.01425,New.ReferenceOTU7219:0.01194)0.516:0.01044)0.753:0.00652,New.ReferenceOTU16690:0.02077)0.476:0.00015)0.911:0.00015,(New.ReferenceOTU11391:0.00014,New.ReferenceOTU9817:0.00506)0.900:0.01028)0.908:0.01023,(New.ReferenceOTU30778:0.02079,((New.ReferenceOTU7996:0.01585,New.ReferenceOTU961:0.00518)0.796:0.00716,New.ReferenceOTU32776:0.07003)0.633:0.00329)0.200:0.00015)0.887:0.01020,((New.ReferenceOTU1111:0.01077,New.ReferenceOTU1843:0.01537)0.975:0.02743,New.ReferenceOTU6914:0.00482)0.785:0.01054)0.935:0.00015,((New.ReferenceOTU1136:0.00504,New.ReferenceOTU20958:0.00506)0.706:0.00016,(New.ReferenceOTU6867:0.02081,New.ReferenceOTU26728:0.03191)0.883:0.00015)0.947:0.01023)0.759:0.00505)0.804:0.01036,(New.ReferenceOTU2533:0.00508,(New.ReferenceOTU17926:0.00014,(New.ReferenceOTU30820:0.01014,(New.ReferenceOTU4764:0.01021,((New.ReferenceOTU3970:0.01014,((New.ReferenceOTU8524:0.00490,New.ReferenceOTU7169:0.00535)0.834:0.01047,New.ReferenceOTU37557:0.01029)0.907:0.00016)0.344:0.00014,New.ReferenceOTU8467:0.01536)0.802:0.00508)0.737:0.01026)0.906:0.00015)0.876:0.00015)0.882:0.01021)0.928:0.00014,((New.ReferenceOTU11567:0.02637,((New.ReferenceOTU25842:0.00972,New.ReferenceOTU28112:0.02240)0.942:0.02101,New.ReferenceOTU36744:0.02560)0.752:0.00672)0.911:0.00015,New.ReferenceOTU8308:0.00504)0.847:0.00505)0.863:0.00507,(New.ReferenceOTU11461:0.02128,((New.ReferenceOTU30738:0.0,New.ReferenceOTU30828:0.0):0.00014,New.ReferenceOTU5391:0.00566)0.830:0.01034)0.772:0.00505)0.904:0.00015)0.875:0.01267)0.996:0.06686,(((((((New.ReferenceOTU19154:0.00557,(262268:0.11466,New.ReferenceOTU26428:0.02357)0.407:0.02565)0.989:0.05394,(New.ReferenceOTU5926:0.07456,(274779:0.02391,New.ReferenceOTU5927:0.01036)0.730:0.00900)0.729:0.02219)0.791:0.00880,((New.ReferenceOTU1109:0.04304,((New.ReferenceOTU6234:0.01192,(New.ReferenceOTU30351:0.01854,(New.ReferenceOTU34292:0.00674,New.ReferenceOTU34831:0.04065)0.734:0.00354)0.649:0.00234)0.977:0.04067,((((New.ReferenceOTU19316:0.00497,(New.ReferenceOTU6656:0.01033,(New.ReferenceOTU24644:0.01007,New.ReferenceOTU37453:0.03781)0.893:0.00016)0.865:0.01062)0.989:0.03749,((New.ReferenceOTU1410:0.03897,New.ReferenceOTU30262:0.01760)0.943:0.02535,(New.ReferenceOTU25998:0.03125,(1106491:0.00651,New.ReferenceOTU25090:0.00588)0.966:0.04451)0.821:0.01621)0.369:0.01086)0.880:0.01909,New.ReferenceOTU19183:0.02098)0.231:0.00014,(New.ReferenceOTU6851:0.02303,759169:0.09888)0.788:0.02079)0.911:0.02541)0.919:0.02054)0.177:0.00014,(((((New.ReferenceOTU5011:0.06136,((New.ReferenceOTU21278:0.02627,(New.ReferenceOTU36795:0.01035,(New.ReferenceOTU22502:0.00438,(New.ReferenceOTU32790:0.00502,(New.ReferenceOTU32524:0.01019,New.ReferenceOTU33079:0.00507)0.999:0.00015)0.484:0.01115)0.955:0.02220)0.737:0.00586)0.737:0.02502,(((New.ReferenceOTU30592:0.00014,New.ReferenceOTU31559:0.00754)0.799:0.00865,((New.ReferenceOTU37334:0.02307,(New.ReferenceOTU24396:0.02355,New.ReferenceOTU26586:0.02389)0.758:0.00535)0.940:0.02838,(New.ReferenceOTU37689:0.02783,(New.ReferenceOTU18525:0.02526,New.ReferenceOTU31222:0.01148)0.874:0.01390)0.664:0.01110)0.834:0.01255)0.832:0.01058,(New.ReferenceOTU27007:0.03944,New.ReferenceOTU21005:0.09261)0.699:0.01435)0.858:0.03077)0.341:0.04479)0.935:0.05383,(New.ReferenceOTU901:0.10435,((((New.CleanUp.ReferenceOTU4679:0.01035,(New.ReferenceOTU31568:0.01025,(New.ReferenceOTU26160:0.01561,New.ReferenceOTU20778:0.03193)0.794:0.00015)0.760:0.00509)0.823:0.01129,(New.ReferenceOTU6080:0.00979,New.ReferenceOTU19140:0.05412)0.800:0.01651)0.892:0.01174,(New.ReferenceOTU31379:0.02662,((New.ReferenceOTU1056:0.05630,((539055:0.00558,New.ReferenceOTU37999:0.00457)0.889:0.01925,(New.ReferenceOTU5568:0.03773,(((1665:0.02092,((New.ReferenceOTU31442:0.01020,New.ReferenceOTU33594:0.01023)0.810:0.00165,New.ReferenceOTU37377:0.03124)0.774:0.00385)1.000:0.00016,New.ReferenceOTU20944:0.01070)0.919:0.00462,(New.ReferenceOTU20237:0.00014,New.ReferenceOTU36976:0.01017)0.776:0.00516)0.882:0.01093)0.860:0.01484)0.601:0.01441)0.858:0.02176,((New.ReferenceOTU27088:0.04010,(New.ReferenceOTU27053:0.02035,((New.ReferenceOTU18298:0.03238,New.ReferenceOTU22258:0.01085)0.755:0.00445,((New.ReferenceOTU36726:0.00015,(New.ReferenceOTU36732:0.02616,(New.ReferenceOTU19387:0.01076,New.ReferenceOTU31366:0.00475)0.733:0.01068)0.937:0.00015)0.978:0.02081,((New.ReferenceOTU20717:0.00472,New.ReferenceOTU27833:0.01068)0.753:0.00524,((New.ReferenceOTU25597:0.00538,(((New.ReferenceOTU18398:0.01808,New.ReferenceOTU26513:0.01808)0.795:0.01086,New.ReferenceOTU20391:0.01568)0.769:0.00467,New.ReferenceOTU26795:0.02171)0.890:0.01077)0.690:0.00383,New.ReferenceOTU29261:0.02187)0.882:0.01117)0.408:0.00015)0.717:0.01050)0.730:0.00698)0.683:0.01905)0.804:0.01603,(New.ReferenceOTU32789:0.02099,((New.ReferenceOTU26896:0.01560,New.ReferenceOTU37027:0.01024)0.931:0.01586,(New.ReferenceOTU6487:0.01026,New.ReferenceOTU30731:0.03175)0.775:0.00529)0.272:0.00014)0.900:0.01278)0.695:0.00336)0.904:0.01805)0.924:0.02209)0.857:0.01390,((New.ReferenceOTU9571:0.02387,((New.ReferenceOTU16268:0.02026,(New.ReferenceOTU3668:0.00015,New.ReferenceOTU8739:0.01529)0.948:0.02848)0.849:0.01360,((New.ReferenceOTU3835:0.00473,New.ReferenceOTU9808:0.01580)0.739:0.00511,(640109:0.00014,New.ReferenceOTU18147:0.01541)0.906:0.01062)0.871:0.01322)0.879:0.02758)0.989:0.07026,((New.ReferenceOTU18790:0.00016,New.ReferenceOTU20123:0.01563)0.977:0.04633,(3577612:0.05527,(New.ReferenceOTU31752:0.00360,New.ReferenceOTU31697:0.02827)0.937:0.03083)0.921:0.02655)0.855:0.02390)0.781:0.01592)0.807:0.01993)0.064:0.01981)0.706:0.00852,((((New.ReferenceOTU19281:0.03463,New.ReferenceOTU3423:0.04564)0.963:0.03764,(((New.ReferenceOTU1002:0.01073,(New.ReferenceOTU4514:0.01042,((New.ReferenceOTU7012:0.00493,New.ReferenceOTU6542:0.03254)0.865:0.01061,New.ReferenceOTU32623:0.00517)0.774:0.00527)0.750:0.00451)0.737:0.00555,244444:0.01904)0.974:0.04606,(New.ReferenceOTU32585:0.03706,(New.ReferenceOTU7113:0.00899,(1106085:0.01433,(New.ReferenceOTU36542:0.01243,(274613:0.01354,(New.ReferenceOTU38333:0.00300,(255816:0.00508,New.ReferenceOTU5922:0.00508)0.852:0.00302)0.824:0.00605)0.863:0.01046)0.761:0.00015)0.324:0.00860)0.780:0.01633)0.903:0.02861)0.964:0.04182)0.457:0.01185,(New.ReferenceOTU4194:0.07736,((((New.ReferenceOTU19710:0.02117,(New.ReferenceOTU15424:0.00015,New.ReferenceOTU4371:0.00014)0.946:0.01635)0.470:0.00015,(New.ReferenceOTU10187:0.04413,New.ReferenceOTU1680:0.02264)0.899:0.02673)0.785:0.00495,((New.ReferenceOTU12789:0.01567,New.ReferenceOTU2304:0.00486)0.957:0.02645,((New.ReferenceOTU8986:0.06738,((New.ReferenceOTU1252:0.00531,New.ReferenceOTU7426:0.02374)0.601:0.00014,(New.CleanUp.ReferenceOTU1:0.00014,(New.ReferenceOTU35108:0.00504,New.ReferenceOTU1526:0.01535)0.966:0.00014)0.942:0.00015)0.840:0.00505)0.130:0.00015,New.ReferenceOTU4668:0.02069)0.776:0.00555)0.766:0.00499)0.850:0.01412,New.ReferenceOTU26873:0.02333)0.839:0.01699)0.796:0.01149)0.477:0.00750,((New.ReferenceOTU32046:0.03939,((659874:0.01315,((New.ReferenceOTU25869:0.01018,(New.ReferenceOTU26809:0.02084,61854:0.00506)0.605:0.00014)0.620:0.00505,((New.ReferenceOTU29187:0.00507,New.ReferenceOTU26726:0.02082)0.895:0.01024,New.ReferenceOTU25995:0.00505)0.000:0.00016)0.984:0.00619)0.117:0.01183,((New.ReferenceOTU26705:0.00016,((240419:0.00014,(New.ReferenceOTU20589:0.00015,692741:0.00014)1.000:0.00444)0.948:0.00058,4430671:0.01025)0.812:0.00513)0.859:0.00310,(New.ReferenceOTU25651:0.00293,New.ReferenceOTU24941:0.01290)0.335:0.00016)0.640:0.00184)0.997:0.07249)0.837:0.01643,((((New.ReferenceOTU1738:0.02645,(((New.ReferenceOTU18345:0.00014,(New.ReferenceOTU503:0.03437,((809179:0.01927,(154124:0.01264,560235:0.01371)0.368:0.00481)0.872:0.01499,(((New.CleanUp.ReferenceOTU15212:0.00015,148371:0.02611)0.831:0.00510,(((New.ReferenceOTU27166:0.03147,536890:0.01550)0.051:0.00014,New.ReferenceOTU28472:0.02147)0.838:0.00506,New.ReferenceOTU25286:0.00014)0.900:0.00014)0.837:0.00807,(((New.ReferenceOTU19187:0.0,New.ReferenceOTU21524:0.0):0.00015,(155913:0.01970,(4343164:0.01186,New.ReferenceOTU1881:0.00762)0.279:0.00014)0.836:0.00772)0.888:0.00016,New.ReferenceOTU28844:0.01536)0.921:0.01529)0.877:0.00015)0.041:0.00508)0.896:0.01248)0.945:0.02076,(264509:0.00014,New.ReferenceOTU27831:0.00679)0.946:0.01383)0.440:0.00015,New.ReferenceOTU29254:0.02099)0.108:0.00499)0.785:0.00523,(510838:0.00014,(New.ReferenceOTU19969:0.00014,(New.ReferenceOTU2288:0.02680,New.ReferenceOTU26311:0.01045)0.409:0.01032)0.926:0.01567)0.936:0.01028)0.279:0.00014,(New.ReferenceOTU35209:0.01023,New.ReferenceOTU8609:0.01047)0.887:0.01034)0.969:0.03139,(1813096:0.01989,(((((New.ReferenceOTU25868:0.01970,New.ReferenceOTU29128:0.01199)0.761:0.00640,((New.ReferenceOTU9486:0.02073,(New.ReferenceOTU26529:0.02625,New.ReferenceOTU31643:0.00494)0.761:0.00541)0.975:0.02635,((New.ReferenceOTU2491:0.01069,(New.ReferenceOTU25628:0.01570,New.ReferenceOTU38083:0.00512)0.777:0.00487)0.775:0.00517,(New.ReferenceOTU25724:0.01539,((New.ReferenceOTU19059:0.01642,New.ReferenceOTU25814:0.01497)0.770:0.00515,(New.ReferenceOTU20623:0.00601,New.ReferenceOTU12139:0.04870)0.766:0.00491)0.810:0.01007)0.926:0.01746)0.772:0.00492)0.779:0.00523)0.927:0.00015,((New.ReferenceOTU26704:0.04365,New.ReferenceOTU8713:0.02445)0.970:0.05199,((New.ReferenceOTU3858:0.01615,(New.ReferenceOTU5203:0.01110,(New.ReferenceOTU36860:0.01022,New.ReferenceOTU4562:0.00510)0.764:0.00519)0.767:0.00444)0.868:0.02881,((New.ReferenceOTU28102:0.02165,(((41135:0.02109,(New.ReferenceOTU14924:0.02074,(2166669:0.01546,((1146965:0.00014,293261:0.00758)0.713:0.00641,(4394271:0.00508,New.ReferenceOTU22604:0.00016)0.750:0.00705)0.976:0.04725)0.039:0.01798)0.330:0.01761)0.806:0.01831,(684574:0.01439,(New.ReferenceOTU8794:0.01661,New.ReferenceOTU3140:0.06986)0.743:0.02236)0.725:0.00758)0.932:0.02131,New.ReferenceOTU35767:0.02188)0.556:0.00202)0.800:0.00249,New.ReferenceOTU1849:0.00014)0.932:0.03851)0.986:0.05832)0.958:0.04391)0.993:0.06109,(549372:0.01556,New.ReferenceOTU3042:0.00015)0.703:0.00533)0.897:0.01553,(New.ReferenceOTU26241:0.00521,((New.ReferenceOTU28449:0.03092,(1109971:0.00014,(New.ReferenceOTU653:0.01173,New.ReferenceOTU10576:0.01935)0.199:0.00015)0.608:0.00016)0.755:0.00512,(New.ReferenceOTU6036:0.02443,New.ReferenceOTU28055:0.00014)0.551:0.00015)0.783:0.00648)0.701:0.00507)0.751:0.00495)0.697:0.00595)0.955:0.03555)0.936:0.03347)0.922:0.02287)0.791:0.01175,(New.ReferenceOTU26206:0.05459,(New.ReferenceOTU30430:0.09744,(New.ReferenceOTU20267:0.01018,New.ReferenceOTU27709:0.00015)0.937:0.03810)0.822:0.01776)0.887:0.02861)0.745:0.00663,(((New.ReferenceOTU32466:0.01826,((((New.ReferenceOTU19462:0.02100,New.ReferenceOTU20535:0.00491)0.775:0.00530,(New.ReferenceOTU19227:0.01581,(574467:0.00014,New.ReferenceOTU27207:0.00216)0.670:0.00262)0.954:0.01579)0.770:0.00508,(((New.ReferenceOTU19320:0.02262,(New.ReferenceOTU9758:0.01908,(241339:0.00512,New.ReferenceOTU27520:0.01210)0.880:0.01779)0.552:0.01059)0.948:0.03044,New.ReferenceOTU20931:0.00804)0.392:0.00786,New.ReferenceOTU5144:0.01861)0.882:0.00016)0.871:0.01037,(((New.ReferenceOTU10555:0.0,New.ReferenceOTU1821:0.0):0.00015,New.ReferenceOTU16416:0.02645)0.996:0.03754,((New.ReferenceOTU11765:0.01551,New.ReferenceOTU8945:0.00016)0.844:0.00504,(New.ReferenceOTU1674:0.00506,New.ReferenceOTU12210:0.00512)0.140:0.00014)0.880:0.00014)0.163:0.00494)0.990:0.04129)0.063:0.01039,(((New.ReferenceOTU7052:0.01022,New.ReferenceOTU5376:0.01554)0.908:0.00016,New.ReferenceOTU6925:0.01021)0.738:0.00450,New.ReferenceOTU4360:0.01193)0.987:0.04901)0.971:0.04155,New.ReferenceOTU19443:0.04421)0.812:0.00963)0.973:0.02650)0.958:0.02514)0.723:0.00600,((((((New.ReferenceOTU10598:0.02630,(4454320:0.02632,(New.ReferenceOTU11052:0.00509,((New.ReferenceOTU7835:0.00015,(New.ReferenceOTU2969:0.00618,((New.ReferenceOTU19370:0.00528,(New.ReferenceOTU14774:0.03308,(New.ReferenceOTU9339:0.01945,(New.ReferenceOTU14393:0.00016,(New.ReferenceOTU1905:0.01562,(((560658:0.00593,New.ReferenceOTU7917:0.00112)0.801:0.00957,(577122:0.00518,New.ReferenceOTU8313:0.01028)0.849:0.01013)0.287:0.01046,(New.ReferenceOTU36302:0.02083,(New.ReferenceOTU1268:0.00014,New.ReferenceOTU2254:0.00504)0.880:0.00016)0.737:0.00016)0.606:0.00494)0.771:0.00510)0.774:0.00455)0.849:0.00796)0.728:0.00405)0.800:0.00516,New.ReferenceOTU24123:0.00522)0.774:0.00521)0.784:0.00497)1.000:0.00012,New.ReferenceOTU13941:0.01282)0.998:0.00495)0.743:0.00506)0.790:0.00259)0.053:0.00259,New.ReferenceOTU9949:0.00525)0.953:0.02066,(New.ReferenceOTU11161:0.01560,(New.ReferenceOTU14356:0.01023,New.ReferenceOTU22713:0.01024)0.783:0.00516)0.804:0.00015)0.051:0.00494,1116833:0.01046)0.860:0.01498,(((New.ReferenceOTU3190:0.00507,New.ReferenceOTU833:0.02240)0.968:0.03867,(New.ReferenceOTU7961:0.00015,((3095338:0.01070,New.ReferenceOTU11342:0.00469)0.999:0.04482,((New.ReferenceOTU26532:0.01576,(New.ReferenceOTU23634:0.00016,(New.ReferenceOTU27919:0.02147,(New.ReferenceOTU17763:0.01557,New.ReferenceOTU7681:0.00533)0.758:0.00516)0.789:0.01017)0.862:0.01746)0.887:0.01877,New.ReferenceOTU35749:0.02403)0.769:0.00916)0.308:0.01045)0.837:0.02545)0.834:0.01265,(((((((((((766554:0.05787,(New.ReferenceOTU23853:0.05739,((New.ReferenceOTU32260:0.06791,New.ReferenceOTU7258:0.03495)0.682:0.00388,(((New.ReferenceOTU1811:0.05327,(New.ReferenceOTU11517:0.06830,((250460:0.02690,New.ReferenceOTU17292:0.02091)0.889:0.01551,(New.ReferenceOTU35411:0.03698,(261113:0.01622,(New.ReferenceOTU26582:0.00757,302876:0.03162)0.799:0.00804)0.523:0.00492)0.765:0.00391)0.745:0.00142)0.983:0.03675)0.656:0.00038,((((((294838:0.02076,((661598:0.01537,91893:0.00530)0.011:0.00015,New.ReferenceOTU19083:0.01543)0.842:0.00509)0.878:0.00014,544388:0.00015)0.736:0.00016,(New.ReferenceOTU7382:0.01564,((New.ReferenceOTU14386:0.01022,((New.ReferenceOTU14327:0.00506,((New.ReferenceOTU9362:0.00518,New.ReferenceOTU19872:0.00517)0.797:0.00511,New.ReferenceOTU35722:0.01536)0.799:0.00016)0.388:0.00014,((New.ReferenceOTU27147:0.02593,(251688:0.01542,New.ReferenceOTU11558:0.00013)0.915:0.00015)0.811:0.01003,((New.ReferenceOTU37023:0.01050,New.ReferenceOTU9227:0.01048)0.768:0.00508,3211676:0.01024)0.936:0.00014)0.907:0.01012)0.839:0.00506)0.120:0.00015,New.ReferenceOTU3640:0.00506)0.770:0.00511)0.777:0.00507)0.743:0.00016,((658253:0.00510,690466:0.00504)0.761:0.00527,4375215:0.02208)0.398:0.01025)0.784:0.00504,(((((New.ReferenceOTU7613:0.01030,146588:0.01018)0.398:0.00509,(272431:0.00015,(510050:0.02660,New.ReferenceOTU18966:0.01562)0.702:0.00510)0.908:0.01563)0.888:0.00015,(New.ReferenceOTU9913:0.01031,((New.ReferenceOTU9016:0.00014,(New.ReferenceOTU11165:0.01491,(795834:0.00505,New.ReferenceOTU4867:0.00530)0.709:0.00591)0.384:0.01085)0.823:0.00502,(((((((694654:0.00508,New.ReferenceOTU11476:0.01549)0.711:0.00014,(124913:0.0,New.ReferenceOTU2256:0.0):0.00014)0.908:0.00015,(New.ReferenceOTU11465:0.00517,(568694:0.01044,(New.ReferenceOTU2341:0.00510,(New.ReferenceOTU21325:0.00472,New.ReferenceOTU3739:0.02118)0.764:0.00557)0.892:0.01050)0.774:0.00512)0.798:0.00508)0.859:0.00507,((New.ReferenceOTU8981:0.00014,((403702:0.00014,(173711:0.01546,New.ReferenceOTU7369:0.00505)0.161:0.00014)0.827:0.00505,New.ReferenceOTU11482:0.03744)0.898:0.00014)0.913:0.00015,New.ReferenceOTU172:0.00504)0.864:0.00508)0.903:0.00014,New.ReferenceOTU2105:0.00014)0.000:0.00014,533393:0.00505)0.447:0.00016,779799:0.01549)0.823:0.00508)0.760:0.00507)0.770:0.00514)0.810:0.00508,(New.ReferenceOTU23527:0.01031,(New.ReferenceOTU25666:0.01539,New.ReferenceOTU4782:0.00015)0.799:0.00506)0.772:0.00513)0.880:0.01041,553054:0.02666)0.761:0.00509)0.762:0.00502,(New.ReferenceOTU18424:0.01970,((((New.ReferenceOTU25650:0.00926,(New.ReferenceOTU23947:0.02214,(New.ReferenceOTU25981:0.01835,New.ReferenceOTU9174:0.00802)1.000:0.08865)0.566:0.01094)0.858:0.01156,New.ReferenceOTU3325:0.01028)0.961:0.00015,537842:0.02077)0.542:0.02475,796250:0.04730)0.971:0.04338)0.846:0.01188)0.945:0.02193)0.752:0.00544,(New.ReferenceOTU2017:0.02552,(4423342:0.03698,New.ReferenceOTU2226:0.02363)0.684:0.00968)0.842:0.01242)0.960:0.03161)0.877:0.01727)0.956:0.05131)0.713:0.02912,(238358:0.04606,(New.ReferenceOTU27889:0.00906,New.ReferenceOTU7246:0.00623)0.972:0.05211)0.831:0.01861)0.739:0.00014,549140:0.02075)0.874:0.02187,(((New.ReferenceOTU5310:0.01123,(244623:0.01566,New.ReferenceOTU5068:0.06235)0.881:0.01500)0.926:0.02099,276527:0.03598)0.894:0.02285,(((New.ReferenceOTU5527:0.02456,New.ReferenceOTU33082:0.07236)0.763:0.01705,262439:0.02896)0.756:0.01065,(2046262:0.00343,New.ReferenceOTU28047:0.03908)0.865:0.02076)0.863:0.01187)0.923:0.02351)0.858:0.02220,279053:0.03331)0.337:0.01673,822772:0.03138)0.948:0.04182,(New.ReferenceOTU21714:0.01602,(New.ReferenceOTU1877:0.06245,698510:0.02309)0.719:0.00372)0.912:0.02349)0.899:0.02296,(((((778240:0.01027,(New.ReferenceOTU5311:0.00014,New.ReferenceOTU32980:0.01016)0.777:0.00501)0.985:0.03166,((New.ReferenceOTU6537:0.00014,New.ReferenceOTU8642:0.01022)0.840:0.00506,((((New.ReferenceOTU1173:0.00505,(New.ReferenceOTU12989:0.00506,New.ReferenceOTU6033:0.01563)0.490:0.00014)0.368:0.01000,((246334:0.00959,((New.ReferenceOTU1411:0.01601,New.ReferenceOTU30831:0.01526)0.862:0.01084,New.ReferenceOTU26259:0.01044)0.785:0.00537)0.803:0.01049,New.ReferenceOTU2613:0.02712)0.211:0.00015)0.953:0.01613,(New.ReferenceOTU12047:0.00016,New.ReferenceOTU1536:0.00014)0.823:0.00014)0.871:0.00506,((New.ReferenceOTU30116:0.00014,New.ReferenceOTU31535:0.00504)0.644:0.00016,(New.ReferenceOTU24754:0.01028,(New.ReferenceOTU7329:0.00510,(New.ReferenceOTU18578:0.01033,New.ReferenceOTU28655:0.01036)0.769:0.00509)0.896:0.01050)0.764:0.00503)0.923:0.01031)0.185:0.00015)0.835:0.00505)0.476:0.00014,((((((New.ReferenceOTU1218:0.02622,New.ReferenceOTU9161:0.00512)0.383:0.00504,(New.ReferenceOTU31330:0.02111,(609371:0.00015,(New.ReferenceOTU37329:0.01035,New.ReferenceOTU18516:0.01025)0.445:0.00015)0.847:0.00507)0.850:0.00016)1.000:0.00015,((New.ReferenceOTU2197:0.00014,New.ReferenceOTU36698:0.02607)0.892:0.01028,(((((New.ReferenceOTU14638:0.00507,(New.ReferenceOTU36145:0.00336,(New.ReferenceOTU35804:0.00504,(New.ReferenceOTU737:0.00512,New.ReferenceOTU9887:0.00504)0.076:0.00014)0.914:0.00337)0.914:0.00337)0.892:0.00015,((610656:0.0,689198:0.0,New.ReferenceOTU11247:0.0):0.00506,((((719322:0.01019,(New.ReferenceOTU26716:0.01540,(New.ReferenceOTU37468:0.00014,New.ReferenceOTU8716:0.00506)0.879:0.01017)0.910:0.00014)0.796:0.00289,New.ReferenceOTU21291:0.01506)0.778:0.00260,(New.ReferenceOTU25930:0.02017,(New.ReferenceOTU37012:0.00504,(New.ReferenceOTU29013:0.00014,New.ReferenceOTU25657:0.04306)0.368:0.00512)0.776:0.00751)0.834:0.01435)0.979:0.00016,(((((((((New.ReferenceOTU11328:0.01560,762807:0.01039)0.764:0.00491,((676214:0.00507,New.ReferenceOTU7190:0.00014)0.789:0.00509,613113:0.01550)0.787:0.00505)0.398:0.00014,New.ReferenceOTU31424:0.01017)0.907:0.01027,(New.ReferenceOTU6603:0.02084,(New.ReferenceOTU19620:0.02071,New.ReferenceOTU4791:0.01007)0.921:0.00014)0.462:0.00521)0.732:0.00015,(New.ReferenceOTU8931:0.01836,(New.ReferenceOTU10138:0.01308,799977:0.01845)0.409:0.01053)0.813:0.01310)0.844:0.00015,New.ReferenceOTU8243:0.00014)0.803:0.00016,1105927:0.00506)0.863:0.00506,((New.ReferenceOTU1121:0.00014,New.ReferenceOTU36220:0.01016)0.824:0.00506,New.ReferenceOTU32504:0.00506)0.276:0.00014)0.865:0.00015,(((New.ReferenceOTU33207:0.02086,((2469912:0.00510,((New.ReferenceOTU1023:0.01025,New.ReferenceOTU25700:0.00512)0.324:0.00010,657003:0.00014)0.804:0.00507)0.809:0.00508,New.ReferenceOTU18974:0.00014)0.773:0.00505)0.783:0.00510,(New.ReferenceOTU36892:0.00533,New.ReferenceOTU37514:0.00014)0.855:0.00508)0.773:0.00016,New.ReferenceOTU153:0.00014)0.000:0.00015)0.917:0.00014)0.866:0.00508)0.890:0.00015)0.904:0.00014,(New.ReferenceOTU29278:0.01018,(New.ReferenceOTU19182:0.00014,(New.ReferenceOTU1812:0.00512,New.ReferenceOTU20485:0.00014)0.860:0.00505)0.365:0.00015)0.896:0.00506)0.885:0.00507,New.ReferenceOTU7306:0.01016)0.720:0.00016,(New.ReferenceOTU4512:0.01553,(New.ReferenceOTU23540:0.01548,New.ReferenceOTU37950:0.00507)0.458:0.00015)0.368:0.00506)0.791:0.00502)0.776:0.01038)0.751:0.00497,(New.ReferenceOTU1958:0.02223,633797:0.03920)0.804:0.00915)0.897:0.01036,(New.ReferenceOTU19591:0.02691,(New.ReferenceOTU20413:0.04928,(4309252:0.01526,New.ReferenceOTU24118:0.00541)0.454:0.00627)0.704:0.00395)0.771:0.00572)0.921:0.00014,(New.ReferenceOTU9469:0.05041,(New.ReferenceOTU17778:0.01542,(New.ReferenceOTU14979:0.00015,New.CleanUp.ReferenceOTU121:0.01019)0.738:0.00514)0.977:0.03926)0.334:0.02656)0.867:0.01007)0.848:0.00661,New.ReferenceOTU13968:0.05842)0.626:0.00015,(New.ReferenceOTU5133:0.00284,(New.ReferenceOTU804:0.00523,(New.ReferenceOTU2548:0.00015,New.ReferenceOTU7697:0.00512)0.765:0.00495)0.986:0.02904)0.933:0.01602)0.740:0.00529)0.784:0.01259,((327743:0.04238,((New.ReferenceOTU19806:0.01370,(New.ReferenceOTU18472:0.01144,New.ReferenceOTU27647:0.02019)0.918:0.01748)0.422:0.00635,((New.ReferenceOTU31321:0.01109,(257221:0.02014,New.ReferenceOTU18637:0.02185)0.704:0.00524)0.867:0.00015,(New.ReferenceOTU18599:0.01958,New.ReferenceOTU26145:0.04973)0.734:0.00613)0.837:0.01105)0.935:0.02943)0.994:0.06683,(New.ReferenceOTU32629:0.02954,(3211673:0.06045,New.ReferenceOTU4471:0.00015)0.788:0.01964)0.859:0.01878)0.769:0.01279)0.999:0.09723,(New.ReferenceOTU26289:0.15906,(258786:0.05119,3608000:0.03237)0.956:0.05724)0.693:0.04596)0.870:0.00016,(New.CleanUp.ReferenceOTU12839:0.03917,(((((((New.ReferenceOTU9674:0.01552,New.ReferenceOTU11839:0.02605)0.536:0.00014,(1128126:0.01583,(((((4436512:0.01023,(4430602:0.00509,New.CleanUp.ReferenceOTU14004:0.00509)0.786:0.00504)0.139:0.00015,New.ReferenceOTU28220:0.00596)0.819:0.00506,149101:0.00510)0.806:0.00516,((4448998:0.00861,728239:0.00853)0.784:0.00853,(607278:0.02108,338967:0.03243)0.856:0.01057)0.901:0.01040)0.922:0.00014,(((3138004:0.00014,4379824:0.00646)0.942:0.00014,258872:0.00537)0.766:0.00618,(New.ReferenceOTU1913:0.02599,1105509:0.01130)0.439:0.01004)0.886:0.01484)0.833:0.00991)0.883:0.01044)0.916:0.01053,((New.ReferenceOTU14963:0.02096,New.ReferenceOTU18231:0.01569)0.497:0.01020,New.ReferenceOTU22042:0.02061)0.863:0.00016)0.974:0.02115,((((3887094:0.03004,New.ReferenceOTU25901:0.01431)0.759:0.00882,New.ReferenceOTU29319:0.02080)0.174:0.01015,3423659:0.01558)0.880:0.01707,(New.ReferenceOTU27150:0.02753,New.ReferenceOTU1793:0.01148)0.697:0.00333)0.887:0.01149)0.765:0.00467,New.ReferenceOTU25589:0.00015)0.958:0.02085,(345757:0.02630,(271404:0.00015,(New.ReferenceOTU8249:0.02086,2658746:0.00508)0.779:0.00506)0.787:0.00503)0.808:0.00016)0.881:0.01551,(((((((160693:0.00538,4463482:0.02961)0.874:0.02411,(3712725:0.02941,New.ReferenceOTU6385:0.04580)0.570:0.00533)0.862:0.01263,((323866:0.00512,New.ReferenceOTU14178:0.01037)0.922:0.01573,((New.ReferenceOTU3952:0.01281,4383921:0.00014)0.907:0.01291,(4411361:0.00016,New.ReferenceOTU14808:0.02102)0.835:0.00508)0.856:0.00015)0.000:0.00509)0.791:0.00512,((New.ReferenceOTU8432:0.00510,(New.ReferenceOTU8163:0.01433,(New.ReferenceOTU11704:0.01724,New.ReferenceOTU11345:0.01954)0.054:0.00517)0.786:0.00639)0.772:0.00299,New.ReferenceOTU14370:0.00947)0.772:0.00276)0.071:0.00015,(2671120:0.01483,(New.ReferenceOTU7852:0.00697,(275471:0.01370,New.ReferenceOTU8011:0.00695)0.484:0.00512)0.703:0.00578)0.783:0.00881)0.896:0.01532,((New.ReferenceOTU21089:0.00848,(New.ReferenceOTU5372:0.01964,(835506:0.00011,New.ReferenceOTU32883:0.00512)0.831:0.00014)0.839:0.00845)0.797:0.00846,((4397066:0.04491,New.ReferenceOTU1927:0.00411)0.972:0.02750,((New.ReferenceOTU1648:0.02751,(3900309:0.02314,New.ReferenceOTU11764:0.01520)0.714:0.00578)0.849:0.01114,(New.ReferenceOTU24350:0.01024,((((New.ReferenceOTU25895:0.01018,(New.ReferenceOTU26505:0.00504,4325983:0.00014)0.948:0.00014)0.916:0.01021,((((New.ReferenceOTU1392:0.01034,New.ReferenceOTU6534:0.01028)0.866:0.01028,(629362:0.02077,((New.ReferenceOTU20048:0.01028,(4458429:0.00014,4396128:0.01014)0.795:0.00510)0.776:0.00505,New.ReferenceOTU26655:0.00016)0.766:0.00514)0.790:0.00500)0.447:0.00016,(New.ReferenceOTU24593:0.00484,New.ReferenceOTU35921:0.01573)0.798:0.00536)0.641:0.00014,(830206:0.00511,(New.ReferenceOTU38264:0.00514,(New.ReferenceOTU8787:0.01409,(265831:0.00014,New.ReferenceOTU7619:0.01020)0.960:0.02545)0.783:0.00730)0.771:0.00501)0.811:0.00509)0.109:0.00505)0.798:0.00016,((((((4408871:0.00016,(1843464:0.02315,(New.ReferenceOTU7448:0.05012,4436883:0.04433)0.171:0.01137)0.976:0.00016)0.943:0.01016,((719818:0.01967,(612647:0.04419,New.ReferenceOTU13157:0.00014)0.887:0.01117)0.785:0.00632,(New.ReferenceOTU11252:0.01009,(New.ReferenceOTU27848:0.01561,717899:0.02677)0.441:0.01014)0.239:0.00014)0.231:0.00016)0.348:0.00015,(((New.ReferenceOTU8210:0.02644,New.ReferenceOTU9179:0.01586)0.897:0.01559,(New.ReferenceOTU11319:0.00506,(699650:0.00014,New.ReferenceOTU14985:0.01033)0.910:0.01021)0.903:0.00015)0.940:0.01543,(New.ReferenceOTU24327:0.01554,(3892220:0.00014,New.ReferenceOTU19024:0.00505)0.598:0.00014)0.847:0.00505)0.910:0.00014)0.955:0.00014,(New.ReferenceOTU32735:0.01016,((New.ReferenceOTU65:0.02643,((4298778:0.00529,(584647:0.00505,262002:0.01022)0.837:0.00015)0.973:0.03058,((4319491:0.00505,(New.ReferenceOTU13084:0.00015,New.ReferenceOTU26032:0.01552)0.832:0.00513)0.402:0.00014,(New.ReferenceOTU2887:0.00566,New.ReferenceOTU29377:0.02054)0.961:0.00015)0.910:0.02004)0.842:0.01376)0.720:0.00513,New.ReferenceOTU5128:0.00531)0.496:0.00014)0.934:0.01019)0.917:0.01030,(((510248:0.01811,(New.ReferenceOTU33246:0.02091,539493:0.02187)0.851:0.01035)0.859:0.00014,(New.ReferenceOTU1223:0.00511,((557331:0.02619,New.ReferenceOTU1012:0.00015)0.450:0.00520,New.ReferenceOTU23489:0.01589)0.763:0.00501)0.731:0.00513)0.804:0.00507,New.ReferenceOTU8522:0.00015)0.801:0.00513)0.766:0.00503,((((((New.ReferenceOTU2268:0.00014,(271897:0.02692,(147997:0.03064,(4419144:0.00014,((2231463:0.0,364773:0.0):0.00015,(810768:0.00213,258197:0.01342)0.811:0.00517)0.523:0.00015)0.538:0.00014)0.851:0.01047)0.780:0.00484)0.836:0.01300,(New.ReferenceOTU35436:0.01199,(341990:0.01597,New.ReferenceOTU11939:0.01061)0.998:0.06286)0.021:0.01434)0.827:0.01480,New.ReferenceOTU1283:0.00015)0.773:0.00452,New.ReferenceOTU25620:0.02687)0.874:0.01063,((New.ReferenceOTU14835:0.02571,757372:0.01992)0.762:0.00733,(New.ReferenceOTU26816:0.03769,((New.ReferenceOTU25573:0.01546,(New.CleanUp.ReferenceOTU82:0.00014,(New.ReferenceOTU21807:0.00256,New.ReferenceOTU25465:0.00587)1.000:0.00250)0.758:0.00535)0.862:0.01034,(New.ReferenceOTU14516:0.01037,4388743:0.01081)0.858:0.01004)0.158:0.00015)0.882:0.01025)0.643:0.00499)0.800:0.01073,New.ReferenceOTU11139:0.01527)0.878:0.00015)0.881:0.00014)0.966:0.00015,New.ReferenceOTU5956:0.01533)0.939:0.01024)0.915:0.00015)0.973:0.02059)0.818:0.00015)0.892:0.00015)0.855:0.01555,((New.ReferenceOTU12943:0.01959,(263634:0.00014,567934:0.01015)0.903:0.01932)0.453:0.01305,(New.ReferenceOTU7790:0.02075,4340717:0.02140)0.804:0.01571)0.956:0.00015)0.827:0.01063)0.975:0.04796)0.965:0.03378)0.785:0.00693)0.825:0.01116)0.851:0.01335,((New.ReferenceOTU27062:0.01840,((((New.ReferenceOTU10982:0.01079,(New.ReferenceOTU12667:0.02259,(((1045589:0.02889,(3571101:0.01022,(270834:0.00504,New.ReferenceOTU9684:0.00014)0.692:0.00015)0.847:0.01029)0.879:0.00014,((New.ReferenceOTU24345:0.01545,New.ReferenceOTU31289:0.00507)0.532:0.00015,(New.ReferenceOTU17455:0.00513,New.ReferenceOTU2492:0.01564)0.788:0.00506)0.802:0.00015)0.927:0.01537,((New.ReferenceOTU3942:0.01035,New.ReferenceOTU18476:0.02699)0.860:0.01061,((New.ReferenceOTU12519:0.01033,New.ReferenceOTU22652:0.00015)0.894:0.00015,New.ReferenceOTU12185:0.04300)0.010:0.00505)0.851:0.01034)0.943:0.00015)0.810:0.00515)0.323:0.00015,New.ReferenceOTU21957:0.03192)0.912:0.01543,((New.ReferenceOTU17532:0.00016,(4388764:0.01248,New.ReferenceOTU13403:0.01222)0.957:0.02527)0.811:0.01085,(New.ReferenceOTU2979:0.02077,(New.ReferenceOTU7623:0.01213,(New.ReferenceOTU13089:0.00666,New.CleanUp.ReferenceOTU754:0.00886)0.825:0.01047)0.904:0.02021)0.735:0.00531)0.739:0.00527)0.882:0.01275,New.ReferenceOTU4173:0.02083)0.618:0.00110)0.851:0.01593,(4272404:0.07047,(((((New.ReferenceOTU15406:0.00533,New.ReferenceOTU7622:0.01059)0.782:0.00504,New.ReferenceOTU11958:0.01027)0.265:0.00015,New.ReferenceOTU843:0.00015)0.909:0.00511,(New.ReferenceOTU8050:0.00513,New.ReferenceOTU2144:0.01581)0.266:0.00014)0.962:0.00014,(New.ReferenceOTU6021:0.02141,(((((New.ReferenceOTU22694:0.00511,(4423343:0.01577,New.ReferenceOTU22596:0.01560)0.325:0.00015)0.933:0.00014,New.ReferenceOTU17622:0.01026)0.932:0.01554,(New.ReferenceOTU18108:0.00510,(541627:0.01377,New.ReferenceOTU1841:0.00208)1.000:0.00302)0.696:0.00015)0.896:0.00014,New.ReferenceOTU23354:0.01036)0.577:0.00524,(New.ReferenceOTU34877:0.00702,(New.ReferenceOTU7671:0.02102,New.ReferenceOTU11645:0.04359)0.894:0.00015)0.777:0.00499)0.764:0.00507)0.914:0.01590)0.690:0.00364)0.978:0.05661)0.807:0.02391)0.196:0.00913)0.941:0.02535,(New.ReferenceOTU30760:0.09684,(((((New.ReferenceOTU25308:0.00957,(128374:0.01439,New.ReferenceOTU28265:0.02522)0.820:0.01328)0.275:0.00516,((((((New.ReferenceOTU18773:0.00554,((New.ReferenceOTU38302:0.01515,(New.ReferenceOTU28636:0.00834,New.ReferenceOTU7147:0.01212)0.170:0.00015)0.883:0.01849,(2205314:0.00464,(New.ReferenceOTU20356:0.02368,(New.ReferenceOTU31007:0.00080,New.ReferenceOTU7090:0.00014)0.000:0.00014)0.886:0.00774)0.758:0.02138)0.802:0.01103)0.920:0.02060,(((New.ReferenceOTU30843:0.01071,(4333166:0.01742,839216:0.00581)0.151:0.00516)0.959:0.02606,New.ReferenceOTU5174:0.03080)0.195:0.00015,((New.ReferenceOTU20749:0.00016,New.ReferenceOTU6513:0.01535)0.952:0.02564,(New.ReferenceOTU30179:0.00014,(New.ReferenceOTU21290:0.03957,(3420491:0.01027,3753924:0.00505)0.765:0.01008)0.862:0.01697)0.934:0.02645)0.779:0.00644)0.888:0.01051)0.913:0.00015,((New.ReferenceOTU20599:0.00656,New.ReferenceOTU5664:0.00014)0.922:0.02002,New.ReferenceOTU24334:0.01009)0.870:0.01066)0.883:0.01064,(New.ReferenceOTU25983:0.02752,(4391588:0.01623,New.ReferenceOTU5749:0.02731)0.798:0.00950)0.878:0.01635)0.756:0.01563,(((New.ReferenceOTU20910:0.01048,New.ReferenceOTU19511:0.01045)0.791:0.00502,((New.CleanUp.ReferenceOTU4196:0.01563,(580875:0.00014,(New.ReferenceOTU6854:0.01549,New.ReferenceOTU20668:0.00505)0.936:0.00015)0.903:0.00015)0.868:0.00506,3950304:0.00505)1.000:0.00015)0.775:0.01002,((New.ReferenceOTU18745:0.00015,New.ReferenceOTU25705:0.02065)0.914:0.02561,New.ReferenceOTU20514:0.04973)0.307:0.01933)0.917:0.02729)0.894:0.00014,New.ReferenceOTU29419:0.04954)0.426:0.00672)0.996:0.04918,((New.ReferenceOTU21014:0.01564,(New.ReferenceOTU24269:0.01181,((605156:0.00014,New.ReferenceOTU1157:0.00505)0.409:0.00015,New.ReferenceOTU35356:0.01558)0.873:0.00421)0.888:0.00083)0.816:0.00525,New.ReferenceOTU18556:0.00509)0.721:0.00441)0.594:0.01131,(New.ReferenceOTU25470:0.01038,(241439:0.00531,New.ReferenceOTU18816:0.01536)0.905:0.00014)0.776:0.00511)0.955:0.04030,(New.ReferenceOTU18664:0.00015,(New.ReferenceOTU26208:0.03840,New.ReferenceOTU7280:0.02149)0.521:0.01526)0.989:0.06311)0.916:0.03227)0.730:0.00840)0.417:0.00014,((3999266:0.01846,(4395797:0.02003,691262:0.00065)0.924:0.03578)1.000:0.08372,((((((4387016:0.00505,New.ReferenceOTU26720:0.03744)0.787:0.00510,New.ReferenceOTU25985:0.00507)0.152:0.00016,New.ReferenceOTU25770:0.01034)0.972:0.03277,((New.ReferenceOTU18334:0.01558,New.ReferenceOTU25990:0.02847)0.986:0.04704,(3254194:0.00460,New.ReferenceOTU25553:0.00562)0.937:0.02353)0.715:0.01171)0.965:0.03689,4436510:0.00882)0.790:0.01169,112337:0.00015)0.927:0.05249)0.680:0.00518)0.975:0.03665,((((New.ReferenceOTU5033:0.01791,((New.ReferenceOTU25717:0.02085,(63792:0.00016,831314:0.01561)0.607:0.00512)0.792:0.00876,New.ReferenceOTU25944:0.00846)0.885:0.00854)0.360:0.00015,(748486:0.00521,New.ReferenceOTU33540:0.02653)0.770:0.00506)0.841:0.01606,(((New.ReferenceOTU27843:0.03735,New.ReferenceOTU6556:0.00015)0.852:0.00508,(New.ReferenceOTU4212:0.01023,(New.ReferenceOTU26835:0.01019,New.ReferenceOTU482:0.00015)0.909:0.00015)0.799:0.00508)0.906:0.00014,((New.ReferenceOTU3781:0.01593,New.ReferenceOTU404:0.01052)0.791:0.00499,(New.ReferenceOTU10519:0.01534,(((547431:0.00014,New.ReferenceOTU28402:0.02071)0.902:0.01022,New.ReferenceOTU26858:0.00014)0.384:0.00014,New.ReferenceOTU21832:0.01033)0.971:0.02070)0.898:0.00014)0.944:0.02091)0.919:0.02747)0.891:0.02732,(((((New.ReferenceOTU28360:0.02394,(New.ReferenceOTU20536:0.02185,New.ReferenceOTU22690:0.00015)0.026:0.00410)0.952:0.03705,New.ReferenceOTU22333:0.04385)0.074:0.01659,(((New.ReferenceOTU30507:0.02786,(261758:0.00864,New.ReferenceOTU28524:0.02062)0.164:0.00015)0.886:0.01796,(New.ReferenceOTU3379:0.03310,(New.ReferenceOTU23414:0.02663,New.ReferenceOTU4683:0.01321)0.978:0.03820)0.660:0.00679)0.891:0.01204,(New.ReferenceOTU25605:0.06440,(New.ReferenceOTU28183:0.10378,(New.ReferenceOTU33490:0.00296,(New.ReferenceOTU5555:0.02652,New.ReferenceOTU4559:0.00500)0.796:0.00744)0.730:0.01210)0.896:0.02896)0.970:0.05114)0.947:0.00015)0.899:0.02228,((New.ReferenceOTU30350:0.01306,(New.ReferenceOTU3039:0.00014,New.ReferenceOTU8764:0.05566)0.993:0.04943)0.143:0.01149,(4248179:0.00014,(New.ReferenceOTU19660:0.08875,New.ReferenceOTU26112:0.01024)0.802:0.01810)0.992:0.05308)0.722:0.00417)0.750:0.02854,(((4393487:0.00612,(267092:0.00014,New.ReferenceOTU34453:0.00595)0.794:0.00509)0.846:0.00512,((New.ReferenceOTU18570:0.02058,New.ReferenceOTU27225:0.02081)0.443:0.00016,(New.ReferenceOTU21785:0.01546,(4297290:0.01026,New.ReferenceOTU22556:0.04270)0.691:0.00015)0.844:0.00507)1.000:0.00014)0.854:0.01953,(((((136806:0.00508,(New.ReferenceOTU19957:0.00542,4332123:0.03193)0.787:0.00501)1.000:0.00014,(New.ReferenceOTU28153:0.01947,New.ReferenceOTU5553:0.01385)0.863:0.01277)0.857:0.00520,New.ReferenceOTU8968:0.00493)0.922:0.02240,((New.ReferenceOTU20161:0.00917,((New.ReferenceOTU28023:0.00637,(New.ReferenceOTU24918:0.00672,New.ReferenceOTU28850:0.01193)0.796:0.01253)0.899:0.00014,New.ReferenceOTU28173:0.00720)0.918:0.02098)0.982:0.06003,(New.ReferenceOTU29811:0.01088,New.ReferenceOTU32849:0.03997)0.984:0.06886)0.832:0.01709)0.939:0.02498,((((New.ReferenceOTU20049:0.00160,(557004:0.01688,(New.ReferenceOTU36993:0.02001,(541341:0.00814,648108:0.00724)0.771:0.01390)0.951:0.02549)0.742:0.00759)0.980:0.04319,((New.ReferenceOTU12229:0.00863,New.ReferenceOTU20230:0.00768)0.938:0.02032,(((63800:0.00015,((New.ReferenceOTU5359:0.01802,(((((New.ReferenceOTU36678:0.00509,(New.ReferenceOTU26461:0.00014,New.ReferenceOTU5221:0.01181)0.829:0.01019)0.785:0.00506,(513149:0.00285,New.ReferenceOTU27500:0.00956)0.813:0.00286)0.025:0.00015,(New.ReferenceOTU27840:0.01031,(New.ReferenceOTU6551:0.00014,New.ReferenceOTU27589:0.00575)0.680:0.00505)0.313:0.00015)0.854:0.00514,New.ReferenceOTU20815:0.02648)0.739:0.00016,2060316:0.00594)0.288:0.00015)0.952:0.02617,New.ReferenceOTU1473:0.00596)0.921:0.00016)0.888:0.00016,(((New.ReferenceOTU2330:0.00014,(New.ReferenceOTU14330:0.01017,(New.ReferenceOTU26579:0.01574,New.ReferenceOTU4911:0.01571)0.758:0.00497)0.891:0.00014)0.791:0.00015,((New.ReferenceOTU30931:0.00634,New.ReferenceOTU941:0.01361)0.058:0.00404,New.ReferenceOTU19747:0.02661)0.757:0.00498)0.857:0.00511,New.ReferenceOTU26489:0.01540)0.716:0.00015)0.851:0.00507,(((((535561:0.00506,(New.CleanUp.ReferenceOTU7275:0.00500,New.ReferenceOTU6053:0.01548)0.763:0.00514)0.886:0.00014,New.ReferenceOTU9059:0.00013)0.904:0.00015,(New.ReferenceOTU1472:0.00016,New.ReferenceOTU17375:0.00512)0.907:0.01021)0.832:0.00504,((New.ReferenceOTU9483:0.01057,New.ReferenceOTU14314:0.01004)0.951:0.01582,((New.ReferenceOTU1320:0.00511,(New.ReferenceOTU18235:0.00501,New.ReferenceOTU22001:0.00525)0.883:0.01048)0.801:0.00507,(((New.ReferenceOTU26980:0.00510,New.ReferenceOTU18375:0.01575)0.776:0.00511,New.ReferenceOTU30314:0.00014)0.590:0.00015,(New.ReferenceOTU8952:0.00015,(((New.ReferenceOTU34194:0.00014,4461890:0.00014)0.780:0.00015,(New.ReferenceOTU30901:0.01862,(((New.ReferenceOTU34880:0.00594,(((New.ReferenceOTU26290:0.00510,New.ReferenceOTU21030:0.00508)0.804:0.00512,((New.ReferenceOTU1773:0.00506,((246427:0.00504,New.ReferenceOTU32589:0.00014)0.513:0.00014,New.ReferenceOTU2926:0.01601)0.413:0.00504)0.890:0.00014,(((((New.ReferenceOTU35998:0.00508,(New.ReferenceOTU18474:0.01112,New.ReferenceOTU37946:0.02178)0.733:0.00427)0.249:0.00014,(New.ReferenceOTU6509:0.00015,New.ReferenceOTU4341:0.01187)0.822:0.00504)0.781:0.00285,New.ReferenceOTU23802:0.00952)0.781:0.00284,((New.ReferenceOTU18927:0.01556,New.ReferenceOTU37881:0.00015)0.855:0.00504,(New.ReferenceOTU18608:0.00517,(New.CleanUp.ReferenceOTU1935:0.00014,((((((New.ReferenceOTU9244:0.00506,(New.ReferenceOTU28017:0.01126,New.ReferenceOTU26225:0.01020)0.638:0.00015)0.684:0.00014,(New.ReferenceOTU33090:0.01017,(New.ReferenceOTU2507:0.00014,(((New.ReferenceOTU6783:0.00015,New.ReferenceOTU32254:0.01536)0.837:0.00014,(New.ReferenceOTU4029:0.00505,(New.CleanUp.ReferenceOTU20728:0.01552,New.ReferenceOTU5215:0.02076)0.332:0.00015)0.842:0.00506)0.196:0.00505,(New.ReferenceOTU2255:0.00014,4295178:0.01534)0.851:0.00015)0.831:0.00506)0.000:0.00014)0.865:0.00506)0.441:0.00512,(New.ReferenceOTU37216:0.01539,833393:0.00608)0.992:0.00014)0.705:0.00016,(New.ReferenceOTU24398:0.00506,New.ReferenceOTU19832:0.00505)0.897:0.00014)0.000:0.00015,New.ReferenceOTU22219:0.00014)0.646:0.00014,(525066:0.00712,538765:0.00586)1.000:0.00307)0.912:0.01016)0.452:0.00511)0.757:0.00499)0.288:0.00015)0.000:0.00014,(New.ReferenceOTU18983:0.00505,(New.ReferenceOTU10623:0.00014,New.ReferenceOTU36966:0.00506)0.132:0.00505)0.998:0.00014)1.000:0.00014)0.889:0.00015)0.187:0.00014,(((New.ReferenceOTU28014:0.00014,(4323772:0.00014,New.ReferenceOTU31575:0.00756)0.853:0.00251)0.906:0.00015,((((New.ReferenceOTU27912:0.01019,(New.ReferenceOTU31456:0.00510,((New.ReferenceOTU5284:0.00674,New.ReferenceOTU8678:0.00491)1.000:0.00533,New.ReferenceOTU23336:0.00509)0.801:0.00508)0.790:0.00506)0.041:0.00015,New.ReferenceOTU18367:0.01546)0.835:0.00508,New.ReferenceOTU37265:0.01019)0.901:0.00016,(New.ReferenceOTU23966:0.0,624006:0.0,New.ReferenceOTU19592:0.0,New.ReferenceOTU4366:0.0):0.00014)0.000:0.00014)0.661:0.00015,((New.ReferenceOTU33385:0.01540,(New.ReferenceOTU3734:0.01542,(4296850:0.00014,New.ReferenceOTU20360:0.01529)0.820:0.00014)0.863:0.00513)0.858:0.00014,New.ReferenceOTU4177:0.00015)0.839:0.00504)0.848:0.00512)1.000:0.00496)0.937:0.00011,New.ReferenceOTU18129:0.00016)0.843:0.00983,(334434:0.04017,New.ReferenceOTU20421:0.01139)0.514:0.00487)0.584:0.00556)1.000:0.00015)0.850:0.00505,(New.ReferenceOTU1842:0.00014,New.ReferenceOTU16350:0.01621)0.400:0.00504)0.879:0.00014)0.788:0.00015)0.787:0.00506)0.808:0.00508)0.912:0.00015)0.794:0.00016,(New.ReferenceOTU24562:0.02076,New.ReferenceOTU5459:0.00608)1.000:0.00015)0.719:0.00506)0.888:0.00014)0.974:0.03308)0.895:0.01572,((New.ReferenceOTU22978:0.06234,(4415940:0.04524,(New.ReferenceOTU1380:0.01018,((New.ReferenceOTU38365:0.00505,New.ReferenceOTU33011:0.01015)0.913:0.00014,((New.ReferenceOTU12647:0.00594,New.ReferenceOTU5817:0.00014)0.956:0.00015,New.CleanUp.ReferenceOTU1855:0.01558)0.476:0.00015)0.965:0.00016)0.815:0.01389)0.518:0.01634)0.760:0.01371,((New.ReferenceOTU26485:0.01075,New.ReferenceOTU880:0.03527)0.725:0.00531,(New.ReferenceOTU18409:0.01632,((New.ReferenceOTU30512:0.01811,((New.ReferenceOTU31957:0.00666,(New.ReferenceOTU24616:0.01565,New.ReferenceOTU37686:0.01581)0.777:0.00915)0.885:0.01824,(529621:0.01031,(New.ReferenceOTU37627:0.00497,New.ReferenceOTU5734:0.01646)0.746:0.00521)0.915:0.02068)0.660:0.00513)0.399:0.01723,((4395271:0.0,New.ReferenceOTU30506:0.0):0.00557,(New.ReferenceOTU28612:0.00609,(New.ReferenceOTU24452:0.00014,New.ReferenceOTU24434:0.00016)0.580:0.00398)0.786:0.00584)0.923:0.02140)0.913:0.01821)0.844:0.01013)0.916:0.01510)0.868:0.00016)0.898:0.01516,((New.ReferenceOTU22749:0.03576,(New.ReferenceOTU26139:0.01556,New.CleanUp.ReferenceOTU16324:0.00014)0.804:0.01193)0.950:0.02661,((((((((New.ReferenceOTU31717:0.00505,New.ReferenceOTU34706:0.01596)0.910:0.00015,((New.ReferenceOTU17500:0.00015,(((New.ReferenceOTU6966:0.00016,((((((((New.ReferenceOTU25132:0.01777,New.ReferenceOTU23592:0.01013)0.919:0.00016,New.ReferenceOTU5999:0.00504)0.899:0.00015,(New.ReferenceOTU20053:0.00505,New.ReferenceOTU2573:0.01020)0.914:0.00014)0.000:0.00014,(New.ReferenceOTU17621:0.00014,(New.ReferenceOTU952:0.01020,New.ReferenceOTU27409:0.00504)0.947:0.00014)0.000:0.00015)0.902:0.00015,(New.ReferenceOTU9366:0.00510,New.ReferenceOTU34123:0.00508)0.803:0.00507)0.819:0.00014,(New.ReferenceOTU38348:0.01032,(New.ReferenceOTU17325:0.00506,New.ReferenceOTU8475:0.00505)0.795:0.00015)0.478:0.00505)0.858:0.00511,((New.ReferenceOTU3227:0.01309,(New.ReferenceOTU12270:0.00288,New.ReferenceOTU6319:0.01187)0.000:0.00018)1.000:0.00200,New.ReferenceOTU15795:0.00015)0.620:0.00015)0.850:0.00505,(New.ReferenceOTU7105:0.00015,(New.ReferenceOTU32791:0.00506,(New.ReferenceOTU3961:0.01020,(New.ReferenceOTU1070:0.01020,(New.ReferenceOTU30469:0.00014,(New.ReferenceOTU6927:0.01037,New.ReferenceOTU36477:0.02093)0.759:0.00497)0.665:0.00014)0.030:0.00511)0.666:0.00014)0.856:0.00506)0.164:0.00505)1.000:0.00016)0.824:0.00014,New.ReferenceOTU3796:0.01538)0.081:0.00511,(New.ReferenceOTU12198:0.00570,New.ReferenceOTU5886:0.02055)1.000:0.00447)0.038:0.00015)0.862:0.00507,(New.ReferenceOTU10165:0.01023,New.ReferenceOTU36031:0.00014)0.409:0.00504)0.976:0.00014)0.649:0.00015,((New.ReferenceOTU2990:0.00634,New.ReferenceOTU30032:0.00014)1.000:0.00454,(New.ReferenceOTU19388:0.01021,(New.ReferenceOTU6463:0.00504,(New.ReferenceOTU14886:0.00014,(New.ReferenceOTU1496:0.01250,New.ReferenceOTU765:0.00014)0.919:0.00015)0.859:0.00505)0.786:0.00015)0.899:0.01013)0.017:0.00014)0.828:0.00507,(New.ReferenceOTU26886:0.00014,((((New.ReferenceOTU4054:0.00014,New.ReferenceOTU4808:0.01555)0.951:0.02082,New.ReferenceOTU25032:0.01182)0.841:0.00014,New.ReferenceOTU26235:0.00507)0.949:0.01554,New.ReferenceOTU29246:0.02099)0.797:0.00014)0.838:0.00506)0.862:0.00016,New.ReferenceOTU26882:0.02647)0.946:0.02189,((540716:0.03437,(((((New.ReferenceOTU27827:0.00014,New.ReferenceOTU4772:0.01030)0.404:0.00505,((((New.ReferenceOTU5318:0.00014,(575199:0.00507,New.ReferenceOTU14956:0.00509)0.943:0.01832)0.917:0.01807,(New.ReferenceOTU19178:0.01560,New.ReferenceOTU2008:0.01568)0.767:0.01034)0.859:0.00015,New.ReferenceOTU27746:0.00506)0.825:0.00511,209831:0.00548)0.715:0.00016)0.818:0.00510,(New.ReferenceOTU31605:0.02063,New.ReferenceOTU6191:0.00609)0.963:0.00016)0.896:0.01021,((New.ReferenceOTU3258:0.00279,New.ReferenceOTU3374:0.00590)0.974:0.00233,New.ReferenceOTU3747:0.01563)0.903:0.00015)0.748:0.00521,(New.ReferenceOTU2793:0.01148,New.ReferenceOTU34191:0.00645)0.937:0.01990)0.869:0.01546)0.950:0.02250,(New.ReferenceOTU36164:0.00515,(New.ReferenceOTU2269:0.01014,New.ReferenceOTU746:0.00015)0.419:0.01035)0.856:0.01066)0.837:0.00987)0.887:0.01721,((New.ReferenceOTU27321:0.01850,(New.ReferenceOTU22015:0.04302,New.ReferenceOTU6881:0.01382)0.030:0.00557)0.927:0.02893,(New.ReferenceOTU23371:0.02163,New.ReferenceOTU30124:0.01408)0.758:0.01531)0.682:0.00405)0.351:0.01176,New.ReferenceOTU24375:0.09199)0.729:0.00544)0.853:0.01096)0.909:0.01801)0.404:0.00523)0.781:0.01136)0.855:0.02189)0.931:0.02960)0.863:0.01193)0.738:0.00424,(New.ReferenceOTU19732:0.01984,New.ReferenceOTU9032:0.03200)0.962:0.03311)0.744:0.00587)0.931:0.02483,(New.ReferenceOTU2560:0.03701,(New.ReferenceOTU6991:0.00649,New.ReferenceOTU7863:0.00889)0.832:0.02477)0.999:0.06977)0.751:0.00423,((New.ReferenceOTU6931:0.08331,(New.ReferenceOTU7180:0.02097,(New.ReferenceOTU18449:0.10032,New.ReferenceOTU20870:0.03703)0.546:0.00877)0.989:0.06615)0.861:0.02874,(((New.ReferenceOTU1937:0.02643,(153143:0.00015,(New.ReferenceOTU22674:0.01033,(((4340866:0.00567,(New.ReferenceOTU7397:0.00512,(New.ReferenceOTU15432:0.00509,(568999:0.00507,New.ReferenceOTU16243:0.01539)0.619:0.00014)0.964:0.02081)0.862:0.01000)0.000:0.00501,((New.ReferenceOTU23653:0.01806,(539477:0.00014,668622:0.01015)0.944:0.02482)0.000:0.01222,(New.ReferenceOTU18479:0.00735,(((New.ReferenceOTU35614:0.00014,(New.ReferenceOTU6865:0.01020,571736:0.01022)0.926:0.00014)0.972:0.00014,(New.ReferenceOTU24368:0.01025,((New.ReferenceOTU9202:0.01032,(161044:0.00504,New.ReferenceOTU3940:0.00507)0.512:0.00015)0.846:0.01022,(574540:0.00015,New.ReferenceOTU5986:0.01016)0.885:0.00511)0.720:0.00014)0.787:0.00014)0.505:0.00015,New.ReferenceOTU31804:0.00505)0.756:0.00805)0.137:0.01292)0.972:0.03942)0.778:0.00545,(235984:0.01032,4452087:0.00505)0.773:0.00513)0.190:0.00016)0.943:0.01020)0.895:0.00014)0.988:0.04493,((New.ReferenceOTU21656:0.05047,New.ReferenceOTU36799:0.00956)0.980:0.03961,((((((New.ReferenceOTU9338:0.02374,(567983:0.01291,New.ReferenceOTU1989:0.01297)0.725:0.00508)0.944:0.02379,New.ReferenceOTU4339:0.01023)0.458:0.00015,(200141:0.00014,New.ReferenceOTU30742:0.06084)0.925:0.01016)0.911:0.03342,((New.ReferenceOTU35116:0.01536,New.ReferenceOTU4916:0.01073)0.786:0.00742,(New.ReferenceOTU11685:0.05402,New.ReferenceOTU4802:0.04356)0.745:0.00620)0.709:0.00850)1.000:0.12921,(((New.ReferenceOTU7648:0.03156,(New.ReferenceOTU4785:0.02759,((New.ReferenceOTU3833:0.01546,(New.ReferenceOTU4826:0.02078,New.ReferenceOTU16092:0.02081)0.689:0.00052)0.903:0.01524,New.CleanUp.ReferenceOTU40:0.01611)0.727:0.00469)0.992:0.05397)0.975:0.04264,((New.ReferenceOTU27199:0.03603,(New.ReferenceOTU6557:0.00014,(((New.ReferenceOTU25880:0.01572,New.ReferenceOTU20897:0.02700)0.790:0.01583,(New.ReferenceOTU22702:0.00015,New.ReferenceOTU33583:0.02607)0.842:0.01011)0.658:0.00015,(New.ReferenceOTU18021:0.00014,(New.ReferenceOTU4569:0.01018,New.ReferenceOTU35347:0.00505)0.879:0.00014)0.932:0.00015)0.833:0.00503)0.973:0.05760)0.755:0.01337,(New.ReferenceOTU18230:0.13313,(((318860:0.02063,(New.ReferenceOTU12907:0.00515,New.ReferenceOTU4257:0.02658)0.946:0.02781)0.847:0.01050,(New.ReferenceOTU15716:0.01580,(New.ReferenceOTU8028:0.00015,(New.ReferenceOTU4794:0.01420,(New.ReferenceOTU33052:0.00014,New.ReferenceOTU1752:0.01018)0.773:0.00772)0.885:0.01420)0.939:0.01553)0.173:0.00016)0.928:0.03593,(New.ReferenceOTU7621:0.19805,((((4428113:0.04901,New.ReferenceOTU19175:0.01718)0.987:0.07865,(((New.ReferenceOTU4002:0.06176,New.ReferenceOTU19941:0.13032)0.829:0.03815,((New.ReferenceOTU9064:0.03113,(((((New.ReferenceOTU30555:0.00492,New.ReferenceOTU37891:0.01035)0.998:0.10958,(New.ReferenceOTU10249:0.02494,(770090:0.02804,New.ReferenceOTU12723:0.07055)0.949:0.05220)0.896:0.04069)0.526:0.02234,(New.ReferenceOTU6618:0.01133,((New.ReferenceOTU7337:0.02449,(New.ReferenceOTU16497:0.03061,New.ReferenceOTU6940:0.04971)0.915:0.02847)0.833:0.01954,((New.ReferenceOTU21753:0.04855,(New.ReferenceOTU30858:0.08672,(New.ReferenceOTU31488:0.03042,New.ReferenceOTU31707:0.07230)0.347:0.02418)0.860:0.02621)0.895:0.02425,((New.ReferenceOTU26444:0.06467,(New.ReferenceOTU17962:0.05085,(((New.ReferenceOTU21690:0.00014,New.ReferenceOTU4376:0.01560)0.996:0.05404,((New.ReferenceOTU25807:0.01128,(New.ReferenceOTU20418:0.01604,New.ReferenceOTU5726:0.03339)0.920:0.02894)0.871:0.02260,(New.ReferenceOTU20168:0.05233,New.ReferenceOTU22545:0.08028)0.812:0.01595)0.854:0.01251)0.177:0.00015,(New.ReferenceOTU15259:0.05032,New.ReferenceOTU35247:0.10368)0.915:0.04506)0.895:0.02115)0.872:0.01873)0.850:0.01774,New.ReferenceOTU19153:0.02231)0.906:0.01874)0.102:0.00014)0.877:0.01243)0.856:0.02263)0.362:0.02800,((New.ReferenceOTU1063:0.04994,New.CleanUp.ReferenceOTU12765:0.00015)0.759:0.03221,((New.ReferenceOTU2216:0.00998,(New.ReferenceOTU11484:0.00014,New.ReferenceOTU9461:0.06744)0.782:0.01071)0.854:0.01785,(((New.ReferenceOTU8389:0.00512,(New.ReferenceOTU16411:0.00452,New.ReferenceOTU8662:0.01087)0.909:0.01623)0.832:0.00992,New.ReferenceOTU7780:0.01073)0.886:0.01450,New.ReferenceOTU2610:0.04951)0.629:0.01147)0.892:0.03393)0.976:0.07600)0.837:0.02471,(New.ReferenceOTU33216:0.04859,(New.ReferenceOTU31189:0.02750,((New.ReferenceOTU6654:0.06340,(New.ReferenceOTU17923:0.02070,(((New.ReferenceOTU37140:0.00014,(739996:0.00015,New.ReferenceOTU3818:0.01535)0.838:0.00507)0.801:0.00507,(New.ReferenceOTU99:0.02088,New.ReferenceOTU37716:0.00510)0.486:0.00015)0.772:0.00508,((New.ReferenceOTU4040:0.02617,New.ReferenceOTU5103:0.00016)0.844:0.00508,New.ReferenceOTU30809:0.00015)0.807:0.00509)0.931:0.00015)0.090:0.01107)0.668:0.00402,New.ReferenceOTU20551:0.01638)0.890:0.01601)0.705:0.00635)0.890:0.02510)0.981:0.05567)0.878:0.02399,((New.ReferenceOTU28668:0.02186,New.ReferenceOTU7177:0.05245)0.984:0.05996,New.ReferenceOTU31828:0.07603)0.798:0.01334)0.838:0.03114)0.356:0.00015,((New.ReferenceOTU11703:0.03428,(New.ReferenceOTU1042:0.02580,((New.ReferenceOTU18439:0.04088,((New.ReferenceOTU14507:0.04325,(New.ReferenceOTU1064:0.03569,New.ReferenceOTU11110:0.05633)0.866:0.01319)0.841:0.01646,((New.ReferenceOTU23911:0.01086,((New.ReferenceOTU19459:0.03982,(New.ReferenceOTU17696:0.00014,New.ReferenceOTU2464:0.03969)0.753:0.00572)0.747:0.01070,New.ReferenceOTU21921:0.03360)0.785:0.00564)0.731:0.00717,New.ReferenceOTU9054:0.00912)0.935:0.02559)0.829:0.01498)0.922:0.02799,(((New.ReferenceOTU14376:0.01027,New.ReferenceOTU36345:0.01720)0.915:0.01709,(New.ReferenceOTU5368:0.02345,New.ReferenceOTU32927:0.06531)0.771:0.00971)0.570:0.00014,((New.ReferenceOTU19266:0.02763,New.ReferenceOTU15500:0.09925)0.633:0.01251,(((New.ReferenceOTU4702:0.00016,New.ReferenceOTU86:0.03334)0.480:0.02042,((New.ReferenceOTU10279:0.04026,(((New.ReferenceOTU6494:0.06861,(((((New.ReferenceOTU36559:0.00278,(New.ReferenceOTU36552:0.02186,New.ReferenceOTU36428:0.00016)0.950:0.01589)0.794:0.00295,((((New.ReferenceOTU33353:0.01655,New.ReferenceOTU6740:0.01675)0.000:0.00014,(New.ReferenceOTU20099:0.04097,((New.ReferenceOTU11710:0.01975,New.ReferenceOTU219:0.01327)0.908:0.01713,((New.ReferenceOTU6640:0.00575,New.ReferenceOTU1172:0.05176)0.758:0.00629,(New.ReferenceOTU37480:0.03317,((((New.ReferenceOTU1423:0.01091,New.ReferenceOTU6564:0.01654)0.900:0.00014,New.CleanUp.ReferenceOTU19055:0.04558)0.822:0.01636,(New.ReferenceOTU19453:0.01074,New.ReferenceOTU19426:0.02175)0.362:0.00015)0.870:0.00012,(New.ReferenceOTU19313:0.02060,New.ReferenceOTU20924:0.03266)0.747:0.00737)0.798:0.01124)0.806:0.01153)0.805:0.01263)0.864:0.01418)0.248:0.00447)0.931:0.02160,(New.ReferenceOTU16284:0.02214,(New.ReferenceOTU1163:0.01071,New.ReferenceOTU12402:0.00015)0.030:0.01054)0.883:0.01116)0.844:0.00014,(((New.ReferenceOTU1148:0.01104,New.ReferenceOTU31693:0.06480)0.939:0.02184,New.ReferenceOTU4490:0.00533)0.126:0.00015,(New.ReferenceOTU19107:0.05810,(New.ReferenceOTU1453:0.00499,New.ReferenceOTU15306:0.01122)0.888:0.01114)0.939:0.00015)0.823:0.00533)0.915:0.01079)0.767:0.00555,New.ReferenceOTU31200:0.02220)0.862:0.01112,(((New.ReferenceOTU19417:0.02261,(New.ReferenceOTU19507:0.03388,New.ReferenceOTU19537:0.00015)0.973:0.04023)0.860:0.01645,New.ReferenceOTU19714:0.00516)0.728:0.01765,New.ReferenceOTU20817:0.01766)0.947:0.02862)0.661:0.00033,New.ReferenceOTU6836:0.01554)0.345:0.00809)0.576:0.02054,New.ReferenceOTU17985:0.02217)0.744:0.02699,New.ReferenceOTU10768:0.08339)0.415:0.02838)0.832:0.03503,(New.ReferenceOTU7014:0.05899,(New.ReferenceOTU10552:0.01082,New.ReferenceOTU15351:0.00531)0.823:0.01117)0.971:0.04352)0.824:0.01154)0.878:0.02677,((((New.ReferenceOTU18262:0.01701,New.ReferenceOTU19950:0.02258)0.707:0.00410,((((((New.ReferenceOTU6804:0.01084,((New.ReferenceOTU24264:0.01081,((New.ReferenceOTU18559:0.01075,New.ReferenceOTU4553:0.00556)0.815:0.00554,New.CleanUp.ReferenceOTU19723:0.02777)0.836:0.00016)0.874:0.01575,New.ReferenceOTU20865:0.02273)0.917:0.01716)0.775:0.00546,New.ReferenceOTU6772:0.00535)0.986:0.00015,(New.ReferenceOTU6566:0.01087,(New.ReferenceOTU997:0.01072,(New.ReferenceOTU1071:0.00016,New.ReferenceOTU21663:0.02754)0.791:0.01099)0.924:0.01671)0.218:0.01089)0.884:0.01457,(New.ReferenceOTU20835:0.02214,(New.ReferenceOTU6483:0.01081,(New.ReferenceOTU6596:0.01663,New.ReferenceOTU7311:0.00567)0.776:0.00506)0.571:0.00016)0.831:0.01463)0.483:0.01445,(((New.ReferenceOTU7334:0.01687,New.ReferenceOTU63:0.02185)0.860:0.02214,(New.ReferenceOTU1338:0.00493,New.ReferenceOTU999:0.03475)0.393:0.01118)0.625:0.00015,New.ReferenceOTU18466:0.01588)0.938:0.01685)0.902:0.00015,New.ReferenceOTU31666:0.00014)0.968:0.02254)0.837:0.01315,(((New.ReferenceOTU6800:0.00952,(New.ReferenceOTU19504:0.01093,New.ReferenceOTU31879:0.02774)0.765:0.00671)0.923:0.02252,New.ReferenceOTU18453:0.00694)0.512:0.01509,New.ReferenceOTU18300:0.00015)0.985:0.04425)0.399:0.02104,((New.ReferenceOTU21482:0.04532,New.ReferenceOTU6721:0.03526)0.993:0.06885,New.ReferenceOTU31807:0.06243)0.569:0.00016)0.950:0.03746)0.897:0.02775)0.826:0.01833)0.879:0.01791)0.432:0.01815)0.825:0.01872)0.985:0.15078,(((((3202308:0.18101,(New.ReferenceOTU19263:0.02264,New.ReferenceOTU19633:0.00968)0.991:0.14488)0.933:0.12526,(New.ReferenceOTU18902:0.03201,New.ReferenceOTU20768:0.00133)0.986:0.10673)0.763:0.02153,((((((New.ReferenceOTU1823:0.00091,(New.ReferenceOTU16729:0.01074,(556195:0.00014,New.ReferenceOTU10951:0.00532)0.954:0.00015)0.784:0.01572)0.951:0.04354,(((New.ReferenceOTU10100:0.00517,New.CleanUp.ReferenceOTU1360:0.01685)0.834:0.01920,(((324008:0.01068,((New.ReferenceOTU22706:0.00540,(New.ReferenceOTU213:0.00015,4425284:0.00532)0.795:0.00014)0.936:0.01632,((((New.ReferenceOTU19754:0.01087,(New.ReferenceOTU4476:0.00015,(660017:0.01076,(New.ReferenceOTU9872:0.01627,(556256:0.00014,(736660:0.0,New.ReferenceOTU4825:0.0):0.00537)0.924:0.00015)0.882:0.01073)0.899:0.00014)0.819:0.00538)0.777:0.00541,New.ReferenceOTU7410:0.00533)0.824:0.00532,1054:0.00015)0.786:0.00536,((New.ReferenceOTU36165:0.01092,(((152483:0.0,4425583:0.0):0.00015,((New.ReferenceOTU14734:0.01092,New.ReferenceOTU7231:0.00554)0.782:0.00520,((New.ReferenceOTU1935:0.00533,New.ReferenceOTU18738:0.01627)0.866:0.00015,737234:0.00014)0.743:0.00015)0.853:0.00536)0.927:0.01633,((New.ReferenceOTU9282:0.01007,(((New.ReferenceOTU36040:0.01628,(New.ReferenceOTU5130:0.00532,New.ReferenceOTU102:0.00014)0.675:0.00011)0.870:0.00540,New.ReferenceOTU32925:0.00532)0.102:0.00016,553746:0.00014)0.778:0.00296)0.778:0.00307,New.CleanUp.ReferenceOTU3694:0.00539)0.827:0.00537)0.391:0.00015)0.775:0.00905,619389:0.00897)0.784:0.00897)0.768:0.00538)0.890:0.01086)0.357:0.00533,((776850:0.00532,((((New.ReferenceOTU17444:0.00552,New.ReferenceOTU4818:0.01106)0.809:0.00527,New.ReferenceOTU8385:0.03372)1.000:0.00015,(New.ReferenceOTU8725:0.01077,New.ReferenceOTU11702:0.00014)0.836:0.00535)0.909:0.00015,(186548:0.0,550023:0.0):0.00014)0.892:0.00015)0.842:0.00532,((196754:0.0,New.ReferenceOTU11213:0.0):0.01082,((New.ReferenceOTU14112:0.00537,New.ReferenceOTU8347:0.00532)0.762:0.00540,((182872:0.00016,((1584736:0.00533,((New.ReferenceOTU7977:0.01622,New.ReferenceOTU20352:0.01646)0.707:0.00016,(New.ReferenceOTU6312:0.00532,((((758445:0.00014,New.ReferenceOTU89:0.00537)0.855:0.00534,New.ReferenceOTU3648:0.00535)0.882:0.00015,((New.ReferenceOTU35332:0.01624,New.ReferenceOTU12978:0.00014)0.844:0.00534,(104620:0.00015,741963:0.01628)0.826:0.00532)0.863:0.00015)0.920:0.00014,(730215:0.00536,4414549:0.01088)0.766:0.00541)0.787:0.00543)0.787:0.00544)0.918:0.00014)0.856:0.00534,New.ReferenceOTU1804:0.00541)0.569:0.00015)0.793:0.00535,657355:0.00538)0.779:0.00540)0.796:0.00535)0.895:0.00014)0.856:0.00014)0.918:0.01659,((509765:0.0,New.ReferenceOTU22211:0.0):0.00569,(((New.ReferenceOTU15416:0.01615,((New.ReferenceOTU10534:0.00015,(((New.ReferenceOTU12802:0.01630,New.ReferenceOTU14830:0.01077)0.944:0.00016,(511243:0.0,726655:0.0):0.00014)0.999:0.00016,((547475:0.00014,New.ReferenceOTU2121:0.00532)0.882:0.00540,537704:0.00014)0.387:0.00535)0.859:0.00539)0.709:0.00533,New.ReferenceOTU17932:0.01641)0.357:0.00014)0.806:0.00520,(New.ReferenceOTU23657:0.01088,New.ReferenceOTU32481:0.02213)1.000:0.00014)0.806:0.01703,New.ReferenceOTU6959:0.01135)0.734:0.00465)0.736:0.00538)0.733:0.01663)0.999:0.12535,(New.ReferenceOTU18311:0.01237,New.ReferenceOTU30821:0.00383)0.885:0.03476)0.724:0.02382)0.932:0.03706,(New.ReferenceOTU32990:0.03663,(New.ReferenceOTU1328:0.01095,(633506:0.00014,New.ReferenceOTU15775:0.00534)0.992:0.00015)0.945:0.03458)0.834:0.01795)0.844:0.01803,(New.ReferenceOTU31715:0.00015,(New.ReferenceOTU20701:0.01273,New.ReferenceOTU30454:0.04595)0.969:0.03308)0.561:0.02037)0.981:0.04707,(((New.ReferenceOTU22069:0.02276,((((New.ReferenceOTU20659:0.00014,((New.ReferenceOTU19020:0.01043,(New.ReferenceOTU10883:0.00541,New.ReferenceOTU24324:0.00532)0.983:0.03469)0.929:0.01705,New.ReferenceOTU20003:0.02195)0.601:0.00015)0.792:0.00252,New.ReferenceOTU19242:0.02742)0.779:0.00310,668846:0.00535)0.941:0.02255,(New.ReferenceOTU19126:0.02215,(1719719:0.00014,3114987:0.01642)0.071:0.00526)0.981:0.03354)0.737:0.00540)0.905:0.01626,(New.ReferenceOTU20499:0.07908,((((New.ReferenceOTU24217:0.01005,New.ReferenceOTU18772:0.04031)0.775:0.00580,(New.ReferenceOTU22904:0.01586,((New.ReferenceOTU19730:0.01099,New.ReferenceOTU37663:0.02236)0.945:0.02214,(New.ReferenceOTU18548:0.00541,(New.ReferenceOTU38132:0.01087,(((New.ReferenceOTU18886:0.01093,New.ReferenceOTU20063:0.02776)0.775:0.00518,(New.ReferenceOTU31616:0.01072,(4361225:0.01123,New.ReferenceOTU18489:0.01123)0.753:0.00499)0.347:0.00015)0.853:0.00532,New.ReferenceOTU5705:0.00014)0.913:0.00014)0.960:0.01638)0.103:0.00013)0.895:0.01112)0.791:0.00557)0.811:0.00522,(New.ReferenceOTU37632:0.03345,New.ReferenceOTU18252:0.02932)0.778:0.01626)0.984:0.00015,(New.ReferenceOTU18383:0.00777,(New.ReferenceOTU18202:0.02458,(New.ReferenceOTU18847:0.00532,(New.ReferenceOTU6638:0.01071,New.ReferenceOTU92:0.00534)0.083:0.00014)0.777:0.00850)0.855:0.01646)0.977:0.03252)0.987:0.05757)0.819:0.01483)0.962:0.02982,((((New.CleanUp.ReferenceOTU18883:0.04538,(4106703:0.00535,(4056775:0.01065,1961475:0.02796)0.606:0.00016)0.745:0.00544)0.941:0.02269,(((New.ReferenceOTU19127:0.01001,New.ReferenceOTU20031:0.01177)0.986:0.04794,(3489144:0.02818,New.ReferenceOTU24336:0.05254)0.780:0.02861)0.000:0.00016,(322321:0.02234,(125340:0.02175,(1125367:0.00532,(4426941:0.00014,561428:0.00533)0.914:0.01073)0.319:0.00015)0.756:0.00542)0.828:0.01003)0.523:0.01122)0.742:0.00715,(New.ReferenceOTU19295:0.06439,(((New.ReferenceOTU18849:0.01601,(557485:0.05839,New.ReferenceOTU36496:0.06928)0.877:0.01987)0.458:0.00774,(New.ReferenceOTU22991:0.01681,New.ReferenceOTU21027:0.03383)0.875:0.01480)0.764:0.00660,(New.ReferenceOTU37769:0.02789,(((New.ReferenceOTU24101:0.04046,New.ReferenceOTU19424:0.07051)0.587:0.00711,4414813:0.02546)0.719:0.01216,4310894:0.00968)0.805:0.00652)0.000:0.00014)0.809:0.01106)0.890:0.02147)0.935:0.02170,((New.ReferenceOTU19023:0.07455,New.ReferenceOTU25106:0.09741)0.656:0.00711,((New.ReferenceOTU19551:0.02946,New.ReferenceOTU21366:0.03287)0.638:0.00721,((112707:0.05446,New.ReferenceOTU22163:0.05620)0.653:0.01318,New.ReferenceOTU24631:0.07113)0.754:0.01583)0.913:0.02522)0.881:0.01714)0.718:0.00314)0.868:0.01724)0.935:0.04440,(New.ReferenceOTU30990:0.03167,(New.ReferenceOTU19845:0.04703,((4437935:0.01118,(605057:0.00014,New.ReferenceOTU7182:0.00546)0.193:0.00015)0.816:0.00295,(3489142:0.00015,2605832:0.01665)0.858:0.00266)0.786:0.01896)0.998:0.11543)0.831:0.01976)0.742:0.02539)0.896:0.04295,New.ReferenceOTU31645:0.06571)0.981:0.10089,((((((New.ReferenceOTU24535:0.04320,New.ReferenceOTU27433:0.16571)0.934:0.06341,(New.ReferenceOTU21702:0.13581,New.ReferenceOTU28628:0.14416)0.299:0.03450)0.951:0.06131,((New.ReferenceOTU30401:0.10958,(2684914:0.05423,New.ReferenceOTU31533:0.00552)0.992:0.13420)0.916:0.05744,(New.ReferenceOTU26709:0.16455,(New.ReferenceOTU36724:0.05847,(((New.ReferenceOTU20739:0.01074,(New.ReferenceOTU20016:0.00014,New.ReferenceOTU18488:0.00533)0.457:0.00015)0.990:0.02193,New.ReferenceOTU19546:0.00015)0.811:0.01101,(New.ReferenceOTU20118:0.02768,New.ReferenceOTU18491:0.00015)0.679:0.00540)0.959:0.06433)0.959:0.07666)0.837:0.03070)0.916:0.04334)0.797:0.01541,((New.ReferenceOTU79:0.11216,(New.ReferenceOTU24085:0.02126,((((New.ReferenceOTU18455:0.01110,New.ReferenceOTU31768:0.00010)0.899:0.00014,(New.ReferenceOTU32026:0.01660,New.ReferenceOTU19615:0.02940)0.848:0.01172)0.763:0.01051,New.ReferenceOTU31786:0.03543)0.866:0.01185,New.ReferenceOTU30709:0.00015)0.808:0.01871)0.998:0.15796)0.956:0.07480,(New.ReferenceOTU37471:0.07041,(((New.ReferenceOTU18161:0.03060,(New.ReferenceOTU30982:0.03146,New.ReferenceOTU18422:0.12673)0.208:0.01877)0.798:0.01273,New.ReferenceOTU36543:0.00014)0.874:0.03604,(New.ReferenceOTU18663:0.10787,New.ReferenceOTU37072:0.03368)0.880:0.04560)0.949:0.06905)0.897:0.08180)0.800:0.02142)0.785:0.02974,(((New.ReferenceOTU31217:0.00562,New.ReferenceOTU37503:0.05817)0.956:0.02868,(((((New.ReferenceOTU24063:0.02366,New.ReferenceOTU35737:0.03016)0.922:0.03360,(New.ReferenceOTU31420:0.07724,(New.ReferenceOTU25916:0.03404,(New.ReferenceOTU37376:0.01622,(New.ReferenceOTU18724:0.01079,(New.ReferenceOTU30241:0.00535,(New.ReferenceOTU21232:0.00537,New.ReferenceOTU32291:0.00014)0.845:0.00534)0.446:0.00015)0.771:0.00558)0.483:0.00574)0.984:0.08856)0.988:0.07529)0.046:0.00674,(New.ReferenceOTU20254:0.04927,(New.ReferenceOTU21269:0.03507,(New.ReferenceOTU1020:0.01197,New.ReferenceOTU20165:0.01070)0.989:0.06018)0.836:0.01746)0.864:0.02019)0.875:0.02471,(New.ReferenceOTU9367:0.06629,(New.ReferenceOTU38081:0.01141,New.ReferenceOTU26010:0.10848)0.000:0.01109)0.776:0.01152)0.904:0.01757,(New.ReferenceOTU25631:0.09776,((((((New.ReferenceOTU14264:0.04357,New.ReferenceOTU21849:0.04695)0.800:0.01496,(New.ReferenceOTU23541:0.06344,(New.ReferenceOTU4126:0.03132,(New.ReferenceOTU4827:0.05785,(New.ReferenceOTU24027:0.01090,(New.ReferenceOTU3843:0.01053,New.ReferenceOTU49:0.01700)0.898:0.01702)0.702:0.02837)0.601:0.00200)0.882:0.01724)0.846:0.01370)0.843:0.01238,(((New.ReferenceOTU36803:0.01685,((New.ReferenceOTU16831:0.03991,(New.ReferenceOTU20156:0.03185,New.ReferenceOTU20664:0.05396)0.587:0.00785)0.505:0.02022,New.ReferenceOTU201:0.03594)0.855:0.01505)0.748:0.00573,((((New.ReferenceOTU11770:0.00014,New.ReferenceOTU1233:0.01077)0.764:0.00536,(New.ReferenceOTU9531:0.02746,(New.ReferenceOTU35946:0.01117,New.ReferenceOTU7557:0.00014)0.872:0.01136)0.876:0.01168)0.958:0.03338,((New.ReferenceOTU1135:0.00584,New.ReferenceOTU20376:0.07699)0.200:0.00561,((New.ReferenceOTU18885:0.03861,((((((New.ReferenceOTU28627:0.00564,((New.ReferenceOTU18625:0.00533,(New.ReferenceOTU18567:0.01622,New.ReferenceOTU19582:0.00016)0.911:0.01085)0.010:0.00015,New.ReferenceOTU18316:0.01083)1.000:0.00325)1.000:0.00215,New.ReferenceOTU24180:0.01076)0.688:0.00016,New.ReferenceOTU35747:0.00015)0.835:0.00533,New.ReferenceOTU20772:0.00015)0.784:0.00588,(New.ReferenceOTU19430:0.00975,New.ReferenceOTU24139:0.00647)0.860:0.01150)0.520:0.01352,New.ReferenceOTU20888:0.00775)0.675:0.01972)0.723:0.00934,((((((New.ReferenceOTU1072:0.00016,New.ReferenceOTU1274:0.01647)0.911:0.01696,(New.ReferenceOTU715:0.01084,(New.ReferenceOTU21375:0.01083,(New.ReferenceOTU10432:0.00016,New.ReferenceOTU4412:0.00532)0.861:0.01085)0.748:0.00545)0.983:0.03933)0.923:0.02315,(New.ReferenceOTU6574:0.07034,New.ReferenceOTU19385:0.03918)0.596:0.00016)0.661:0.01848,New.ReferenceOTU2064:0.06220)0.887:0.02385,((New.ReferenceOTU202:0.00014,(New.ReferenceOTU22526:0.04459,(New.ReferenceOTU33582:0.03458,New.ReferenceOTU4201:0.02100)0.747:0.00576)0.773:0.00612)0.938:0.02177,New.ReferenceOTU34848:0.00014)0.923:0.02329)0.702:0.00746,New.ReferenceOTU36474:0.07748)0.673:0.01654)0.891:0.01601)0.955:0.02608)0.811:0.00015,(New.ReferenceOTU16649:0.03689,(New.ReferenceOTU25:0.00015,(New.ReferenceOTU1951:0.01648,New.ReferenceOTU1368:0.03465)0.448:0.02832)0.366:0.02158)0.884:0.04562)0.853:0.01770)0.185:0.01119,((((New.ReferenceOTU21289:0.01580,(New.ReferenceOTU18889:0.01636,New.ReferenceOTU20683:0.02836)0.840:0.01448)0.770:0.01010,((((New.ReferenceOTU1195:0.00014,New.ReferenceOTU4496:0.01665)0.767:0.01085,((New.ReferenceOTU28658:0.01314,(New.ReferenceOTU25653:0.03863,(New.ReferenceOTU31261:0.01671,New.ReferenceOTU19222:0.01687)0.847:0.01282)0.495:0.00572)0.809:0.00926,New.ReferenceOTU19381:0.01706)0.790:0.01699)0.756:0.00015,(New.ReferenceOTU19036:0.01669,(New.ReferenceOTU19523:0.00572,(New.ReferenceOTU31230:0.01674,(New.ReferenceOTU20677:0.00548,New.ReferenceOTU18162:0.01108)0.872:0.00015)0.859:0.01118)0.530:0.01111)0.938:0.00015)0.186:0.01109,New.ReferenceOTU21296:0.00556)0.774:0.02802)0.971:0.04012,((((((New.ReferenceOTU3720:0.01641,((New.ReferenceOTU10430:0.00016,New.ReferenceOTU16670:0.02199)0.856:0.00533,New.ReferenceOTU12131:0.00015)0.631:0.00015)0.822:0.00542,((New.ReferenceOTU7904:0.00542,(New.ReferenceOTU31796:0.00488,New.ReferenceOTU32988:0.01681)0.922:0.01692)0.748:0.00548,New.ReferenceOTU9426:0.01105)0.785:0.00529)0.920:0.00015,New.ReferenceOTU1810:0.01625)0.728:0.01071,(New.ReferenceOTU15465:0.00534,New.ReferenceOTU887:0.00014)0.779:0.00016)0.998:0.06644,(New.ReferenceOTU12207:0.04305,(New.ReferenceOTU2323:0.02132,New.ReferenceOTU6023:0.03021)0.610:0.02060)0.775:0.01052)0.871:0.01794,New.ReferenceOTU1051:0.12040)0.541:0.01791)0.844:0.01157,New.ReferenceOTU38108:0.07031)0.858:0.01672)0.746:0.00582)0.738:0.00539,((New.ReferenceOTU18254:0.01409,((New.ReferenceOTU19574:0.00781,New.ReferenceOTU36983:0.01460)0.968:0.03162,New.ReferenceOTU37486:0.01505)0.415:0.01134)0.983:0.05298,(New.ReferenceOTU23700:0.04595,(New.ReferenceOTU18213:0.05361,(New.ReferenceOTU10906:0.00016,New.ReferenceOTU18322:0.01642)0.890:0.02434)0.904:0.03502)0.391:0.01966)0.875:0.01969)0.886:0.01113,((((New.ReferenceOTU20786:0.00544,(New.ReferenceOTU30781:0.02637,New.ReferenceOTU36435:0.01393)0.930:0.02111)0.908:0.01954,(New.ReferenceOTU31428:0.00302,(New.ReferenceOTU20013:0.01402,New.ReferenceOTU21472:0.02734)0.751:0.00590)0.862:0.01186)0.955:0.03281,((((New.ReferenceOTU19437:0.01094,New.ReferenceOTU4507:0.01072)0.874:0.01648,((New.ReferenceOTU31471:0.00014,New.ReferenceOTU4581:0.01635)0.378:0.00538,(New.ReferenceOTU36670:0.00534,(New.ReferenceOTU1371:0.00014,New.ReferenceOTU7188:0.00014)0.894:0.01081)0.777:0.00543)0.961:0.00014)0.887:0.01656,(((New.ReferenceOTU12066:0.04604,New.ReferenceOTU19446:0.00636)0.676:0.01338,(New.ReferenceOTU18278:0.01307,New.ReferenceOTU18500:0.02568)0.580:0.00636)0.715:0.00589,New.ReferenceOTU20258:0.04560)0.777:0.00749)0.738:0.01173,New.ReferenceOTU22223:0.11409)0.206:0.00657)0.940:0.02477,(New.ReferenceOTU1078:0.00558,New.ReferenceOTU14737:0.03345)0.990:0.04607)0.748:0.00555)0.733:0.00555,(((New.ReferenceOTU20297:0.02136,((New.ReferenceOTU18325:0.00983,New.ReferenceOTU18587:0.03522)0.931:0.02250,New.ReferenceOTU1444:0.02855)0.912:0.01699)0.893:0.01619,(((New.ReferenceOTU1108:0.02926,New.ReferenceOTU16222:0.05315)0.718:0.01376,(New.ReferenceOTU37077:0.03410,New.ReferenceOTU4786:0.05906)0.621:0.01687)0.801:0.01635,((New.ReferenceOTU19694:0.00016,New.ReferenceOTU21392:0.02178)0.983:0.03596,(New.ReferenceOTU37105:0.09217,New.ReferenceOTU23900:0.07371)0.874:0.02510)0.821:0.01032)0.789:0.01055)0.732:0.00643,(New.ReferenceOTU7515:0.09594,New.ReferenceOTU6478:0.08112)0.836:0.01816)0.768:0.00606)0.908:0.02201)0.736:0.00817)0.838:0.01187)0.943:0.03893,(((New.ReferenceOTU36642:0.09435,(New.ReferenceOTU19275:0.03106,(1753083:0.01608,262453:0.01130)0.000:0.00914)0.947:0.08321)0.966:0.07860,((New.ReferenceOTU30672:0.00015,(New.ReferenceOTU11768:0.02163,New.ReferenceOTU2117:0.02166)0.792:0.00690)0.999:0.13676,((566419:0.09167,((((120421:0.00811,245:0.02008)0.982:0.05420,((New.ReferenceOTU7325:0.03400,((543071:0.01655,New.ReferenceOTU31741:0.00539)0.857:0.00014,((New.ReferenceOTU31644:0.00016,(New.ReferenceOTU22716:0.01097,New.ReferenceOTU32253:0.00548)0.775:0.00533)0.947:0.01630,((New.ReferenceOTU18858:0.00014,New.ReferenceOTU6465:0.00541)0.915:0.01075,((249:0.00277,New.ReferenceOTU32299:0.02716)0.793:0.00281,New.ReferenceOTU19409:0.01075)0.000:0.00014)0.905:0.00015)0.902:0.01606)0.926:0.01670)0.020:0.00016,New.ReferenceOTU6497:0.01650)0.943:0.03124)0.765:0.01228,New.ReferenceOTU20787:0.08604)0.898:0.02361,(New.ReferenceOTU6691:0.08344,3488781:0.04871)0.775:0.01671)0.755:0.01102)0.955:0.05728,(((((((New.ReferenceOTU20078:0.06624,(New.ReferenceOTU20405:0.02183,(New.ReferenceOTU21240:0.00015,((New.ReferenceOTU18405:0.00539,(New.ReferenceOTU28644:0.01617,((New.ReferenceOTU20261:0.00015,(((4361118:0.01065,(New.ReferenceOTU6505:0.01019,(3825323:0.02787,New.ReferenceOTU24632:0.00621)0.969:0.03514)0.752:0.01716)0.922:0.00016,(New.ReferenceOTU19231:0.00267,New.ReferenceOTU22070:0.02218)0.796:0.00299)0.801:0.00541,((New.CleanUp.ReferenceOTU14464:0.01666,(New.ReferenceOTU18215:0.00537,New.ReferenceOTU18915:0.01076)0.760:0.00564)0.770:0.00512,1798022:0.00548)0.762:0.00545)0.793:0.00537)0.840:0.01073,(631158:0.02649,(((New.ReferenceOTU20349:0.01081,(1110436:0.00527,(New.ReferenceOTU20575:0.00015,(New.ReferenceOTU18293:0.01670,4453566:0.02831)0.757:0.00533)0.787:0.00544)0.900:0.01090)0.887:0.00015,(New.ReferenceOTU20096:0.01613,New.ReferenceOTU23698:0.00014)0.914:0.01621)0.197:0.00744,(1533629:0.00014,4359533:0.01623)0.916:0.01442)0.599:0.01041)0.968:0.03119)0.042:0.00552)0.854:0.00016)0.878:0.01076,1533626:0.01624)0.715:0.00015)0.943:0.01696)0.757:0.00429)0.868:0.02439,(((((New.ReferenceOTU18692:0.05114,New.ReferenceOTU7892:0.02391)0.831:0.01376,((748149:0.02209,((2729216:0.02211,4464793:0.01647)0.918:0.00014,New.ReferenceOTU22047:0.02738)0.205:0.00545)0.856:0.01052,New.ReferenceOTU20064:0.02248)0.926:0.02153)0.839:0.01900,(((New.ReferenceOTU19933:0.02213,New.ReferenceOTU21963:0.00523)0.775:0.00572,(3015108:0.01084,New.ReferenceOTU24219:0.02771)0.668:0.00536)0.903:0.02635,(New.ReferenceOTU11479:0.02775,New.ReferenceOTU5168:0.00014)1.000:0.19397)0.750:0.01748)0.598:0.01136,((3825329:0.0,New.ReferenceOTU19899:0.0):0.03686,(4450939:0.01088,New.ReferenceOTU31600:0.00015)0.975:0.03933)0.756:0.01368)0.745:0.03149,New.ReferenceOTU26601:0.07854)0.785:0.03242)0.342:0.01191,158026:0.06745)0.813:0.01827,(710602:0.00277,New.ReferenceOTU19364:0.00273)0.962:0.03700)0.870:0.02470,((4359075:0.00495,New.ReferenceOTU20410:0.01125)0.898:0.02221,(((((3268256:0.00014,(New.ReferenceOTU19007:0.00014,New.ReferenceOTU20015:0.00532)0.776:0.00015)0.923:0.00016,1581971:0.01620)1.000:0.00014,(3488778:0.00523,4397916:0.02222)0.855:0.01653)0.807:0.00564,New.ReferenceOTU19427:0.01681)0.790:0.00511,New.ReferenceOTU37958:0.00014)0.963:0.03485)0.512:0.01341)0.913:0.04301,New.CleanUp.ReferenceOTU14083:0.02858)0.961:0.05892,(426137:0.01078,4195126:0.02269)0.858:0.01774)0.803:0.04072)0.865:0.04051)0.837:0.02002)0.704:0.03015,(New.ReferenceOTU6757:0.15342,(New.ReferenceOTU37088:0.06666,(New.ReferenceOTU18319:0.02535,(New.ReferenceOTU18872:0.03870,New.ReferenceOTU36488:0.02718)0.987:0.07975)0.812:0.02803)0.755:0.02505)0.938:0.05229)0.783:0.02244)0.506:0.01511)0.769:0.01559,New.ReferenceOTU22806:0.17957)0.742:0.01900)0.867:0.04215)1.000:0.31963)0.890:0.07702)0.878:0.03591,((New.ReferenceOTU31543:0.04367,((New.ReferenceOTU1693:0.10273,536562:0.02722)0.867:0.03473,(688533:0.04376,New.ReferenceOTU18171:0.01624)0.832:0.02211)0.734:0.02815)0.856:0.01954,New.ReferenceOTU13043:0.08928)0.842:0.01926)0.666:0.00370,(((New.ReferenceOTU4948:0.07260,((New.ReferenceOTU31319:0.03339,New.ReferenceOTU7031:0.18554)0.945:0.07455,(New.ReferenceOTU616:0.04010,(New.ReferenceOTU6689:0.02672,(New.ReferenceOTU33516:0.02086,New.ReferenceOTU6518:0.00016)0.476:0.00518)0.832:0.01632)0.889:0.03156)0.907:0.03838)0.809:0.02037,((4380648:0.01232,(New.ReferenceOTU12807:0.01400,New.ReferenceOTU3813:0.03028)0.973:0.04500)0.797:0.01471,(((New.ReferenceOTU5223:0.07033,(New.ReferenceOTU30530:0.08449,(New.ReferenceOTU18908:0.00016,New.ReferenceOTU5915:0.02592)0.834:0.02552)0.373:0.02712)0.723:0.03603,(New.ReferenceOTU18574:0.00016,New.ReferenceOTU21414:0.01554)0.811:0.01937)0.953:0.06154,New.ReferenceOTU6786:0.03862)0.928:0.03248)0.907:0.02325)0.925:0.02525,((New.ReferenceOTU5744:0.02318,New.ReferenceOTU9246:0.07183)0.723:0.01135,(New.ReferenceOTU8655:0.04893,(((New.ReferenceOTU5617:0.03121,(New.ReferenceOTU4010:0.01444,(New.ReferenceOTU12081:0.01733,(New.ReferenceOTU1772:0.03498,New.ReferenceOTU9534:0.02176)0.818:0.02095)0.962:0.03749)0.970:0.02769)0.522:0.00015,New.ReferenceOTU3297:0.01591)0.878:0.01137,((New.ReferenceOTU3944:0.04173,(New.ReferenceOTU10582:0.06835,New.ReferenceOTU31185:0.05296)0.346:0.00584)0.965:0.02463,((New.ReferenceOTU2478:0.02528,New.ReferenceOTU2940:0.01277)0.980:0.03117,((New.ReferenceOTU4149:0.04913,New.ReferenceOTU2634:0.01028)0.701:0.00014,New.ReferenceOTU17331:0.00506)0.881:0.00015)0.794:0.02337)0.718:0.00700)0.888:0.01088)0.769:0.00826)0.886:0.01654)0.904:0.02241)0.284:0.00606)0.913:0.06501)0.490:0.02830)0.958:0.05595)0.813:0.01645)0.901:0.01775,((((New.ReferenceOTU22620:0.04550,1109263:0.09611)0.836:0.02815,((New.ReferenceOTU10065:0.01636,New.ReferenceOTU6601:0.03187)0.730:0.00739,((New.ReferenceOTU18401:0.02047,(New.ReferenceOTU20234:0.01007,(513878:0.01035,New.ReferenceOTU37242:0.01551)0.935:0.00015)0.651:0.01037)0.754:0.00532,(New.ReferenceOTU14826:0.03420,New.ReferenceOTU17902:0.05990)0.931:0.03342)0.907:0.02007)0.946:0.02819)0.378:0.01015,(((4331208:0.00506,(New.ReferenceOTU20724:0.00015,New.ReferenceOTU7351:0.01545)0.841:0.00511)0.728:0.00015,New.ReferenceOTU25750:0.00014)0.901:0.00015,(New.ReferenceOTU32317:0.00506,((New.ReferenceOTU37472:0.00506,(New.ReferenceOTU18237:0.01557,New.ReferenceOTU20543:0.03230)0.622:0.00014)0.866:0.00506,(New.ReferenceOTU37003:0.00511,((New.ReferenceOTU20262:0.01053,(((New.ReferenceOTU15493:0.01018,New.ReferenceOTU21592:0.01540)0.903:0.00014,((New.ReferenceOTU14637:0.00506,(268819:0.00014,(New.ReferenceOTU4858:0.00505,New.ReferenceOTU1412:0.01533)0.896:0.00015)0.939:0.00016)0.883:0.00506,(((1111656:0.0,New.ReferenceOTU36335:0.0):0.00014,(((2294756:0.00016,(279155:0.01014,New.ReferenceOTU4223:0.00014)0.844:0.00512)0.879:0.00507,(New.ReferenceOTU18341:0.01552,New.ReferenceOTU18551:0.00015)0.078:0.00014)0.117:0.00506,(New.ReferenceOTU24728:0.00014,New.ReferenceOTU14781:0.00508)0.878:0.00507)1.000:0.00014)0.712:0.00014,(1598953:0.02064,((259257:0.01014,(New.ReferenceOTU17307:0.00014,New.ReferenceOTU36697:0.01016)0.422:0.00504)0.846:0.00016,((656455:0.00507,(626615:0.00014,New.ReferenceOTU34148:0.01544)0.828:0.00506)0.898:0.00014,(New.ReferenceOTU1575:0.0,New.ReferenceOTU24001:0.0):0.00014)0.348:0.00016)0.865:0.00014)0.853:0.00511)0.866:0.00506)0.414:0.00014)0.890:0.00504,(((New.ReferenceOTU1797:0.01045,New.ReferenceOTU33393:0.02680)0.767:0.00496,New.ReferenceOTU23584:0.00504)0.926:0.00015,New.ReferenceOTU70:0.00014)0.910:0.00014)0.769:0.00489)0.879:0.01052,(New.ReferenceOTU111:0.01029,New.ReferenceOTU36446:0.01037)0.772:0.00541)0.778:0.00491)0.737:0.00507)1.000:0.00016)0.862:0.00504)0.914:0.02422)0.740:0.01240,(((427495:0.00506,(4408874:0.00322,4325003:0.02625)0.782:0.00219)0.618:0.00014,533688:0.02081)0.989:0.06363,(New.ReferenceOTU25749:0.06803,(((((106539:0.0,721132:0.0):0.00016,532888:0.00507)1.000:0.00015,((((New.ReferenceOTU26535:0.03737,4350193:0.00015)0.857:0.00504,1109647:0.01536)0.897:0.00014,308629:0.00014)0.899:0.00014,((549656:0.00505,(((4322607:0.00014,((317794:0.00504,148456:0.00014)0.790:0.00015,(2986479:0.00016,718321:0.01031)0.754:0.01015)0.817:0.00504)0.827:0.00506,4350498:0.00014)0.843:0.00510,327536:0.01549)0.628:0.00015)0.841:0.00505,((1029559:0.00529,(New.ReferenceOTU26790:0.01533,((4477200:0.0,758258:0.0,309271:0.0):0.00014,(340216:0.01012,New.ReferenceOTU25859:0.01016)0.858:0.00014)0.626:0.00011)1.000:0.00379)1.000:0.00128,((337487:0.0,4402734:0.0):0.00014,(786099:0.00504,4315885:0.00504)0.905:0.00014)0.794:0.00015)0.850:0.00511)0.644:0.00015)0.833:0.00506)0.804:0.01030,(2100829:0.00015,316785:0.01035)0.932:0.01580)0.735:0.00678,585911:0.02504)0.927:0.04224)0.803:0.02516)0.944:0.04511)0.541:0.01417)0.644:0.00234)0.910:0.04601,(((New.ReferenceOTU21902:0.07881,(New.ReferenceOTU32706:0.08811,(New.ReferenceOTU30774:0.10849,New.ReferenceOTU37339:0.04163)0.965:0.06882)0.904:0.04863)0.926:0.04161,((New.ReferenceOTU35380:0.01721,(((((New.ReferenceOTU6747:0.03591,(New.ReferenceOTU103:0.00015,New.ReferenceOTU21115:0.02093)0.978:0.04338)0.959:0.04039,(New.ReferenceOTU6933:0.02704,((New.ReferenceOTU18696:0.05473,New.ReferenceOTU1668:0.04371)0.776:0.01028,(New.ReferenceOTU19510:0.02699,(New.ReferenceOTU32808:0.03154,New.ReferenceOTU21091:0.00016)0.794:0.01075)0.321:0.00571)0.885:0.01508)0.792:0.01171)0.818:0.01666,(New.ReferenceOTU156:0.02070,New.ReferenceOTU30643:0.04443)0.900:0.01872)0.901:0.01909,New.ReferenceOTU30996:0.00014)0.841:0.01110,New.ReferenceOTU30877:0.02622)0.785:0.00973)0.981:0.06966,(New.ReferenceOTU31384:0.03343,(New.ReferenceOTU7210:0.01571,(New.ReferenceOTU36755:0.04542,New.ReferenceOTU4133:0.01169)0.933:0.02749)0.860:0.01187)0.916:0.02303)0.816:0.02085)0.903:0.03275,(New.ReferenceOTU7468:0.13599,(New.ReferenceOTU18733:0.12226,(New.ReferenceOTU37069:0.03890,(260654:0.03950,(New.ReferenceOTU36735:0.01559,(New.ReferenceOTU18766:0.00506,New.ReferenceOTU5487:0.00533)0.890:0.00015)0.146:0.00360)0.790:0.01129)0.978:0.05603)0.749:0.01724)0.191:0.01824)0.877:0.02346)0.804:0.01890)0.749:0.00829)0.720:0.01060,((112344:0.00014,4432003:0.00508)0.935:0.02757,(((11163:0.00505,(4344584:0.00015,((11180:0.0,4337806:0.0):0.00016,617742:0.00512)0.862:0.00506)0.890:0.01032)0.862:0.01024,(4444927:0.00014,755686:0.02103)0.943:0.00016)0.923:0.03150,(1127577:0.00858,4317550:0.00829)0.806:0.01032)0.558:0.00985)0.984:0.05299)0.759:0.00839)0.956:0.02982)0.869:0.01082,(((((((New.ReferenceOTU18464:0.02236,New.ReferenceOTU21380:0.00933)0.949:0.06058,(New.ReferenceOTU18167:0.09621,New.ReferenceOTU22803:0.08111)0.421:0.03645)0.821:0.02497,((New.ReferenceOTU21445:0.03794,(((164402:0.00511,((New.ReferenceOTU18320:0.00014,New.ReferenceOTU24170:0.01536)0.232:0.00016,(New.ReferenceOTU19026:0.02672,((1112221:0.00507,(New.ReferenceOTU35236:0.01018,((New.ReferenceOTU21686:0.00014,(New.ReferenceOTU21394:0.01018,New.ReferenceOTU28647:0.01015)0.930:0.00015)0.803:0.00016,(New.ReferenceOTU5521:0.01139,(New.ReferenceOTU23132:0.01196,New.ReferenceOTU5622:0.01007)0.854:0.00608)0.851:0.00016)0.923:0.00015)0.829:0.00509)0.893:0.00015,(New.ReferenceOTU30543:0.00560,(New.ReferenceOTU21125:0.00014,New.ReferenceOTU33541:0.01562)0.894:0.01082)0.914:0.01615)0.904:0.01569)0.854:0.01041)0.851:0.01557)0.866:0.01103,(New.ReferenceOTU1627:0.01027,(New.ReferenceOTU24889:0.00014,New.ReferenceOTU32142:0.02060)0.908:0.01186)0.768:0.00466)0.995:0.08655,((New.ReferenceOTU5019:0.01873,((172955:0.01987,(236166:0.02777,(New.ReferenceOTU20922:0.10002,511931:0.00016)0.762:0.01569)0.996:0.07890)0.763:0.00694,(4304911:0.00014,(1130616:0.00014,(111093:0.00014,276370:0.01020)0.442:0.00015)0.736:0.00014)0.945:0.02083)0.826:0.01198)0.912:0.00014,(4483006:0.03758,((93366:0.0,New.ReferenceOTU18463:0.0):0.00503,(4402457:0.00510,4475364:0.00601)0.686:0.00014)0.904:0.02248)0.732:0.01314)0.959:0.04710)0.914:0.03045)0.712:0.00432,(New.ReferenceOTU19142:0.03079,(New.ReferenceOTU20875:0.02101,New.ReferenceOTU20824:0.01078)0.974:0.03868)0.842:0.01715)0.853:0.01164)0.918:0.01770,((((New.ReferenceOTU32774:0.03960,New.ReferenceOTU25577:0.04054)0.912:0.02806,(New.ReferenceOTU19125:0.01212,New.ReferenceOTU31827:0.01082)0.908:0.02053)0.503:0.00411,((63781:0.05794,(New.ReferenceOTU18346:0.04830,(New.ReferenceOTU38064:0.01092,New.ReferenceOTU6975:0.00973)0.863:0.02372)0.639:0.00329)0.979:0.03835,((New.ReferenceOTU21545:0.02611,New.ReferenceOTU37593:0.00014)0.905:0.01609,(New.ReferenceOTU18182:0.00682,New.ReferenceOTU5437:0.00642)0.835:0.01357)0.831:0.01569)0.946:0.00016)0.817:0.00525,((New.ReferenceOTU25739:0.01021,New.ReferenceOTU27320:0.00014)0.957:0.02657,((New.ReferenceOTU1066:0.01074,New.ReferenceOTU1358:0.02091)0.964:0.02723,(((New.ReferenceOTU32485:0.01035,(617242:0.00016,((138264:0.0,248875:0.0):0.00015,((New.ReferenceOTU8863:0.00505,New.ReferenceOTU29222:0.00505)0.775:0.00014,299227:0.00506)0.845:0.00506)0.848:0.00505)0.623:0.00015)0.893:0.01438,(274620:0.00015,New.ReferenceOTU8569:0.01032)0.775:0.00620)0.046:0.00496,(New.ReferenceOTU22560:0.02009,((New.ReferenceOTU18796:0.02122,(694887:0.00014,New.ReferenceOTU4643:0.01015)0.765:0.00470)0.924:0.01585,((766647:0.00014,(247844:0.00015,New.ReferenceOTU20940:0.01555)0.963:0.01547)0.781:0.01016,(New.ReferenceOTU19374:0.01027,(New.ReferenceOTU33233:0.01017,(New.ReferenceOTU10514:0.00507,(New.ReferenceOTU7441:0.01026,(New.ReferenceOTU6683:0.01028,793842:0.00518)0.533:0.00509)0.898:0.00014)0.856:0.00508)0.197:0.00014)0.837:0.00505)0.094:0.00015)0.774:0.00804)0.791:0.00960)0.882:0.01505)0.898:0.01603)0.779:0.00504)0.836:0.01029)0.921:0.00015,((New.ReferenceOTU6875:0.05732,((New.ReferenceOTU31338:0.00481,New.ReferenceOTU93:0.03752)0.930:0.02239,(New.ReferenceOTU4728:0.01086,(((New.ReferenceOTU24484:0.02866,(((New.ReferenceOTU5478:0.00674,(New.ReferenceOTU9347:0.00510,New.ReferenceOTU22485:0.00509)0.585:0.00494)1.000:0.00010,New.ReferenceOTU36322:0.01016)0.003:0.00016,New.ReferenceOTU20765:0.01537)0.839:0.00950)0.725:0.00563,(((New.ReferenceOTU29997:0.00789,New.ReferenceOTU6432:0.00648)0.868:0.00243,New.ReferenceOTU21477:0.02079)0.752:0.00535,New.ReferenceOTU25645:0.01028)0.965:0.02352)0.388:0.00339,New.ReferenceOTU28842:0.01433)0.847:0.01070)0.979:0.03813)0.886:0.01897)0.866:0.01841,((((((New.ReferenceOTU25675:0.05406,((((New.ReferenceOTU37484:0.01421,(636764:0.00504,New.ReferenceOTU24549:0.01019)0.801:0.00825)0.798:0.00821,(558716:0.01546,(New.ReferenceOTU22074:0.02645,4307868:0.00527)0.784:0.01556)0.419:0.00014)0.428:0.00507,(((New.ReferenceOTU1049:0.00510,New.ReferenceOTU22376:0.01036)0.816:0.01023,(New.ReferenceOTU18557:0.02630,(New.ReferenceOTU25618:0.01511,New.ReferenceOTU27027:0.00014)0.789:0.00015)0.896:0.01043)0.918:0.00016,((((3478433:0.0,New.ReferenceOTU25841:0.0):0.00014,((830213:0.00014,((New.ReferenceOTU26162:0.01015,(New.ReferenceOTU28917:0.01275,(765330:0.01000,New.ReferenceOTU28557:0.01339)0.128:0.00015)0.817:0.00015)0.850:0.00512,New.ReferenceOTU24322:0.01023)0.477:0.00016)0.857:0.00508,(515166:0.00458,New.ReferenceOTU21337:0.01088)0.932:0.01619)0.915:0.00015)0.935:0.01017,New.ReferenceOTU22711:0.00015)0.164:0.00015,((New.ReferenceOTU84:0.00496,(4365868:0.00014,New.ReferenceOTU21615:0.01540)0.805:0.00525)0.878:0.01049,New.ReferenceOTU26200:0.01024)0.867:0.01028)0.917:0.01020)0.725:0.00014)0.973:0.02908,(((((565473:0.0,New.ReferenceOTU20471:0.0):0.00522,(4436236:0.00013,813334:0.00014)0.874:0.00486)0.943:0.02667,New.ReferenceOTU5051:0.00014)0.996:0.00014,((New.ReferenceOTU27412:0.00014,(New.ReferenceOTU985:0.01727,New.ReferenceOTU27659:0.00509)0.807:0.00509)0.854:0.00512,(New.ReferenceOTU6682:0.00014,(New.ReferenceOTU32744:0.00504,(((New.ReferenceOTU15019:0.01037,New.ReferenceOTU21065:0.01566)0.208:0.01020,New.ReferenceOTU28596:0.01540)0.980:0.00015,New.ReferenceOTU20966:0.01549)0.006:0.00014)0.446:0.00015)0.923:0.00016)0.722:0.00016)0.975:0.02855,((((New.ReferenceOTU20117:0.00655,New.ReferenceOTU37912:0.01459)0.994:0.05027,(636727:0.01875,New.ReferenceOTU31810:0.00719)0.789:0.00840)0.845:0.01049,(((2998860:0.01991,New.ReferenceOTU37430:0.06328)0.652:0.00499,(((New.ReferenceOTU32522:0.00505,New.ReferenceOTU19707:0.00506)0.875:0.00014,((New.ReferenceOTU20967:0.02087,New.ReferenceOTU6546:0.01565)0.862:0.01053,New.ReferenceOTU19425:0.03218)0.667:0.00489)0.993:0.05420,((New.ReferenceOTU20029:0.00983,New.ReferenceOTU30162:0.01230)0.684:0.00955,(4460053:0.04148,New.ReferenceOTU1598:0.01922)0.848:0.01869)0.949:0.03567)0.856:0.01866)0.889:0.01306,(New.ReferenceOTU32387:0.03944,((New.ReferenceOTU19799:0.01029,New.ReferenceOTU30680:0.01043)0.939:0.02350,((New.ReferenceOTU29014:0.00692,New.ReferenceOTU5578:0.00607)0.996:0.00015,(((545059:0.00995,(2055108:0.01749,(New.ReferenceOTU17755:0.01356,New.ReferenceOTU11526:0.02431)0.457:0.01237)0.966:0.03564)0.924:0.01627,(New.ReferenceOTU7713:0.01513,(New.CleanUp.ReferenceOTU19635:0.00658,(((New.ReferenceOTU19895:0.01586,((New.ReferenceOTU19566:0.01553,New.ReferenceOTU5061:0.00509)0.867:0.01066,New.ReferenceOTU31136:0.02142)0.761:0.00456)0.964:0.02158,New.ReferenceOTU1004:0.01575)0.753:0.00536,(2472044:0.03156,((New.ReferenceOTU53:0.00508,(New.ReferenceOTU35364:0.01575,New.ReferenceOTU14143:0.00514)0.781:0.00508)0.535:0.00016,New.ReferenceOTU21579:0.00505)0.881:0.00014)0.878:0.00981)0.165:0.00015)0.895:0.01027)0.888:0.00014)0.788:0.00718,258358:0.01812)0.463:0.00669)0.753:0.01630)0.905:0.02009)0.829:0.01539)0.875:0.00014)0.758:0.00954,(New.ReferenceOTU20541:0.04386,New.ReferenceOTU37307:0.05036)0.697:0.01552)0.416:0.01428)0.709:0.00583)0.743:0.00455)0.832:0.01103,(((New.ReferenceOTU19157:0.04427,((New.ReferenceOTU1144:0.00015,(New.ReferenceOTU17604:0.02112,New.ReferenceOTU12966:0.01574)0.739:0.00484)0.998:0.05142,New.ReferenceOTU37506:0.03074)0.299:0.00991)0.041:0.00822,((New.ReferenceOTU4493:0.01670,(New.ReferenceOTU7157:0.01113,(269353:0.01060,New.ReferenceOTU32940:0.01059)0.726:0.00403)0.912:0.02190)0.875:0.02032,(New.ReferenceOTU10503:0.00523,(((262829:0.00595,New.ReferenceOTU24475:0.00014)0.822:0.01027,New.ReferenceOTU38033:0.01604)0.175:0.00491,(New.ReferenceOTU4311:0.01784,346244:0.02537)0.678:0.00784)0.130:0.00015)0.982:0.03974)0.914:0.02527)0.849:0.01272,(New.ReferenceOTU33379:0.04558,(New.ReferenceOTU18395:0.03035,(((New.ReferenceOTU10806:0.01115,New.ReferenceOTU19062:0.01579)0.685:0.00109,((New.ReferenceOTU5414:0.01235,(New.ReferenceOTU11163:0.02838,New.ReferenceOTU3460:0.00283)0.680:0.00393)0.858:0.01214,(New.ReferenceOTU6230:0.03445,(((New.ReferenceOTU29991:0.01671,New.ReferenceOTU33156:0.02124)0.755:0.00468,New.ReferenceOTU31141:0.00597)0.038:0.00015,New.ReferenceOTU37990:0.00506)0.928:0.00015)0.346:0.00573)0.830:0.00935)0.650:0.00313,(New.ReferenceOTU5013:0.01376,(New.ReferenceOTU27379:0.05096,(2655589:0.00075,(New.ReferenceOTU31541:0.00518,(New.ReferenceOTU18802:0.01048,(New.ReferenceOTU23574:0.01016,(239147:0.00014,(New.ReferenceOTU37060:0.00015,New.ReferenceOTU25327:0.00512)0.864:0.00505)0.449:0.00015)0.765:0.00504)0.850:0.01049)0.920:0.02580)0.903:0.02859)0.974:0.04986)0.641:0.01935)0.995:0.07188)0.812:0.01410)0.915:0.02299)0.742:0.00600)0.901:0.02026,(New.ReferenceOTU19676:0.12910,(New.ReferenceOTU1657:0.01281,(New.ReferenceOTU837:0.00522,(New.ReferenceOTU8007:0.00511,New.ReferenceOTU15277:0.01543)0.404:0.00016)0.671:0.00259)0.747:0.02417)0.291:0.01830)0.798:0.01169,New.ReferenceOTU19484:0.08452)0.302:0.00727,(249279:0.02029,(672701:0.03317,(New.ReferenceOTU18648:0.01486,(New.ReferenceOTU19352:0.03735,New.ReferenceOTU21500:0.01229)0.777:0.00999)0.828:0.01187)0.808:0.01458)0.564:0.01648)0.896:0.01889,((((New.ReferenceOTU21945:0.01113,((New.ReferenceOTU36776:0.00015,New.ReferenceOTU7100:0.00014)0.846:0.01180,((New.ReferenceOTU31054:0.00570,New.ReferenceOTU36733:0.00479)0.793:0.00516,(New.ReferenceOTU36725:0.00527,New.ReferenceOTU32329:0.02080)0.776:0.00526)0.789:0.00908)0.896:0.02190)0.915:0.03295,(New.ReferenceOTU24045:0.05627,1609471:0.05093)0.489:0.02446)0.581:0.01321,New.ReferenceOTU37654:0.03149)0.729:0.00596,((New.ReferenceOTU14514:0.01573,(New.ReferenceOTU34709:0.01983,(New.ReferenceOTU32820:0.01803,New.ReferenceOTU5307:0.00675)0.838:0.00014)0.938:0.01903)0.849:0.01173,((((((236691:0.00014,4166949:0.00016)0.871:0.01037,New.ReferenceOTU19391:0.04384)0.811:0.01024,(New.ReferenceOTU36521:0.00507,(New.ReferenceOTU31847:0.01557,(251056:0.00014,New.ReferenceOTU29974:0.00608)0.344:0.00015)0.933:0.01019)0.825:0.00015)0.873:0.00016,541004:0.00014)0.954:0.02629,((New.ReferenceOTU36560:0.00014,New.ReferenceOTU7135:0.01824)0.885:0.01553,((((New.ReferenceOTU20266:0.02622,((New.ReferenceOTU19812:0.01036,New.ReferenceOTU7208:0.00015)0.869:0.00016,(New.ReferenceOTU26341:0.01048,1609480:0.01040)0.006:0.00498)0.959:0.02080)0.861:0.00014,New.ReferenceOTU30833:0.01034)0.854:0.00511,(New.ReferenceOTU18678:0.01015,New.ReferenceOTU6353:0.02205)0.383:0.00015)0.636:0.01021,New.ReferenceOTU21494:0.01017)0.336:0.00016)0.770:0.00517)0.900:0.01500,New.ReferenceOTU19634:0.03307)0.835:0.01093)0.810:0.00965)0.713:0.01050)0.600:0.00016)0.750:0.00014)0.941:0.01020,((((New.ReferenceOTU1068:0.02751,(639286:0.00015,(538538:0.01388,559072:0.01186)0.772:0.00683)0.908:0.02014)0.997:0.06401,((New.ReferenceOTU18524:0.01729,New.ReferenceOTU35706:0.06973)1.000:0.10462,(((267027:0.02506,272785:0.01155)0.923:0.00016,(New.ReferenceOTU37613:0.03378,New.ReferenceOTU31437:0.01956)0.829:0.01618)0.999:0.08698,((((New.ReferenceOTU19243:0.00986,New.ReferenceOTU4725:0.01068)0.972:0.04790,((New.ReferenceOTU33861:0.01536,(698469:0.00014,New.ReferenceOTU18689:0.00505)0.963:0.02719)0.825:0.00961,((New.ReferenceOTU22673:0.00163,New.ReferenceOTU23383:0.02452)0.953:0.02718,(New.ReferenceOTU21376:0.01576,New.ReferenceOTU8345:0.01031)0.865:0.01465)0.887:0.01742)0.877:0.02481)0.935:0.03833,(New.ReferenceOTU19855:0.00015,New.ReferenceOTU21252:0.02659)0.999:0.06171)0.834:0.01694,New.ReferenceOTU5425:0.06423)0.917:0.04636)0.067:0.01424)0.832:0.01354)0.771:0.00872,(((((4479717:0.02099,((New.ReferenceOTU6818:0.03224,(((New.ReferenceOTU36557:0.03761,((New.ReferenceOTU37662:0.00014,(New.ReferenceOTU30001:0.00567,New.ReferenceOTU36529:0.01575)0.774:0.00510)0.809:0.00502,New.ReferenceOTU31323:0.02632)0.521:0.00015)0.781:0.00508,(New.ReferenceOTU36398:0.02617,(New.ReferenceOTU31357:0.00015,New.ReferenceOTU6185:0.00575)0.937:0.00016)0.840:0.01034)0.763:0.00505,(New.ReferenceOTU36395:0.01030,(New.ReferenceOTU31505:0.01023,New.ReferenceOTU37508:0.02111)0.948:0.02180)0.857:0.01060)0.889:0.01042)0.786:0.00016,(New.ReferenceOTU31346:0.01020,((((((New.ReferenceOTU32658:0.01555,(New.ReferenceOTU37024:0.01915,New.ReferenceOTU37661:0.01339)0.956:0.03137)0.939:0.00014,(240931:0.00014,New.ReferenceOTU32553:0.01030)0.794:0.00506)0.736:0.01021,New.ReferenceOTU132:0.00503)1.000:0.00016,(((New.ReferenceOTU5081:0.00014,(New.ReferenceOTU32916:0.02119,New.ReferenceOTU33094:0.01597)0.881:0.01573)0.796:0.01066,New.ReferenceOTU6693:0.02091)0.588:0.01085,New.ReferenceOTU30753:0.02617)0.765:0.00538)0.783:0.00504,(New.ReferenceOTU31190:0.01021,(New.ReferenceOTU7309:0.01025,New.ReferenceOTU36449:0.00511)0.503:0.00014)0.792:0.00508)0.890:0.01019,(New.ReferenceOTU33264:0.00014,(New.ReferenceOTU31518:0.00016,New.ReferenceOTU36568:0.02637)0.905:0.01026)0.851:0.00505)0.815:0.00014)0.862:0.00508)0.777:0.00500)0.748:0.00520,(New.ReferenceOTU31777:0.02085,(New.ReferenceOTU31591:0.01049,(New.ReferenceOTU24255:0.00479,(New.ReferenceOTU6657:0.00507,(New.ReferenceOTU30715:0.03164,New.ReferenceOTU5676:0.00593)0.888:0.00015)0.984:0.03252)0.946:0.02172)0.776:0.00482)0.780:0.00523)0.783:0.00504,New.ReferenceOTU37384:0.01021)0.203:0.00015,((((New.ReferenceOTU5413:0.01313,((New.ReferenceOTU31658:0.00505,New.ReferenceOTU5692:0.00014)0.857:0.00506,(New.ReferenceOTU33485:0.03717,New.ReferenceOTU124:0.00014)0.415:0.00508)0.426:0.00014)0.790:0.00492,(((New.ReferenceOTU34777:0.00558,(New.ReferenceOTU4986:0.00656,New.ReferenceOTU6415:0.02803)0.973:0.00014)0.953:0.00015,(New.ReferenceOTU7254:0.01558,New.ReferenceOTU36969:0.01034)0.770:0.00500)0.816:0.00517,(New.ReferenceOTU23726:0.01049,New.ReferenceOTU36899:0.01025)0.769:0.00510)0.790:0.00517)0.750:0.00528,New.ReferenceOTU6646:0.00506)0.788:0.00518,(((New.ReferenceOTU171:0.00507,(New.ReferenceOTU19458:0.00508,New.ReferenceOTU18256:0.00507)0.796:0.00512)0.797:0.00512,(New.ReferenceOTU32513:0.01546,New.ReferenceOTU7287:0.00510)0.209:0.00014)0.963:0.01564,(New.ReferenceOTU32131:0.02735,New.ReferenceOTU37700:0.04315)0.631:0.00014)0.797:0.00512)0.790:0.00500)0.977:0.03965,(313177:0.01309,510396:0.09429)0.744:0.01155)0.790:0.02157)0.798:0.01251,(((((((((New.ReferenceOTU6937:0.03162,(((New.ReferenceOTU6832:0.02118,New.ReferenceOTU19185:0.02117)0.868:0.01063,New.ReferenceOTU4267:0.03194)0.743:0.00543,(New.ReferenceOTU3929:0.03159,New.CleanUp.ReferenceOTU3752:0.02041)0.736:0.00666)0.871:0.01428)0.762:0.00729,(New.ReferenceOTU32675:0.00272,(New.ReferenceOTU20727:0.00507,(New.ReferenceOTU22046:0.00516,(New.ReferenceOTU33018:0.00505,New.ReferenceOTU5213:0.00016)0.784:0.00508)0.779:0.00524)0.887:0.00961)0.632:0.00310)0.844:0.01016,New.ReferenceOTU37993:0.00550)0.879:0.01667,(((New.ReferenceOTU6915:0.02207,(350305:0.01051,(4453099:0.00507,New.ReferenceOTU23661:0.02081)0.730:0.00494)0.950:0.02751)0.902:0.02163,(2447431:0.03751,(New.ReferenceOTU6552:0.02779,(New.ReferenceOTU15282:0.00014,New.ReferenceOTU1577:0.02654)0.885:0.02054)0.827:0.01031)0.117:0.00014)0.918:0.02428,((New.ReferenceOTU17340:0.00592,New.ReferenceOTU4098:0.01513)0.975:0.04597,(683528:0.01910,(New.ReferenceOTU5903:0.04012,New.ReferenceOTU6681:0.02939)0.965:0.04596)0.768:0.02046)0.157:0.00633)0.954:0.03513)0.715:0.00015,(New.ReferenceOTU6986:0.02846,(New.ReferenceOTU8415:0.02978,(New.ReferenceOTU2555:0.00015,New.ReferenceOTU33241:0.02616)0.835:0.01850)0.777:0.01137)0.916:0.01917)0.931:0.02742,New.ReferenceOTU14446:0.04689)0.930:0.03288,(((789726:0.00015,((678789:0.02088,(((((New.ReferenceOTU32506:0.01557,(New.ReferenceOTU19016:0.00015,(632811:0.02649,(New.ReferenceOTU28526:0.01017,(New.ReferenceOTU27081:0.01536,109302:0.01557)0.163:0.00014)0.322:0.00506)0.879:0.00015)0.977:0.00014)0.962:0.01563,(1701:0.00015,254838:0.00582)0.907:0.00014)0.898:0.01017,(New.ReferenceOTU18896:0.02054,(New.ReferenceOTU22050:0.02614,New.ReferenceOTU1341:0.01080)0.509:0.00516)0.510:0.00567)0.924:0.00016,((((545533:0.00016,782951:0.01033)0.918:0.01427,(266551:0.00582,New.ReferenceOTU6798:0.00700)0.774:0.00711)0.790:0.00786,((4423130:0.00014,New.ReferenceOTU5645:0.01816)0.808:0.00508,(New.ReferenceOTU31253:0.01596,New.ReferenceOTU18175:0.02134)0.781:0.00485)0.792:0.00511)0.532:0.00015,4301901:0.01538)0.848:0.00505)0.546:0.00015,(552176:0.01015,(377046:0.02082,New.ReferenceOTU38301:0.02633)0.952:0.00014)0.892:0.00505)0.848:0.00509)0.406:0.00016,((New.ReferenceOTU22539:0.02682,New.ReferenceOTU37624:0.01604)0.775:0.00466,((New.ReferenceOTU37997:0.02065,(New.ReferenceOTU31076:0.00269,New.ReferenceOTU6538:0.02032)0.793:0.00266)0.613:0.00014,(((New.ReferenceOTU30868:0.01546,(New.ReferenceOTU32256:0.01550,(New.ReferenceOTU7186:0.00505,(3407352:0.00014,New.ReferenceOTU6530:0.00505)0.837:0.00508)0.486:0.00016)0.861:0.00510)0.825:0.00015,756494:0.00014)0.000:0.00014,New.ReferenceOTU19590:0.00014)1.000:0.00014)0.919:0.00015)0.973:0.01550)0.818:0.00508)0.891:0.00014,New.ReferenceOTU36640:0.02085)0.992:0.04479,(((((((277472:0.03098,833653:0.01033)0.787:0.00969,(((New.ReferenceOTU21355:0.02079,((New.ReferenceOTU7945:0.01027,(New.ReferenceOTU36822:0.00549,New.ReferenceOTU20852:0.02140)0.760:0.00475)0.718:0.00016,New.ReferenceOTU5233:0.00016)0.720:0.00016)0.872:0.00508,New.ReferenceOTU5947:0.00507)0.879:0.00014,(New.ReferenceOTU35639:0.01019,(New.ReferenceOTU3414:0.00014,New.ReferenceOTU9852:0.01040)0.780:0.00501)0.929:0.01588)0.896:0.01537)0.782:0.01078,((((New.ReferenceOTU28326:0.01135,New.ReferenceOTU9613:0.00280)0.788:0.00280,((New.ReferenceOTU21460:0.01019,New.ReferenceOTU21103:0.00014)0.861:0.00511,((New.ReferenceOTU11232:0.01043,((4453651:0.00015,((4439433:0.00371,New.ReferenceOTU2977:0.00676)0.481:0.00224,((New.ReferenceOTU2025:0.01033,New.ReferenceOTU36288:0.01558)0.749:0.00498,((New.ReferenceOTU9356:0.01025,New.ReferenceOTU747:0.00683)0.798:0.00506,(3397080:0.00016,((New.ReferenceOTU8969:0.01029,New.ReferenceOTU9579:0.01020)0.343:0.00506,(New.ReferenceOTU338:0.00014,New.ReferenceOTU7581:0.01532)0.020:0.00015)0.761:0.00014)0.861:0.00512)0.807:0.00014)0.815:0.00510)0.774:0.00506)0.847:0.00508,New.ReferenceOTU36389:0.00014)0.781:0.00521)0.780:0.00500,((((New.ReferenceOTU24520:0.01022,((((New.ReferenceOTU6318:0.00546,New.ReferenceOTU11589:0.01116)0.776:0.00549,(321103:0.02070,New.ReferenceOTU15489:0.00568)0.775:0.00549)0.737:0.00455,(((New.ReferenceOTU30677:0.01187,New.ReferenceOTU5002:0.00015)0.946:0.01552,((New.ReferenceOTU27465:0.00505,(New.ReferenceOTU28519:0.02835,(1108503:0.00509,New.ReferenceOTU32137:0.00673)0.179:0.00505)0.858:0.00016)0.557:0.00014,((((98515:0.02614,New.ReferenceOTU4192:0.00415)0.887:0.01136,New.ReferenceOTU3391:0.00014)0.705:0.00509,(((((New.ReferenceOTU14554:0.01549,New.ReferenceOTU28105:0.00014)0.807:0.00511,New.ReferenceOTU19229:0.00521)0.772:0.00495,(New.ReferenceOTU3266:0.00014,(New.ReferenceOTU36159:0.00988,New.ReferenceOTU20097:0.00569)0.004:0.00012)0.123:0.00557)0.928:0.00014,New.ReferenceOTU6095:0.00016)0.960:0.00015,(New.ReferenceOTU9699:0.00511,(New.ReferenceOTU18947:0.00014,(303596:0.00541,(4296622:0.00014,New.ReferenceOTU2628:0.01021)0.856:0.00513)0.599:0.00014)0.808:0.00510)0.781:0.00506)0.855:0.00512)0.533:0.00015,(New.ReferenceOTU27793:0.00015,New.ReferenceOTU22970:0.00014)0.920:0.00505)0.477:0.00015)0.927:0.00014)0.221:0.00507,(New.CleanUp.ReferenceOTU9282:0.00014,(226436:0.00608,New.ReferenceOTU19433:0.00507)0.274:0.00014)0.575:0.00015)0.878:0.00508)0.446:0.00014,New.ReferenceOTU35802:0.00014)0.831:0.00505)0.920:0.00016,(New.ReferenceOTU26491:0.0,New.ReferenceOTU7905:0.0):0.00014)0.000:0.00015,(4381805:0.01028,(((((329437:0.01028,(New.ReferenceOTU33283:0.00507,New.ReferenceOTU5070:0.00507)0.779:0.00513)0.785:0.00505,((3328104:0.00016,New.ReferenceOTU36243:0.01027)0.923:0.00336,((((((98554:0.00333,New.ReferenceOTU34783:0.01207)1.000:0.00196,4483147:0.00506)0.880:0.00015,148861:0.00014)1.000:0.00015,(New.ReferenceOTU28312:0.00016,New.ReferenceOTU5491:0.00647)0.880:0.00511)0.421:0.00506,(((((((New.ReferenceOTU2208:0.00521,New.ReferenceOTU382:0.01671)0.870:0.00954,(New.ReferenceOTU17265:0.01558,(New.ReferenceOTU5086:0.00015,New.ReferenceOTU6594:0.01982)0.538:0.00639)0.784:0.00301)0.784:0.00272,(801421:0.01019,New.ReferenceOTU14419:0.00508)0.194:0.00016)0.866:0.00507,(New.ReferenceOTU2724:0.01173,((New.ReferenceOTU2882:0.00015,New.ReferenceOTU17317:0.02975)0.346:0.00720,((New.ReferenceOTU933:0.00507,4418996:0.01324)0.806:0.00508,(New.ReferenceOTU11975:0.00015,(New.ReferenceOTU34997:0.00600,New.ReferenceOTU17128:0.01026)0.787:0.00508)0.597:0.00014)0.776:0.00509)0.785:0.00508)0.745:0.00014)0.497:0.00014,New.ReferenceOTU8197:0.03203)0.856:0.00508,(New.ReferenceOTU18943:0.00505,New.ReferenceOTU34058:0.00014)0.883:0.00508)0.512:0.00014,New.ReferenceOTU21425:0.01555)0.834:0.00510)0.927:0.00016,New.ReferenceOTU21854:0.00014)0.923:0.00336)0.923:0.00336)0.884:0.00015,(4482961:0.01019,(New.ReferenceOTU2468:0.00504,New.ReferenceOTU14466:0.00015)0.496:0.01025)0.938:0.00014)0.921:0.00015,(New.ReferenceOTU35244:0.01564,New.ReferenceOTU21305:0.00515)0.869:0.01029)0.782:0.00508,((((New.ReferenceOTU23943:0.00270,4343799:0.01572)0.112:0.00276,(New.ReferenceOTU5570:0.00674,315097:0.02633)0.999:0.00015)0.865:0.00508,(((New.ReferenceOTU9121:0.0,263001:0.0,New.ReferenceOTU37082:0.0):0.00015,(New.ReferenceOTU12797:0.00505,((New.ReferenceOTU8925:0.00014,New.ReferenceOTU3671:0.00504)0.399:0.00504,((New.ReferenceOTU8517:0.01011,New.ReferenceOTU15229:0.00657)0.914:0.00015,(New.ReferenceOTU4049:0.01018,(New.ReferenceOTU5979:0.00506,(New.ReferenceOTU11639:0.00014,264187:0.00015)0.705:0.00015)0.846:0.00512)0.432:0.00015)0.808:0.00504)0.892:0.00014)0.138:0.00015)0.893:0.00016,((((New.ReferenceOTU401:0.00798,New.ReferenceOTU150:0.00016)0.486:0.00790,New.ReferenceOTU5242:0.00675)0.798:0.00012,(New.ReferenceOTU2241:0.01567,(New.ReferenceOTU13841:0.01192,New.ReferenceOTU4987:0.00015)0.771:0.00504)0.603:0.00485)0.109:0.00015,New.ReferenceOTU24790:0.01091)0.718:0.00016)0.863:0.00508)0.889:0.00014,((New.ReferenceOTU33658:0.00014,(New.ReferenceOTU5208:0.01991,New.ReferenceOTU22419:0.00626)0.796:0.00429)1.000:0.00015,(((318148:0.01105,(New.ReferenceOTU391:0.00057,New.ReferenceOTU14447:0.01553)0.515:0.01546)0.747:0.00505,3491678:0.01641)0.738:0.00461,311833:0.00651)0.803:0.00525)0.654:0.00015)0.905:0.00014)0.384:0.00506)0.930:0.00014)0.750:0.00015,267499:0.00014)0.982:0.00015)0.458:0.00506)1.000:0.00015)0.916:0.00014,(New.ReferenceOTU28065:0.00014,(((New.ReferenceOTU20342:0.00696,513960:0.01391)0.864:0.01383,(2592673:0.01754,New.ReferenceOTU24965:0.00612)0.765:0.00573)0.848:0.00014,((New.ReferenceOTU19802:0.00015,((New.ReferenceOTU25709:0.00015,(New.ReferenceOTU31729:0.00494,New.ReferenceOTU27982:0.00014)1.000:0.00010)0.877:0.00512,New.ReferenceOTU3890:0.00508)0.176:0.00014)0.852:0.00507,((New.ReferenceOTU13719:0.01095,New.ReferenceOTU28103:0.01311)0.962:0.00016,(New.ReferenceOTU4877:0.01538,((New.ReferenceOTU432:0.00015,(New.ReferenceOTU30763:0.00506,New.ReferenceOTU5272:0.00014)0.926:0.01019)0.769:0.00525,New.ReferenceOTU11088:0.02109)0.756:0.00495)0.332:0.00015)0.895:0.00506)0.277:0.00016)0.923:0.00506)0.922:0.00016)0.888:0.00016,(((New.ReferenceOTU22210:0.01033,New.ReferenceOTU4364:0.02460)0.384:0.01027,New.ReferenceOTU29927:0.01235)0.559:0.00016,((838330:0.01194,(((((New.ReferenceOTU10332:0.00640,New.ReferenceOTU14434:0.00015)0.863:0.00511,((New.ReferenceOTU13803:0.01076,(New.ReferenceOTU771:0.00562,New.ReferenceOTU8663:0.00509)0.801:0.00506)0.450:0.00015,(((New.ReferenceOTU4470:0.02064,New.ReferenceOTU379:0.00505)0.811:0.00015,362561:0.00504)0.845:0.00016,New.ReferenceOTU2920:0.01931)0.817:0.00506)0.971:0.00016)0.346:0.00507,(New.ReferenceOTU22540:0.00014,New.ReferenceOTU5281:0.00640)0.379:0.00014)0.801:0.00509,(((766424:0.00014,New.ReferenceOTU6489:0.02075)0.831:0.00015,(New.ReferenceOTU18838:0.00505,New.ReferenceOTU12840:0.02067)0.791:0.00016)0.942:0.00016,New.ReferenceOTU12085:0.03159)0.801:0.00515)0.794:0.00517,(138615:0.01025,New.ReferenceOTU19043:0.02061)0.333:0.00015)0.934:0.01967)0.424:0.01023,((New.ReferenceOTU7016:0.00015,New.ReferenceOTU8440:0.00505)0.846:0.01033,(New.ReferenceOTU1021:0.00507,(553535:0.00506,New.ReferenceOTU1673:0.01019)0.968:0.00014)0.770:0.00522)0.926:0.02010)0.826:0.01198)0.778:0.00014)1.000:0.00016)0.840:0.00504,New.ReferenceOTU25742:0.01546)0.503:0.00016,((New.ReferenceOTU38339:0.01018,New.ReferenceOTU3930:0.00506)0.888:0.00011,((New.ReferenceOTU5250:0.00547,(New.ReferenceOTU406:0.00014,New.ReferenceOTU28544:0.01197)0.975:0.00015)0.962:0.00014,(New.ReferenceOTU29021:0.00014,New.ReferenceOTU455:0.00015)0.907:0.00505)0.926:0.00014)0.877:0.00014)0.827:0.00525,((((4061326:0.01881,((((700933:0.01022,New.ReferenceOTU22060:0.05512)0.000:0.00015,((New.ReferenceOTU35852:0.00505,(New.ReferenceOTU19538:0.00014,((New.ReferenceOTU1746:0.01073,New.ReferenceOTU34044:0.01556)0.926:0.02133,(New.ReferenceOTU25965:0.01025,(New.ReferenceOTU31754:0.00014,((New.ReferenceOTU5683:0.00594,((New.ReferenceOTU37326:0.02641,(((New.ReferenceOTU25925:0.00507,(New.ReferenceOTU28454:0.01622,((4324110:0.00016,New.ReferenceOTU34755:0.01358)0.826:0.00507,New.ReferenceOTU37494:0.01023)0.921:0.00016)0.347:0.00510)0.795:0.00015,((1108142:0.00482,161945:0.00633)1.000:0.00010,((New.ReferenceOTU25555:0.01519,4037775:0.01195)0.875:0.00014,New.ReferenceOTU36867:0.01041)0.416:0.00507)0.804:0.00015)0.490:0.00511,(((((265278:0.00502,New.ReferenceOTU11255:0.01567)0.794:0.00517,(New.ReferenceOTU854:0.00548,New.ReferenceOTU14513:0.01034)0.779:0.00511)0.507:0.00016,New.ReferenceOTU11072:0.00505)0.681:0.00014,(New.ReferenceOTU17441:0.00015,New.ReferenceOTU10658:0.01859)0.818:0.01022)0.917:0.01019,(New.ReferenceOTU33292:0.00014,((3568046:0.00014,(New.ReferenceOTU12468:0.00015,(New.ReferenceOTU13297:0.00014,New.ReferenceOTU9567:0.01547)0.396:0.00507)0.865:0.00508)0.771:0.00498,(New.ReferenceOTU10002:0.01531,((((New.ReferenceOTU9223:0.02615,((New.ReferenceOTU3382:0.01268,(New.ReferenceOTU1094:0.01376,2431118:0.00647)0.058:0.00015)0.839:0.00680,(New.ReferenceOTU964:0.01616,((New.ReferenceOTU10351:0.01225,172055:0.02601)0.086:0.00014,New.ReferenceOTU30135:0.00647)0.236:0.00015)0.766:0.00014)0.860:0.00511)0.779:0.00015,(268483:0.00014,(136924:0.00628,((151522:0.00014,New.ReferenceOTU1687:0.00490)0.000:0.00011,New.ReferenceOTU2503:0.01555)0.747:0.00464)0.000:0.00019)1.000:0.00020)0.854:0.00506,New.ReferenceOTU12768:0.01038)0.614:0.00014,(New.ReferenceOTU17470:0.01016,New.ReferenceOTU492:0.00579)0.262:0.00016)0.890:0.00016)0.916:0.01562)0.772:0.00519)0.921:0.00015)0.873:0.01029)0.678:0.00016)0.788:0.01034,(((New.ReferenceOTU23652:0.01559,((New.ReferenceOTU5695:0.01916,New.ReferenceOTU11307:0.01048)0.781:0.00271,(New.ReferenceOTU25121:0.01088,New.ReferenceOTU5603:0.01112)0.803:0.01085)0.775:0.00252)0.434:0.00015,New.ReferenceOTU30209:0.01542)0.835:0.00506,(((New.ReferenceOTU7034:0.00536,(New.ReferenceOTU23311:0.00327,New.ReferenceOTU5551:0.01851)0.990:0.00182)0.829:0.00510,New.ReferenceOTU11111:0.00504)0.888:0.00015,(((New.ReferenceOTU5088:0.00015,(New.ReferenceOTU32642:0.01652,New.ReferenceOTU5918:0.01657)0.723:0.00420)0.785:0.00271,New.ReferenceOTU37204:0.02038)0.807:0.00265,New.ReferenceOTU31633:0.01035)0.640:0.00014)0.546:0.00016)0.852:0.01030)0.766:0.00501)0.802:0.00015,2180098:0.01552)0.848:0.00510)0.975:0.02114)0.345:0.00506)0.891:0.00016)0.072:0.00016)0.939:0.01023,New.ReferenceOTU6585:0.02078)0.363:0.00014)0.756:0.00014,(((New.ReferenceOTU20900:0.02105,New.ReferenceOTU20961:0.02118)0.714:0.00525,(New.ReferenceOTU32271:0.02176,New.ReferenceOTU18919:0.01109)0.726:0.00403)0.485:0.00523,(New.ReferenceOTU20654:0.01021,((2167709:0.00501,4480431:0.01035)0.899:0.01036,((2807727:0.02642,New.ReferenceOTU19923:0.00014)0.904:0.01016,((742718:0.0,758466:0.0):0.00014,(New.ReferenceOTU25768:0.01013,689939:0.00508)0.669:0.00014)0.842:0.00014)0.428:0.00506)0.446:0.00014)0.862:0.01023)0.900:0.00014)0.826:0.00769,(((New.ReferenceOTU22546:0.00517,New.ReferenceOTU20610:0.03743)0.777:0.00015,((((642963:0.0,4463023:0.0):0.00014,(New.ReferenceOTU23488:0.00506,New.ReferenceOTU1576:0.01020)0.000:0.00014)0.797:0.00522,((((1107421:0.02084,(1045667:0.00014,1120085:0.01551)0.550:0.00505)0.941:0.00014,4475363:0.00016)0.931:0.00014,((New.ReferenceOTU5966:0.03163,New.ReferenceOTU35254:0.03213)0.746:0.00014,New.ReferenceOTU2505:0.00506)0.842:0.00506)0.798:0.00529,New.ReferenceOTU12724:0.00500)0.773:0.00516)0.773:0.00520,New.ReferenceOTU19540:0.00527)0.782:0.00485)0.799:0.00773,((((New.ReferenceOTU3925:0.00483,(262954:0.00529,4448700:0.00015)0.523:0.00531)0.828:0.01380,(((((2449617:0.0,342871:0.0):0.00014,((3555019:0.0,323947:0.0):0.00014,542334:0.01552)0.828:0.00508)0.039:0.00016,New.ReferenceOTU20136:0.01555)0.925:0.01552,New.ReferenceOTU23846:0.02614)0.734:0.00504,New.ReferenceOTU2108:0.00016)0.833:0.01280)0.698:0.01608,((((New.ReferenceOTU27020:0.00508,New.ReferenceOTU23901:0.01560)0.621:0.00016,(1819:0.00014,New.ReferenceOTU20789:0.02644)0.867:0.00505)0.785:0.00508,(512374:0.00014,3076936:0.03194)0.829:0.00512)0.626:0.00016,New.ReferenceOTU27458:0.01546)0.705:0.00754)0.813:0.01408,(1591297:0.01522,(New.ReferenceOTU2010:0.01283,271054:0.02438)0.324:0.00888)0.729:0.01866)0.915:0.02037)0.236:0.00015)0.798:0.01058)0.825:0.01211,((((New.ReferenceOTU20109:0.01028,((New.ReferenceOTU27920:0.00014,New.ReferenceOTU5802:0.01312)0.871:0.00506,(304068:0.00014,(((New.ReferenceOTU28401:0.00726,200496:0.02028)0.428:0.00351,(New.ReferenceOTU27527:0.00571,New.ReferenceOTU7007:0.01041)0.789:0.00501)0.922:0.00014,New.ReferenceOTU6583:0.01014)0.851:0.01004)0.894:0.00014)0.414:0.00015)0.207:0.00511,New.ReferenceOTU27055:0.00524)0.787:0.00840,((New.ReferenceOTU26802:0.01904,(New.ReferenceOTU35944:0.03212,((4437648:0.00014,(113616:0.01313,((1111247:0.00014,632051:0.01033)0.440:0.00506,New.ReferenceOTU28910:0.00015)0.849:0.00511)0.824:0.00014)0.773:0.00015,1724:0.01082)0.752:0.00497)0.770:0.00704)0.404:0.00512,524760:0.01207)0.988:0.00014)0.992:0.03295,((((510135:0.0,New.ReferenceOTU20481:0.0):0.00512,(4301285:0.00014,(New.ReferenceOTU23305:0.01018,New.ReferenceOTU22347:0.00507)0.860:0.00015)0.836:0.00014)0.938:0.01573,((200431:0.00574,305529:0.00016)0.974:0.02639,(263284:0.01034,((((New.ReferenceOTU2921:0.01293,(202314:0.00014,(New.ReferenceOTU11512:0.02615,(New.ReferenceOTU187:0.00014,New.ReferenceOTU18832:0.01015)0.834:0.00015)1.000:0.00012)0.338:0.00443)0.216:0.00045,4465525:0.00014)1.000:0.00011,(New.ReferenceOTU15423:0.0,New.ReferenceOTU27186:0.0):0.00015)0.890:0.01031,(4465519:0.02499,(New.ReferenceOTU16062:0.00015,267491:0.00506)1.000:0.00442)0.877:0.00063)0.891:0.01024)0.730:0.00511)0.945:0.02143)0.731:0.00394,(New.ReferenceOTU1124:0.00505,(270321:0.01532,(New.ReferenceOTU2968:0.00511,New.ReferenceOTU7741:0.01538)0.055:0.00016)0.405:0.00016)0.932:0.02185)0.999:0.05178)0.900:0.00015)0.926:0.01525,((249658:0.02111,New.ReferenceOTU8250:0.00505)0.747:0.00812,(((New.ReferenceOTU20588:0.00515,(New.ReferenceOTU31730:0.00016,(640060:0.01093,New.ReferenceOTU26691:0.00365)1.000:0.00143)0.801:0.00513)0.805:0.00267,(New.ReferenceOTU20401:0.01065,New.ReferenceOTU5950:0.02134)0.775:0.00243)0.900:0.01779,(New.ReferenceOTU7013:0.00503,((New.ReferenceOTU896:0.00015,(1969125:0.02093,New.ReferenceOTU9964:0.00014)0.849:0.01008)0.920:0.00014,((New.ReferenceOTU34326:0.00659,New.ReferenceOTU437:0.00014)0.809:0.00015,((4281045:0.00515,(New.ReferenceOTU30854:0.00505,New.ReferenceOTU5667:0.01067)0.769:0.00517)0.803:0.00504,338777:0.01021)0.147:0.00015)0.831:0.00511)0.865:0.01047)0.932:0.01919)0.631:0.01053)0.785:0.00764)0.829:0.00016,(((3471198:0.00016,New.ReferenceOTU25356:0.02207)0.760:0.00489,((New.ReferenceOTU23727:0.01023,(4462498:0.02089,(2592664:0.01021,(New.ReferenceOTU26310:0.00507,((New.ReferenceOTU1585:0.02028,New.ReferenceOTU1503:0.00863)0.777:0.00769,4472930:0.00506)0.915:0.00014)0.770:0.00505)0.649:0.00015)0.589:0.00506)0.888:0.00014,252185:0.05592)0.341:0.00529)0.873:0.02064,315699:0.05203)0.968:0.04064)0.795:0.00498)0.882:0.00016,((((((((((New.ReferenceOTU7970:0.01016,(New.ReferenceOTU17499:0.02087,New.ReferenceOTU17219:0.00016)0.047:0.00508)0.120:0.00016,(726238:0.01657,1117570:0.00508)0.779:0.00513)0.462:0.00014,(269664:0.03671,New.ReferenceOTU981:0.00475)0.718:0.00167)0.920:0.01031,((New.ReferenceOTU13870:0.02015,(New.ReferenceOTU14559:0.00015,New.ReferenceOTU36088:0.01546)0.978:0.02640)0.968:0.00016,(1621603:0.00016,721717:0.03204)0.910:0.01024)0.821:0.00514)0.848:0.00283,New.ReferenceOTU26113:0.03166)0.827:0.00239,New.ReferenceOTU35728:0.00015)0.775:0.00541,((New.ReferenceOTU18754:0.06904,(New.ReferenceOTU20222:0.04321,New.ReferenceOTU31646:0.01132)0.859:0.03465)0.902:0.02338,((((((New.ReferenceOTU11818:0.00014,(New.ReferenceOTU23581:0.00506,New.ReferenceOTU3993:0.00505)0.921:0.00014)0.089:0.00015,((264554:0.00505,New.ReferenceOTU2833:0.00678)0.804:0.00507,(New.ReferenceOTU11622:0.00505,((New.ReferenceOTU26933:0.01543,New.ReferenceOTU7775:0.00014)0.280:0.00512,((New.ReferenceOTU21755:0.02098,New.ReferenceOTU26049:0.01563)0.770:0.00500,New.ReferenceOTU35211:0.01030)0.773:0.00502)0.796:0.00509)0.414:0.00014)0.836:0.00015)0.794:0.00015,((New.ReferenceOTU7392:0.00506,(New.ReferenceOTU12995:0.00508,New.ReferenceOTU22591:0.00508)0.000:0.00016)0.872:0.00512,New.ReferenceOTU12909:0.00506)0.737:0.00014)0.882:0.00015,((1111073:0.04709,New.ReferenceOTU36919:0.04207)0.894:0.02421,((New.ReferenceOTU11266:0.00595,(247920:0.00532,(1822107:0.00506,(((New.ReferenceOTU11432:0.00508,(1107386:0.00506,New.ReferenceOTU36137:0.00507)0.786:0.00508)0.441:0.00014,(508870:0.01031,(New.ReferenceOTU23288:0.01020,New.ReferenceOTU35208:0.00014)0.594:0.00015)0.429:0.00506)0.863:0.00511,New.ReferenceOTU11399:0.01019)0.303:0.00016)0.949:0.00014)0.873:0.00956)0.727:0.00536,((New.ReferenceOTU24399:0.00016,(New.ReferenceOTU31865:0.01544,New.ReferenceOTU4264:0.00512)0.654:0.00016)0.894:0.00449,New.ReferenceOTU11192:0.03131)0.971:0.00020)0.746:0.00516)0.886:0.01121)0.130:0.00015,((((New.ReferenceOTU22720:0.00015,(New.ReferenceOTU10403:0.01816,((New.ReferenceOTU2086:0.01019,New.ReferenceOTU32627:0.00506)0.879:0.00015,(New.ReferenceOTU11686:0.02104,New.ReferenceOTU1857:0.01031)0.733:0.00508)0.765:0.00015)0.966:0.02100)0.432:0.00523,(630728:0.00685,(537795:0.00580,New.ReferenceOTU6950:0.00672)0.885:0.01237)0.768:0.00592)0.937:0.01578,((New.ReferenceOTU17147:0.00520,((New.ReferenceOTU3031:0.00014,(New.ReferenceOTU6330:0.00506,(New.ReferenceOTU26683:0.00338,(((((New.ReferenceOTU34272:0.01730,(New.ReferenceOTU9003:0.00504,New.ReferenceOTU3847:0.00014)0.818:0.00014)0.839:0.00511,((251109:0.0,New.ReferenceOTU30030:0.0):0.00014,New.ReferenceOTU16583:0.00503)0.000:0.00016)0.771:0.00414,New.ReferenceOTU2955:0.01916)0.833:0.00098,3211671:0.01029)0.910:0.00347,(New.ReferenceOTU30516:0.00014,4350122:0.00505)0.917:0.00336)0.278:0.00165)0.917:0.00338)0.834:0.00015)0.951:0.00016,New.ReferenceOTU6117:0.01024)0.963:0.02116)0.776:0.00500,New.ReferenceOTU8601:0.00016)0.800:0.00526)0.779:0.00497,((New.ReferenceOTU16274:0.00015,((((((New.ReferenceOTU19401:0.01026,New.ReferenceOTU7178:0.01562)0.759:0.00514,New.ReferenceOTU23891:0.01020)0.377:0.00015,New.ReferenceOTU7288:0.00506)0.845:0.00510,New.ReferenceOTU8849:0.02078)0.388:0.00014,New.ReferenceOTU7326:0.01023)0.853:0.00508,513193:0.01021)0.916:0.00014)0.735:0.00014,New.ReferenceOTU6540:0.00505)0.960:0.00016)0.819:0.00504)0.866:0.01656,(357636:0.02657,((New.ReferenceOTU8361:0.02032,New.ReferenceOTU1254:0.03986)0.867:0.01563,(New.ReferenceOTU37985:0.01850,(New.ReferenceOTU16277:0.01026,New.ReferenceOTU21550:0.00525)0.816:0.01335)0.964:0.03286)0.850:0.01323)0.952:0.02910)0.381:0.00390)0.801:0.01080)0.763:0.00505,((New.ReferenceOTU29970:0.01361,(New.ReferenceOTU36574:0.02081,((((New.ReferenceOTU31522:0.01014,(New.ReferenceOTU29920:0.00505,New.ReferenceOTU15081:0.00014)0.836:0.00014)0.765:0.00270,((New.ReferenceOTU23961:0.00506,(((New.ReferenceOTU32303:0.01061,New.ReferenceOTU38010:0.01062)0.773:0.00476,New.ReferenceOTU23704:0.00583)0.291:0.00014,New.ReferenceOTU38135:0.01022)0.172:0.00506)0.853:0.00014,New.ReferenceOTU31297:0.00505)0.925:0.00961)0.764:0.00309,(New.ReferenceOTU31734:0.00515,New.ReferenceOTU30934:0.00542)0.788:0.00505)0.797:0.00522,New.ReferenceOTU30597:0.00645)0.005:0.00015)0.426:0.00648)0.929:0.01978,(1106903:0.00511,2572948:0.01561)0.779:0.00500)0.884:0.01066)0.906:0.00016,(((New.ReferenceOTU390:0.00579,New.ReferenceOTU24787:0.00014)0.800:0.00011,(New.ReferenceOTU27018:0.00015,(New.ReferenceOTU16242:0.00505,New.ReferenceOTU21384:0.00015)0.919:0.01031)1.000:0.00013)0.582:0.00355,((4380792:0.01477,New.ReferenceOTU23121:0.01205)0.989:0.00015,New.ReferenceOTU23350:0.01731)0.197:0.00569)0.999:0.03931)0.840:0.00948,(((547736:0.02085,(New.ReferenceOTU13759:0.00539,New.ReferenceOTU16327:0.01568)0.885:0.00014)0.913:0.01535,((New.ReferenceOTU724:0.00685,(New.ReferenceOTU33706:0.00693,New.ReferenceOTU34206:0.01369)0.947:0.02814)0.608:0.01365,(((((New.ReferenceOTU3278:0.00675,(New.ReferenceOTU20510:0.03166,4205121:0.01324)0.177:0.00015)0.861:0.00014,New.ReferenceOTU422:0.00014)0.722:0.00015,New.ReferenceOTU12297:0.00504)0.863:0.00512,(New.ReferenceOTU18899:0.00504,(New.ReferenceOTU11527:0.00505,New.ReferenceOTU10556:0.01547)0.735:0.00014)0.255:0.00016)0.788:0.00506,(New.ReferenceOTU7785:0.00515,(New.ReferenceOTU3003:0.00015,(New.ReferenceOTU10058:0.00015,(276648:0.01212,New.ReferenceOTU15302:0.01978)0.791:0.00645)0.644:0.01026)0.787:0.00510)0.879:0.01023)0.816:0.00507)1.000:0.00015)0.901:0.01030,(New.ReferenceOTU33928:0.02504,(((New.ReferenceOTU12149:0.01018,(274731:0.00014,4471633:0.00595)0.259:0.00014)0.765:0.00508,((4382696:0.00014,4430938:0.00656)0.712:0.00016,(New.ReferenceOTU7571:0.00523,New.ReferenceOTU11600:0.01043)0.796:0.00499)0.900:0.01031)0.763:0.00518,(565231:0.05006,((254954:0.00723,(4387763:0.00016,(New.ReferenceOTU25197:0.02735,New.ReferenceOTU24808:0.01207)0.995:0.00016)0.882:0.01472)0.963:0.03043,(New.ReferenceOTU30621:0.01301,(((New.ReferenceOTU2663:0.0,New.ReferenceOTU27468:0.0):0.00014,New.ReferenceOTU2502:0.00504)1.000:0.00015,((252636:0.0,New.ReferenceOTU28337:0.0):0.00016,New.ReferenceOTU10532:0.02072)0.841:0.00510)0.870:0.01558)0.870:0.01570)0.941:0.00015)0.957:0.02231)0.914:0.01536)0.803:0.00016)0.968:0.02122)0.245:0.00510)0.772:0.00933)0.755:0.00498)0.874:0.01108,(New.ReferenceOTU31954:0.03521,((((New.ReferenceOTU1788:0.01033,(New.ReferenceOTU1745:0.01019,New.ReferenceOTU567:0.00015)0.785:0.00014)0.961:0.02093,((New.ReferenceOTU7233:0.00506,New.ReferenceOTU3658:0.01539)0.375:0.00016,(New.ReferenceOTU33015:0.01536,New.ReferenceOTU17424:0.01558)0.521:0.00014)0.797:0.00512)0.753:0.00516,((New.ReferenceOTU4281:0.01620,((((((((1116993:0.01201,((New.ReferenceOTU5626:0.01360,New.ReferenceOTU1998:0.01792)0.991:0.00014,(New.ReferenceOTU27960:0.00014,(New.ReferenceOTU29219:0.00729,New.CleanUp.ReferenceOTU16141:0.02133)0.765:0.00642)0.779:0.00673)0.826:0.00522)0.317:0.00014,(169264:0.00521,(((New.ReferenceOTU31809:0.00015,New.ReferenceOTU6242:0.01030)0.411:0.00506,((New.ReferenceOTU13506:0.03526,New.ReferenceOTU19326:0.00512)0.756:0.00501,((New.ReferenceOTU30427:0.01212,(New.ReferenceOTU19526:0.00493,(New.ReferenceOTU22175:0.00014,New.ReferenceOTU27446:0.02076)0.096:0.00523)0.892:0.01053)0.895:0.01021,New.ReferenceOTU6317:0.01026)0.777:0.00015)0.549:0.00014)0.886:0.00512,((4307016:0.00675,New.ReferenceOTU18722:0.00344)1.000:0.00161,(New.ReferenceOTU27841:0.01020,(4475940:0.00014,New.ReferenceOTU30957:0.02451)0.995:0.00016)0.854:0.00508)0.233:0.00016)0.792:0.00500)0.263:0.00798)0.881:0.01250,((New.ReferenceOTU29435:0.00505,((New.ReferenceOTU21404:0.02024,New.ReferenceOTU9284:0.00826)0.767:0.00803,(4347543:0.01808,New.ReferenceOTU25262:0.00016)0.872:0.00591)0.677:0.00014)0.885:0.00505,((New.ReferenceOTU23613:0.01038,(New.ReferenceOTU21613:0.01087,New.ReferenceOTU25322:0.00482)0.930:0.01639)0.769:0.00503,(New.ReferenceOTU20559:0.00635,New.ReferenceOTU5071:0.00014)0.953:0.01962)0.347:0.00014)0.836:0.00506)0.767:0.00015,((New.ReferenceOTU32492:0.01034,3347376:0.01236)0.785:0.01034,(New.ReferenceOTU27404:0.00505,((New.ReferenceOTU4579:0.01102,(New.ReferenceOTU12355:0.00016,New.ReferenceOTU34232:0.01191)0.376:0.01029)0.864:0.01033,New.ReferenceOTU19810:0.00508)0.736:0.00015)0.860:0.00512)1.000:0.00014)0.923:0.00015,((New.ReferenceOTU1919:0.00623,(New.ReferenceOTU9224:0.01463,(New.ReferenceOTU8396:0.00014,New.ReferenceOTU944:0.02685)0.796:0.00608)0.178:0.00529)0.809:0.00920,New.ReferenceOTU14115:0.01563)0.796:0.01042)0.930:0.01010,2816248:0.02487)0.936:0.00015,(New.ReferenceOTU2719:0.02723,New.ReferenceOTU18082:0.00014)0.867:0.00511)0.458:0.00510,((((New.ReferenceOTU20581:0.00014,(New.ReferenceOTU17195:0.00528,(New.ReferenceOTU5301:0.00016,New.ReferenceOTU36340:0.02456)0.844:0.01230)0.762:0.00494)0.956:0.01553,((4417556:0.00014,(New.ReferenceOTU22603:0.01544,New.ReferenceOTU1239:0.00015)0.989:0.00015)0.509:0.01233,New.ReferenceOTU30278:0.01248)0.616:0.00013)0.617:0.00914,(New.ReferenceOTU787:0.02904,New.ReferenceOTU14670:0.05617)0.826:0.01766)0.717:0.00548,((4451363:0.00017,New.ReferenceOTU10939:0.00590)1.000:0.00489,((((4440841:0.00507,((New.ReferenceOTU1277:0.00506,New.ReferenceOTU21110:0.00506)0.889:0.00015,(New.ReferenceOTU11726:0.00508,((New.ReferenceOTU32882:0.00505,(New.ReferenceOTU2824:0.00678,(New.ReferenceOTU9691:0.00954,(((New.ReferenceOTU7291:0.01544,2812684:0.00538)0.906:0.00015,New.ReferenceOTU16968:0.00506)0.278:0.00014,New.ReferenceOTU36086:0.01024)0.785:0.00285)0.055:0.00268)1.000:0.00018)0.758:0.00016,New.ReferenceOTU35758:0.02084)0.850:0.00511)0.950:0.00015)0.221:0.00016)0.593:0.00014,(New.ReferenceOTU6749:0.00507,New.ReferenceOTU9166:0.03197)0.865:0.01028)0.353:0.00010,274917:0.00014)0.998:0.00496,New.ReferenceOTU4686:0.00602)0.794:0.00509)0.276:0.00016)0.955:0.01538)0.898:0.00011)0.846:0.00010,New.ReferenceOTU25251:0.01227)0.912:0.00494)0.986:0.03236,(New.ReferenceOTU32164:0.00356,(((New.ReferenceOTU32166:0.02074,New.ReferenceOTU5282:0.00011)0.864:0.01151,((244505:0.00014,New.ReferenceOTU5566:0.00015)0.931:0.01026,(((279007:0.0,New.ReferenceOTU8615:0.0):0.00014,(New.ReferenceOTU6753:0.02060,New.ReferenceOTU5387:0.01293)0.505:0.00014)0.827:0.00505,New.ReferenceOTU6349:0.01019)0.146:0.00016)0.782:0.00766)0.799:0.00766,(((New.ReferenceOTU22305:0.01025,New.ReferenceOTU25259:0.01904)0.870:0.01036,(((226129:0.00512,New.ReferenceOTU32364:0.00684)0.774:0.00505,New.ReferenceOTU5672:0.01017)0.629:0.00014,((New.ReferenceOTU33867:0.00578,(4464771:0.00949,619553:0.01776)0.781:0.01037)0.889:0.01034,((((New.ReferenceOTU28024:0.01264,(New.ReferenceOTU27551:0.01725,New.ReferenceOTU27979:0.02238)0.663:0.00340)0.890:0.01068,(New.ReferenceOTU5023:0.00014,((4355935:0.00518,New.ReferenceOTU17602:0.01570)0.766:0.00490,(New.ReferenceOTU13452:0.00697,1144326:0.02381)0.770:0.00759)0.775:0.00528)0.733:0.00014)0.903:0.00506,4464567:0.00015)0.831:0.00509,((277772:0.01080,(New.ReferenceOTU27836:0.01032,(307830:0.00014,New.ReferenceOTU30941:0.00670)0.864:0.00438)0.862:0.01048)0.063:0.00516,((New.ReferenceOTU108:0.00014,New.ReferenceOTU25686:0.00015)0.850:0.00510,(New.ReferenceOTU34712:0.01185,(((New.ReferenceOTU7736:0.00015,(New.ReferenceOTU514:0.01061,New.ReferenceOTU336:0.01064)0.932:0.00014)0.944:0.01014,((New.ReferenceOTU701:0.01078,New.ReferenceOTU5026:0.01080)0.778:0.00531,New.ReferenceOTU12281:0.00506)0.662:0.00015)0.822:0.00511,(565523:0.00507,((((New.ReferenceOTU13531:0.00516,New.ReferenceOTU2934:0.02207)0.579:0.00549,(270899:0.00014,New.ReferenceOTU16417:0.00878)0.952:0.01841)0.203:0.00014,(1591289:0.00587,New.ReferenceOTU10935:0.00014)0.984:0.00015)0.849:0.00531,(88193:0.00794,New.ReferenceOTU13060:0.01224)0.788:0.00741)0.790:0.00014)0.835:0.00511)0.934:0.00013)0.872:0.01019)0.931:0.00015)0.869:0.01016)0.536:0.00016)0.794:0.01026)0.813:0.00510)0.379:0.00016,New.CleanUp.ReferenceOTU18859:0.00504)0.885:0.00015)0.919:0.00626)0.624:0.00590)0.254:0.00015)0.921:0.02033)0.854:0.01142,((((New.ReferenceOTU18232:0.03719,New.ReferenceOTU19647:0.02886)0.869:0.01622,(New.ReferenceOTU7295:0.01063,(New.ReferenceOTU20520:0.02134,New.ReferenceOTU24581:0.03738)0.737:0.00516)0.710:0.00409)0.925:0.02643,(New.ReferenceOTU36792:0.06053,((New.ReferenceOTU30308:0.01979,(4282977:0.00441,New.ReferenceOTU19926:0.03315)0.878:0.01847)0.992:0.06434,(((New.ReferenceOTU21408:0.01213,New.ReferenceOTU37412:0.01413)0.996:0.07422,(2139754:0.01733,(New.ReferenceOTU31353:0.01022,(162135:0.01557,New.ReferenceOTU30015:0.01111)0.077:0.00015)0.797:0.01397)0.914:0.02847)0.932:0.03332,(New.ReferenceOTU19310:0.04532,New.ReferenceOTU31209:0.04886)0.623:0.00399)0.815:0.03395)0.554:0.01036)0.947:0.03312)0.745:0.00826,(((New.ReferenceOTU6190:0.01310,((New.ReferenceOTU5158:0.01834,(((637355:0.0,4426964:0.0):0.00014,(New.ReferenceOTU6622:0.00015,(New.ReferenceOTU33023:0.00512,(273635:0.00657,((New.ReferenceOTU12335:0.00509,((556077:0.01530,New.ReferenceOTU5047:0.00014)0.870:0.00016,New.ReferenceOTU30879:0.00504)0.277:0.00014)0.858:0.00512,136988:0.00016)1.000:0.00833)1.000:0.00195)0.682:0.00015)0.369:0.00015)0.781:0.00511,((((New.ReferenceOTU6491:0.00516,New.ReferenceOTU5706:0.02328)0.776:0.00497,(New.ReferenceOTU17701:0.00014,((New.ReferenceOTU11880:0.01019,New.ReferenceOTU4134:0.01538)0.868:0.00014,((New.ReferenceOTU33512:0.02616,((New.ReferenceOTU15690:0.00014,(New.ReferenceOTU17334:0.00507,New.ReferenceOTU1686:0.01549)0.666:0.00016)0.879:0.00016,(New.ReferenceOTU6414:0.03361,New.ReferenceOTU253:0.01539)0.990:0.00015)1.000:0.00015)0.372:0.00509,New.ReferenceOTU33535:0.02593)0.888:0.00015)0.894:0.00014)0.876:0.00015)1.000:0.00317,(2904390:0.0,4334867:0.0):0.00014)0.162:0.00010,(((New.ReferenceOTU6287:0.01659,New.ReferenceOTU1240:0.01814)0.893:0.00016,New.ReferenceOTU5872:0.01624)0.788:0.00537,New.ReferenceOTU5897:0.02182)0.840:0.00361)0.900:0.00332)0.767:0.00532)0.779:0.00512,New.ReferenceOTU30923:0.01671)0.806:0.00015)0.896:0.01413,(((New.ReferenceOTU5309:0.02228,(New.ReferenceOTU24407:0.04219,New.ReferenceOTU22445:0.07746)0.745:0.02027)0.991:0.07557,(1113032:0.05719,New.ReferenceOTU4521:0.00377)0.903:0.02913)0.893:0.02255,New.ReferenceOTU14292:0.08012)0.391:0.00015)0.890:0.01547,((((1105776:0.02611,575010:0.01158)0.915:0.02841,(4321379:0.05246,New.ReferenceOTU19795:0.04628)0.943:0.04341)0.990:0.06246,((((New.ReferenceOTU32325:0.00412,(((((New.ReferenceOTU19445:0.03225,New.ReferenceOTU20384:0.02759)0.936:0.03121,(New.ReferenceOTU31267:0.03630,New.ReferenceOTU22184:0.06360)0.689:0.01867)0.808:0.01329,(New.ReferenceOTU32753:0.01811,(New.ReferenceOTU37454:0.01825,(New.ReferenceOTU37775:0.02107,New.ReferenceOTU5655:0.00507)0.934:0.01842)0.394:0.00502)0.944:0.01881)0.708:0.00016,New.ReferenceOTU19787:0.03705)0.971:0.02734,((((New.ReferenceOTU19021:0.01018,(New.CleanUp.ReferenceOTU14077:0.00505,New.ReferenceOTU23790:0.00015)0.334:0.00015)0.846:0.00508,(New.ReferenceOTU21383:0.01012,((New.ReferenceOTU24343:0.02125,New.ReferenceOTU21300:0.01016)0.730:0.00540,(2968484:0.02115,New.ReferenceOTU22145:0.00478)0.930:0.01605)0.804:0.00502)0.919:0.00014)0.938:0.01018,((New.ReferenceOTU18404:0.02087,New.ReferenceOTU36413:0.02082)0.731:0.00482,(New.ReferenceOTU20256:0.02701,((New.ReferenceOTU28717:0.00015,New.ReferenceOTU18751:0.01547)0.866:0.01042,(New.ReferenceOTU18163:0.00015,New.ReferenceOTU21647:0.04927)0.742:0.01023)0.900:0.01606)0.167:0.01044)1.000:0.00014)0.093:0.00015,New.ReferenceOTU30286:0.01021)0.701:0.00437)0.873:0.01233)0.403:0.01050,(New.ReferenceOTU38105:0.00586,(New.ReferenceOTU38223:0.00600,New.ReferenceOTU31588:0.01490)0.420:0.00506)0.884:0.00014)0.982:0.03631,New.ReferenceOTU21432:0.00015)1.000:0.06708,((New.ReferenceOTU19743:0.07042,(New.ReferenceOTU216:0.08896,(New.ReferenceOTU16781:0.03874,(New.ReferenceOTU29314:0.00994,New.CleanUp.ReferenceOTU15839:0.03403)0.652:0.00715)0.942:0.04219)0.027:0.00912)0.939:0.03388,((New.ReferenceOTU8211:0.02660,(New.ReferenceOTU11758:0.02652,(New.ReferenceOTU3924:0.01501,((New.ReferenceOTU34012:0.00499,New.ReferenceOTU6744:0.02078)0.747:0.00586,New.ReferenceOTU5662:0.02575)0.442:0.00523)0.856:0.01139)0.745:0.00483)0.677:0.01032,((4480291:0.03727,New.CleanUp.ReferenceOTU393:0.02877)0.992:0.05901,(New.ReferenceOTU1007:0.00014,New.ReferenceOTU16771:0.02079)0.974:0.03311)0.746:0.00483)0.908:0.02155)0.891:0.02056)0.000:0.00014)0.908:0.01226,((((((New.ReferenceOTU19359:0.03107,New.ReferenceOTU20565:0.01953)0.949:0.02494,(((New.ReferenceOTU204:0.01031,(363429:0.00015,(((New.ReferenceOTU6134:0.02097,New.ReferenceOTU30720:0.00529)0.428:0.01020,(4219823:0.00016,(New.ReferenceOTU19746:0.02116,New.ReferenceOTU7793:0.01063)0.850:0.00016)0.821:0.00504)1.000:0.00016,New.ReferenceOTU4589:0.00014)0.910:0.00506)0.564:0.00014)0.816:0.01023,(New.ReferenceOTU19156:0.00544,New.ReferenceOTU28465:0.00586)0.684:0.00492)0.889:0.01049,(New.ReferenceOTU32294:0.01605,(New.ReferenceOTU26405:0.00622,((4339599:0.01043,517364:0.01039)0.828:0.01466,(New.ReferenceOTU28561:0.02199,(New.ReferenceOTU24169:0.00014,New.ReferenceOTU26603:0.01542)0.931:0.00016)0.874:0.01824)0.917:0.02037)0.826:0.01391)0.877:0.01048)0.975:0.00016)0.949:0.02843,(New.ReferenceOTU20362:0.03437,(New.ReferenceOTU18670:0.11048,New.ReferenceOTU1288:0.07944)0.389:0.01472)0.908:0.02869)0.855:0.01488,((New.ReferenceOTU21270:0.14941,((4297214:0.00460,((261637:0.00014,New.ReferenceOTU10376:0.01581)0.000:0.00014,(New.ReferenceOTU21738:0.00562,(New.ReferenceOTU1383:0.01639,New.ReferenceOTU18067:0.03204)0.809:0.01042)0.982:0.02623)0.920:0.02153)0.979:0.04607,(New.ReferenceOTU14250:0.00764,New.ReferenceOTU16294:0.03521)0.866:0.01826)0.867:0.02499)0.902:0.02931,(New.ReferenceOTU25753:0.01872,(New.ReferenceOTU25960:0.00515,New.ReferenceOTU25694:0.01028)0.856:0.01969)0.980:0.05697)0.865:0.01756)0.891:0.01748,533504:0.06743)0.700:0.00016,((((((New.ReferenceOTU1145:0.01608,((New.ReferenceOTU4535:0.03270,((New.ReferenceOTU37481:0.00499,((548109:0.0,833556:0.0,573377:0.0,830429:0.0):0.04313,(2585229:0.03883,New.ReferenceOTU12960:0.01729)0.878:0.02179)0.892:0.02118)0.764:0.00505,New.ReferenceOTU6024:0.01593)0.919:0.01683)0.801:0.00525,(568559:0.00479,New.ReferenceOTU6545:0.01063)0.923:0.02010)0.790:0.00513)0.840:0.01135,(551772:0.00506,570432:0.00525)0.755:0.00558)0.982:0.04911,(((((New.ReferenceOTU1151:0.01029,((((((New.ReferenceOTU1422:0.03194,(((3915436:0.00016,New.ReferenceOTU11349:0.00505)0.469:0.00015,(New.ReferenceOTU1290:0.00511,New.ReferenceOTU16124:0.00511)0.799:0.00508)0.761:0.00513,New.ReferenceOTU12878:0.00509)0.143:0.00516)0.917:0.00014,New.ReferenceOTU32712:0.01028)0.783:0.00498,2847505:0.01045)0.888:0.01056,((New.ReferenceOTU11352:0.0,New.ReferenceOTU2996:0.0):0.00518,New.ReferenceOTU1858:0.01549)0.777:0.00517)0.759:0.00493,(New.ReferenceOTU3873:0.02079,((New.ReferenceOTU9258:0.00489,613823:0.02651)0.893:0.01044,((2100539:0.02104,(New.ReferenceOTU14976:0.01020,(4329311:0.00014,((New.ReferenceOTU35262:0.00014,New.ReferenceOTU9679:0.00508)0.834:0.00509,(New.ReferenceOTU37292:0.01020,New.ReferenceOTU9074:0.01021)0.279:0.00015)0.972:0.01550)0.845:0.00505)0.424:0.00016)0.857:0.00507,New.ReferenceOTU9681:0.01021)0.539:0.00016)0.918:0.01023)0.357:0.00014)0.932:0.02057,(4424695:0.01747,(New.ReferenceOTU10173:0.01730,New.ReferenceOTU17001:0.03141)0.900:0.02186)0.475:0.01949)0.947:0.00014)0.895:0.01487,((((New.ReferenceOTU18828:0.01486,New.ReferenceOTU19875:0.01117)0.864:0.01074,New.ReferenceOTU1203:0.01638)0.763:0.00536,554718:0.01674)0.732:0.00413,(New.ReferenceOTU36903:0.01028,((New.ReferenceOTU1080:0.01531,(New.ReferenceOTU10492:0.01044,New.ReferenceOTU15008:0.02094)0.908:0.00015)0.100:0.00501,New.ReferenceOTU11609:0.01022)0.905:0.01067)0.775:0.00515)0.774:0.00303)0.389:0.00324,((88715:0.02680,112151:0.04351)0.845:0.00015,((((New.ReferenceOTU16876:0.04526,(New.ReferenceOTU13811:0.02769,New.ReferenceOTU4970:0.00984)0.887:0.01659)0.915:0.02155,(New.ReferenceOTU11519:0.02141,New.ReferenceOTU1775:0.02713)0.521:0.00999)0.761:0.00014,4389201:0.01605)0.839:0.00962,((New.ReferenceOTU11145:0.01025,((New.ReferenceOTU22578:0.00598,((256176:0.00507,(4402525:0.00505,New.ReferenceOTU1356:0.01019)0.211:0.00015)0.858:0.01104,New.ReferenceOTU33447:0.03140)0.671:0.01082)0.832:0.00935,New.ReferenceOTU151:0.01538)0.341:0.00016)0.765:0.00728,(New.ReferenceOTU1647:0.00452,(New.ReferenceOTU5957:0.01043,New.ReferenceOTU13793:0.00494)0.874:0.01117)0.887:0.01626)0.765:0.00943)0.958:0.02759)0.731:0.01562)0.769:0.00449,((((((653472:0.01561,(605451:0.00506,New.ReferenceOTU1589:0.01544)0.872:0.00015)0.863:0.01022,((((4248319:0.00014,(New.ReferenceOTU14612:0.00505,New.ReferenceOTU35227:0.00504)0.868:0.00014)0.771:0.00016,((4480289:0.00505,New.ReferenceOTU7486:0.00016)0.863:0.00511,((((2673130:0.00014,(New.ReferenceOTU4700:0.03770,New.ReferenceOTU275:0.00506)0.677:0.00014)0.921:0.00505,3337006:0.00014)0.094:0.00015,New.ReferenceOTU2614:0.00506)0.882:0.00511,(New.ReferenceOTU31735:0.01015,(New.ReferenceOTU2059:0.01018,New.ReferenceOTU4018:0.01540)0.625:0.00012)0.534:0.00012)0.392:0.00506)0.929:0.00014)0.932:0.00506,(New.CleanUp.ReferenceOTU6070:0.01020,New.ReferenceOTU11603:0.01548)0.085:0.00014)0.000:0.00016,(((New.ReferenceOTU33137:0.01099,(575079:0.00943,New.ReferenceOTU11499:0.03963)0.895:0.02188)0.969:0.03815,(1118355:0.01036,805752:0.01027)0.901:0.00015)0.816:0.01028,(New.ReferenceOTU11389:0.04859,New.ReferenceOTU1567:0.00610)0.777:0.01069)0.840:0.01031)0.899:0.01044)0.286:0.00014,(New.ReferenceOTU1868:0.02122,New.ReferenceOTU8186:0.01555)0.960:0.02686)0.772:0.00639,New.ReferenceOTU1326:0.02514)0.645:0.01063,((((((New.ReferenceOTU10993:0.01538,(New.ReferenceOTU3866:0.01547,New.ReferenceOTU16158:0.00508)0.456:0.00507)0.890:0.00014,(New.ReferenceOTU193:0.00014,(210026:0.00504,New.ReferenceOTU15387:0.00508)0.912:0.00014)0.916:0.00014)0.769:0.00014,(772674:0.00015,New.ReferenceOTU16481:0.02068)0.839:0.00511)0.774:0.00490,(New.ReferenceOTU11999:0.01070,((512873:0.0,837878:0.0):0.00014,(511930:0.00531,New.ReferenceOTU9288:0.00506)0.000:0.00015)0.767:0.00491)0.760:0.00516)0.904:0.01087,((New.ReferenceOTU10653:0.02486,New.ReferenceOTU18585:0.02532)0.938:0.02482,(((New.ReferenceOTU32729:0.00014,4076444:0.02111)0.831:0.00506,769393:0.01533)0.728:0.00014,(New.ReferenceOTU4880:0.01554,(((1107188:0.02069,((4324264:0.02551,New.ReferenceOTU13156:0.01338)0.876:0.01370,(4470208:0.0,668111:0.0):0.00015)0.641:0.00016)0.865:0.00510,New.ReferenceOTU15453:0.01541)0.767:0.00015,(4389195:0.0,672800:0.0,672345:0.0):0.00016)0.812:0.00506)0.839:0.00015)1.000:0.00016)0.806:0.00498)0.992:0.00014,((New.ReferenceOTU12263:0.01076,(791214:0.01093,New.ReferenceOTU22499:0.01004)0.882:0.01073)0.763:0.00499,(New.ReferenceOTU1210:0.00016,(4315716:0.00014,New.ReferenceOTU11128:0.01037)0.792:0.00508)0.728:0.00477)0.958:0.03255)0.793:0.02825)0.903:0.01993,(((New.ReferenceOTU20881:0.02079,New.ReferenceOTU30767:0.00518)0.908:0.02619,New.ReferenceOTU24208:0.05706)0.877:0.02361,(((((New.ReferenceOTU20284:0.00195,New.ReferenceOTU26074:0.02977)0.992:0.04742,New.ReferenceOTU36510:0.04061)0.618:0.00090,(New.ReferenceOTU35183:0.06096,(New.ReferenceOTU19058:0.08129,((New.ReferenceOTU38331:0.02590,(((((New.ReferenceOTU32201:0.02093,((New.ReferenceOTU37427:0.01557,New.ReferenceOTU30711:0.01547)0.306:0.00015,New.ReferenceOTU36527:0.01017)0.867:0.00507)0.904:0.00015,(821903:0.00504,New.ReferenceOTU6998:0.00507)0.852:0.00014)0.449:0.00014,New.ReferenceOTU18726:0.00504)0.798:0.00515,(4440993:0.02138,New.ReferenceOTU18200:0.01069)0.824:0.01018)0.769:0.00514,(New.ReferenceOTU20425:0.00505,(New.ReferenceOTU18276:0.01031,New.ReferenceOTU31698:0.00015)0.843:0.00505)0.574:0.00014)0.802:0.00776)0.751:0.00962,((((New.ReferenceOTU23387:0.02097,(New.ReferenceOTU15790:0.01568,New.ReferenceOTU9398:0.01564)0.731:0.00486)0.850:0.01027,(New.ReferenceOTU22714:0.00517,(New.ReferenceOTU22576:0.01054,(New.ReferenceOTU4703:0.00514,New.ReferenceOTU36002:0.01028)0.791:0.00516)0.781:0.00500)0.764:0.00540)0.954:0.02169,(New.ReferenceOTU3693:0.00015,(New.ReferenceOTU2227:0.02020,New.ReferenceOTU753:0.00819)0.770:0.00811)0.975:0.02163)0.814:0.00016,New.ReferenceOTU2459:0.00947)0.987:0.03981)0.237:0.00016)0.746:0.00536)0.837:0.01329)0.893:0.01054,(New.ReferenceOTU18301:0.00015,New.ReferenceOTU22867:0.02607)0.798:0.00847)0.801:0.00689,(New.ReferenceOTU37196:0.01562,((((New.ReferenceOTU1102:0.01056,New.ReferenceOTU19285:0.02636)0.946:0.02096,(New.ReferenceOTU24073:0.00546,((760911:0.00755,(New.ReferenceOTU18545:0.01007,(559475:0.00514,New.ReferenceOTU18727:0.03191)0.930:0.00016)0.867:0.01319)0.114:0.00538,New.ReferenceOTU136:0.01247)0.715:0.00821)0.933:0.02589)0.954:0.00014,(745395:0.00015,(((132817:0.00016,(New.ReferenceOTU18179:0.02069,(New.ReferenceOTU20750:0.01019,New.ReferenceOTU37290:0.01553)0.024:0.00014)0.842:0.00507)0.951:0.01541,New.ReferenceOTU18297:0.00506)0.306:0.00014,((3430632:0.00504,(616807:0.02131,New.ReferenceOTU31556:0.01041)0.877:0.01594)1.000:0.00015,(780946:0.00014,(New.ReferenceOTU36556:0.00505,2383795:0.02078)0.599:0.00014)0.694:0.00015)0.849:0.00508)0.972:0.01533)0.996:0.05582)0.890:0.02142,((New.ReferenceOTU36967:0.01592,((((New.ReferenceOTU18955:0.02164,New.ReferenceOTU22874:0.01598)0.378:0.00991,(535141:0.03237,New.ReferenceOTU27102:0.01053)0.836:0.01000)0.913:0.00016,((111953:0.00511,2786764:0.00511)0.858:0.01034,409759:0.00015)0.847:0.00509)0.849:0.00508,New.ReferenceOTU31234:0.00014)0.961:0.02687)0.899:0.01608,((826640:0.01290,(768615:0.01110,(687131:0.00012,New.ReferenceOTU19936:0.00505)0.818:0.00967)0.965:0.03255)0.893:0.01969,(((4186077:0.01021,New.ReferenceOTU21625:0.00509)0.783:0.00503,New.ReferenceOTU18225:0.02623)0.753:0.00015,(803483:0.01540,(((4461920:0.00505,New.ReferenceOTU21144:0.02102)0.889:0.01032,(New.ReferenceOTU31783:0.00855,New.ReferenceOTU20732:0.03220)0.758:0.00755)0.835:0.00014,((((((New.ReferenceOTU36424:0.00511,New.ReferenceOTU19461:0.01546)0.437:0.00504,New.ReferenceOTU21264:0.03183)0.685:0.00016,(New.ReferenceOTU20435:0.01038,(New.ReferenceOTU20113:0.01410,(New.ReferenceOTU36620:0.01681,New.ReferenceOTU19853:0.02314)0.010:0.00757)0.858:0.01217)0.773:0.00515)0.920:0.01021,(((New.ReferenceOTU19013:0.01534,(New.ReferenceOTU33020:0.00519,(New.ReferenceOTU6725:0.02647,New.ReferenceOTU6948:0.00014)0.769:0.00498)0.951:0.02167)0.888:0.01481,(((New.ReferenceOTU6240:0.00506,New.ReferenceOTU7158:0.01536)0.000:0.00016,New.ReferenceOTU20879:0.00506)0.836:0.00014,(New.ReferenceOTU24358:0.01041,New.ReferenceOTU33392:0.00523)0.795:0.00497)0.795:0.00818)0.809:0.00818,(New.ReferenceOTU32682:0.01453,(((New.ReferenceOTU7222:0.00505,New.ReferenceOTU19085:0.01554)0.409:0.00016,(725532:0.00681,(New.ReferenceOTU18236:0.01936,(New.ReferenceOTU18668:0.00015,New.ReferenceOTU31072:0.00505)0.885:0.01221)0.131:0.01017)0.791:0.00852)0.770:0.00623,((New.ReferenceOTU20292:0.01558,New.ReferenceOTU31364:0.00014)0.931:0.01578,(New.ReferenceOTU37360:0.00492,New.ReferenceOTU33461:0.01041)0.721:0.00511)0.793:0.00914)0.148:0.00515)0.726:0.00629)0.390:0.00508)0.805:0.00015,((556667:0.02326,New.ReferenceOTU22212:0.03619)0.331:0.01571,(547002:0.01025,(New.ReferenceOTU21304:0.01341,New.ReferenceOTU19953:0.04352)0.849:0.01345)0.876:0.00014)0.801:0.01006)0.943:0.00674,(((New.ReferenceOTU6284:0.02987,((((New.ReferenceOTU20468:0.01579,New.ReferenceOTU20454:0.02627)0.878:0.00016,((((New.ReferenceOTU33281:0.03177,(New.ReferenceOTU31225:0.00518,(4422689:0.03267,(New.ReferenceOTU19098:0.01568,New.ReferenceOTU23720:0.01565)0.751:0.00530)0.741:0.00476)0.864:0.01029)0.787:0.00014,(((New.ReferenceOTU1065:0.01529,New.ReferenceOTU6825:0.01538)0.899:0.00015,(New.ReferenceOTU23869:0.01022,(((New.ReferenceOTU32862:0.00505,New.ReferenceOTU19517:0.02077)0.193:0.00014,New.ReferenceOTU33423:0.02604)0.402:0.00506,(New.ReferenceOTU31797:0.01023,(New.ReferenceOTU35853:0.00525,(722484:0.01625,(New.ReferenceOTU35486:0.03284,(4388456:0.0,New.ReferenceOTU22250:0.0):0.04982)0.768:0.00476)0.744:0.00433)0.870:0.01068)0.934:0.01572)0.121:0.00016)0.859:0.00511)0.125:0.00511,((New.ReferenceOTU33525:0.01016,(2998856:0.00509,New.ReferenceOTU21701:0.01558)0.767:0.00508)0.650:0.00015,((3116063:0.00507,(New.ReferenceOTU32493:0.00010,4344607:0.01032)0.817:0.00506)0.784:0.00510,(((563799:0.00508,(2717582:0.00286,New.ReferenceOTU1517:0.03153)0.780:0.00241)0.785:0.00507,New.ReferenceOTU38186:0.01546)0.714:0.00016,(712680:0.00506,New.ReferenceOTU30847:0.01028)0.889:0.01029)0.850:0.00506)0.769:0.00015)0.937:0.00015)0.922:0.01019)0.833:0.00508,(New.ReferenceOTU36774:0.02107,(706203:0.03208,New.ReferenceOTU20938:0.03787)0.846:0.01076)0.753:0.00491)0.954:0.00016,((((New.ReferenceOTU31352:0.02810,New.ReferenceOTU30780:0.02478)0.551:0.01050,((New.ReferenceOTU32999:0.01530,((New.ReferenceOTU37717:0.01552,(667678:0.00014,New.ReferenceOTU24750:0.01015)0.933:0.01552)0.748:0.00514,(New.ReferenceOTU31834:0.00014,(New.ReferenceOTU18329:0.02525,(New.ReferenceOTU19414:0.00547,New.ReferenceOTU6402:0.02057)0.799:0.01430)0.307:0.00785)0.885:0.01016)0.825:0.00015)0.806:0.02003,651451:0.00593)0.779:0.01027)0.664:0.01067,((New.ReferenceOTU36515:0.02012,(New.ReferenceOTU37031:0.02176,(New.ReferenceOTU30109:0.00601,New.ReferenceOTU36959:0.01482)0.344:0.01021)0.141:0.00015)0.840:0.01030,New.ReferenceOTU20226:0.06106)0.892:0.02183)0.560:0.00634,(4475941:0.00994,New.ReferenceOTU21227:0.03891)0.154:0.01076)0.956:0.02650)0.824:0.01535)0.830:0.01105,(New.ReferenceOTU6840:0.05016,510946:0.02963)0.892:0.01916)0.893:0.01688,New.ReferenceOTU21157:0.00931)0.184:0.01474)0.682:0.00508,((New.ReferenceOTU19369:0.02190,New.ReferenceOTU6769:0.03351)0.802:0.01180,New.ReferenceOTU18191:0.01868)0.180:0.00544)0.762:0.00799,(((((((New.ReferenceOTU36937:0.00515,(New.ReferenceOTU31596:0.01576,(New.ReferenceOTU31496:0.02634,New.ReferenceOTU30227:0.00015)0.898:0.01062)0.762:0.00488)0.909:0.00015,(New.ReferenceOTU19771:0.01622,New.ReferenceOTU33518:0.02170)0.211:0.00969)0.850:0.01540,((((New.ReferenceOTU37174:0.02108,(3974332:0.00014,New.ReferenceOTU4651:0.00504)0.771:0.00511)0.768:0.00771,(New.ReferenceOTU37449:0.00433,796546:0.02727)0.912:0.01369)0.427:0.00524,((3368803:0.03774,New.ReferenceOTU31511:0.00016)0.718:0.01048,(New.ReferenceOTU1563:0.04254,257370:0.00573)0.842:0.01073)0.870:0.01232)0.783:0.00762,(New.ReferenceOTU18527:0.02130,(New.ReferenceOTU36922:0.01549,New.ReferenceOTU30161:0.01028)0.770:0.00499)0.909:0.01582)0.304:0.00537)0.940:0.00014,(New.ReferenceOTU1528:0.00014,(New.ReferenceOTU1180:0.00503,New.ReferenceOTU37758:0.02083)0.774:0.00510)0.577:0.00014)0.942:0.01018,(New.ReferenceOTU5867:0.00509,(((New.ReferenceOTU1082:0.00016,New.ReferenceOTU23229:0.01026)0.925:0.01021,New.ReferenceOTU18938:0.01020)0.993:0.00016,New.ReferenceOTU32680:0.02621)0.882:0.01037)0.773:0.00517)0.881:0.00015,((New.ReferenceOTU32951:0.00506,(New.ReferenceOTU22162:0.03202,New.ReferenceOTU19581:0.01023)0.264:0.00015)0.929:0.01022,(((New.ReferenceOTU33146:0.01031,(2253633:0.00508,(New.ReferenceOTU7003:0.01564,4407712:0.02197)0.757:0.00493)0.785:0.00511)0.813:0.00513,((New.ReferenceOTU19850:0.01032,(4350889:0.00015,((New.ReferenceOTU37498:0.02590,(4384230:0.00513,(((((112034:0.00014,New.ReferenceOTU6807:0.01018)0.957:0.02058,(132805:0.00497,4351495:0.01583)0.960:0.02161)0.757:0.00523,(New.ReferenceOTU38226:0.02141,(New.ReferenceOTU21217:0.02187,New.ReferenceOTU31275:0.03778)0.727:0.00447)0.757:0.00522)0.751:0.00469,(New.ReferenceOTU18795:0.00015,(New.ReferenceOTU33038:0.04270,(New.ReferenceOTU18477:0.02104,(New.ReferenceOTU37119:0.02082,(4433217:0.00488,New.ReferenceOTU37380:0.03213)0.867:0.01055)0.768:0.00524)0.649:0.00295)0.815:0.00210)0.876:0.00508)0.728:0.00015,New.ReferenceOTU31397:0.03155)0.808:0.01027)0.821:0.00277)0.806:0.00247,New.ReferenceOTU32921:0.01019)0.657:0.00014)0.925:0.00015)0.872:0.00505,((New.ReferenceOTU20586:0.00506,(New.ReferenceOTU36862:0.02082,(New.ReferenceOTU37719:0.01570,New.ReferenceOTU30846:0.00505)0.594:0.00519)0.841:0.00015)0.707:0.00506,((New.ReferenceOTU24364:0.00015,(New.ReferenceOTU18364:0.02704,686489:0.01073)0.749:0.00469)0.784:0.00504,(New.ReferenceOTU21455:0.02077,New.ReferenceOTU19833:0.00506)0.892:0.00016)0.998:0.00015)0.826:0.00507)0.062:0.00014)0.130:0.00016,New.ReferenceOTU18761:0.00505)0.872:0.00508)0.859:0.00016)0.373:0.00016,((((1003755:0.00447,4345875:0.01619)0.876:0.01185,(New.ReferenceOTU37348:0.03688,((13746:0.0,4378023:0.0):0.00014,New.ReferenceOTU1038:0.00506)0.739:0.00551)0.193:0.01070)0.890:0.00959,(((New.ReferenceOTU36742:0.01060,(New.ReferenceOTU1245:0.03170,(New.ReferenceOTU18690:0.00498,New.CleanUp.ReferenceOTU12835:0.01043)0.938:0.02602)0.732:0.00666)0.876:0.01074,New.ReferenceOTU1332:0.02118)0.253:0.00994,(New.ReferenceOTU37885:0.03208,3119363:0.01046)0.618:0.00477)0.545:0.00014)0.950:0.00014,((771114:0.01552,(1127178:0.0,268069:0.0):0.01033)0.828:0.01030,(((((2615133:0.01038,(1672543:0.01563,4420965:0.01039)0.851:0.01030)0.761:0.01051,((New.ReferenceOTU31246:0.00014,(New.ReferenceOTU37780:0.00512,277499:0.00509)0.111:0.00016)0.827:0.00507,(New.ReferenceOTU32322:0.00473,New.ReferenceOTU36864:0.01595)0.942:0.01601)0.778:0.00015)0.915:0.01529,((New.ReferenceOTU6775:0.02146,New.ReferenceOTU37737:0.01068)0.398:0.01015,(New.ReferenceOTU18270:0.01033,((241901:0.00014,4355550:0.00505)0.842:0.00508,((New.ReferenceOTU20293:0.03778,(1134172:0.00014,4408661:0.00505)0.285:0.00015)0.809:0.01011,New.ReferenceOTU19468:0.02079)0.905:0.00015)0.863:0.00511)0.948:0.00014)0.545:0.01016)0.681:0.00014,(New.ReferenceOTU22611:0.03151,(2568305:0.00502,New.ReferenceOTU31358:0.01035)0.447:0.01035)0.802:0.00015)0.148:0.00015,(((New.ReferenceOTU18335:0.00809,New.ReferenceOTU18823:0.02017)0.778:0.00823,(3156311:0.01028,(New.ReferenceOTU6765:0.00744,(New.ReferenceOTU32746:0.01304,((New.ReferenceOTU19380:0.00489,New.ReferenceOTU37660:0.02688)0.920:0.01580,((New.ReferenceOTU30851:0.00510,New.ReferenceOTU5666:0.00524)0.819:0.00509,New.ReferenceOTU21133:0.02614)0.802:0.00016)0.714:0.01282)0.882:0.01627)0.770:0.00806)0.752:0.00518)0.859:0.00015,(4422690:0.00515,(4390939:0.00525,New.ReferenceOTU37331:0.01048)0.778:0.00495)0.801:0.00518)0.913:0.01021)0.917:0.01019)0.883:0.00014)0.855:0.00505)0.790:0.00505)0.943:0.00684)0.943:0.00675)0.860:0.00506)0.796:0.00015)0.973:0.00015)0.690:0.01022)0.776:0.00525)0.774:0.00477)0.740:0.00519)0.583:0.00015)0.871:0.01028)0.774:0.00537)0.936:0.01574,(((633387:0.00526,New.ReferenceOTU11064:0.00490)0.788:0.00519,(2188458:0.05096,New.ReferenceOTU11833:0.05129)0.781:0.01015)0.841:0.00326,(New.ReferenceOTU2337:0.03794,(New.ReferenceOTU1336:0.03152,(797985:0.06267,(((New.ReferenceOTU22584:0.01584,(4347881:0.02137,(241502:0.02653,New.CleanUp.ReferenceOTU9253:0.02130)0.963:0.02772)0.740:0.00459)0.721:0.00688,90508:0.08204)0.765:0.00895,(((New.ReferenceOTU18079:0.01538,(New.ReferenceOTU16248:0.01610,New.ReferenceOTU25055:0.01022)0.651:0.01061)0.972:0.00014,(((((794237:0.01041,(2582030:0.01049,(65684:0.02135,273086:0.00503)0.759:0.00503)0.889:0.01050)0.780:0.00260,(New.ReferenceOTU14728:0.00505,576457:0.00014)0.869:0.00947)0.793:0.00302,((4347879:0.00505,(New.ReferenceOTU4280:0.01558,4457256:0.00015)0.876:0.00508)0.881:0.00015,(((New.ReferenceOTU1662:0.00506,((612363:0.01548,(New.ReferenceOTU11487:0.00526,New.ReferenceOTU7684:0.01041)0.790:0.00494)0.767:0.00014,(((20758:0.00506,New.ReferenceOTU4795:0.01027)0.915:0.00014,554951:0.00014)0.892:0.00014,(New.ReferenceOTU4017:0.00508,New.ReferenceOTU1535:0.01023)0.793:0.00506)0.852:0.00506)0.186:0.00015)0.828:0.00510,((4347877:0.0,New.ReferenceOTU3951:0.0):0.01546,13753:0.01549)0.871:0.00015)0.851:0.00508,558845:0.01022)0.940:0.00016)0.906:0.00015)0.938:0.01018,New.ReferenceOTU4112:0.00015)0.408:0.00014,New.ReferenceOTU1297:0.03763)0.838:0.00517)0.866:0.01051,New.ReferenceOTU4171:0.03852)0.784:0.00527)0.901:0.01666)0.839:0.01370)0.762:0.00712)0.787:0.00308)0.873:0.00366)0.796:0.00015)0.911:0.01580,(((568807:0.05712,(New.ReferenceOTU18769:0.12659,(New.ReferenceOTU23971:0.00538,(New.ReferenceOTU21323:0.01004,(New.ReferenceOTU7301:0.01049,New.ReferenceOTU30665:0.01579)0.761:0.00507)0.463:0.00510)0.723:0.00839)0.925:0.03914)0.793:0.01988,((((4439298:0.01017,(731384:0.00014,(((220170:0.00014,(New.ReferenceOTU36898:0.01015,(New.ReferenceOTU29731:0.01545,New.ReferenceOTU7272:0.01543)0.941:0.00014)0.862:0.00014)0.912:0.00015,(New.ReferenceOTU25318:0.01531,(New.ReferenceOTU6743:0.01059,New.ReferenceOTU22880:0.01059)0.770:0.00474)0.228:0.00014)0.811:0.00508,(New.ReferenceOTU20916:0.01037,(694989:0.0,New.ReferenceOTU22963:0.0):0.00523)0.784:0.00496)0.362:0.00015)0.469:0.00016)0.935:0.01623,((New.ReferenceOTU11991:0.01047,((New.ReferenceOTU27447:0.00510,(New.ReferenceOTU6460:0.00015,(New.ReferenceOTU30728:0.00015,New.ReferenceOTU6241:0.00512)0.877:0.00508)0.748:0.00506)0.957:0.03497,New.ReferenceOTU33473:0.05972)0.681:0.00780)0.964:0.03843,(((((((New.ReferenceOTU18812:0.01027,New.ReferenceOTU27469:0.01036)0.883:0.01033,(New.ReferenceOTU20962:0.02117,New.ReferenceOTU22614:0.00014)0.872:0.01019)0.100:0.00014,810824:0.00014)0.844:0.00511,New.ReferenceOTU6828:0.01018)0.365:0.00016,(189344:0.0,New.ReferenceOTU20460:0.0,New.ReferenceOTU5524:0.0):0.00014)0.846:0.00506,(New.ReferenceOTU35688:0.01545,(((New.ReferenceOTU6997:0.01028,(New.ReferenceOTU17045:0.01553,(4347878:0.02136,((4401286:0.0,New.ReferenceOTU192:0.0):0.00504,New.ReferenceOTU20769:0.00524)0.748:0.00492)0.375:0.01066)0.925:0.00015)0.762:0.00466,(New.ReferenceOTU32760:0.03193,New.ReferenceOTU35851:0.00504)0.871:0.01082)0.872:0.01089,(322996:0.01026,(((New.ReferenceOTU23300:0.01552,New.ReferenceOTU20112:0.02066)0.177:0.00016,((272558:0.01019,(New.CleanUp.ReferenceOTU1352:0.00016,New.ReferenceOTU23844:0.00504)0.826:0.01018)0.662:0.00015,4439431:0.04331)0.451:0.01020)0.744:0.00511,New.ReferenceOTU21212:0.02091)0.754:0.00502)0.892:0.01053)0.786:0.00489)0.341:0.00015)0.662:0.00368,(New.ReferenceOTU19246:0.00512,4314957:0.00014)0.761:0.00649)0.851:0.02977)0.743:0.00827)0.764:0.00487,((((200559:0.01554,New.ReferenceOTU32305:0.01037)0.863:0.01015,(((New.ReferenceOTU5289:0.03515,(New.ReferenceOTU18403:0.02842,New.ReferenceOTU21081:0.00865)0.868:0.01580)0.773:0.00787,((675692:0.05432,(443913:0.04831,New.ReferenceOTU27255:0.02364)0.955:0.03556)0.790:0.01457,New.ReferenceOTU11976:0.05083)0.869:0.01588)0.863:0.01056,(New.ReferenceOTU19934:0.01720,(New.ReferenceOTU19055:0.02204,(697456:0.00015,New.ReferenceOTU36672:0.01561)0.953:0.03127)0.852:0.02207)0.714:0.00867)0.736:0.00014)0.807:0.00510,(((New.ReferenceOTU129:0.02098,(1106351:0.00506,4394346:0.00014)0.735:0.00508)0.725:0.01093,(((New.ReferenceOTU33369:0.01529,(New.ReferenceOTU6641:0.01553,New.ReferenceOTU199:0.01566)0.912:0.00016)0.819:0.01026,(New.ReferenceOTU33438:0.01553,New.ReferenceOTU5091:0.00016)0.792:0.00495)0.771:0.00528,New.ReferenceOTU6523:0.02110)0.749:0.00531)0.997:0.03822,(((((1114702:0.02157,New.ReferenceOTU36460:0.03261)0.639:0.00575,(New.ReferenceOTU18259:0.02880,((((New.ReferenceOTU994:0.01030,(New.ReferenceOTU1280:0.00517,(New.ReferenceOTU38074:0.02130,New.ReferenceOTU4276:0.01049)0.899:0.01554)0.863:0.01034)0.970:0.02678,((166170:0.00505,((181252:0.0,New.ReferenceOTU19837:0.0):0.01046,(4316445:0.01886,(((353087:0.00014,New.ReferenceOTU4089:0.01032)0.954:0.02145,(253945:0.00523,New.ReferenceOTU11183:0.01013)0.776:0.00468)0.988:0.03928,((New.ReferenceOTU17164:0.02302,New.ReferenceOTU1516:0.02500)0.582:0.01054,(New.ReferenceOTU21604:0.00962,(New.ReferenceOTU19209:0.00016,(4381801:0.01058,New.ReferenceOTU19984:0.01041)0.857:0.01041)0.785:0.00575)0.979:0.03233)0.742:0.00611)0.598:0.01014)0.713:0.00706)0.837:0.01041)1.000:0.00015,(837000:0.00505,(4446817:0.00014,(584942:0.01014,4385772:0.00506)0.898:0.00014)0.913:0.00015)0.728:0.00014)0.923:0.01580)0.776:0.00499,New.ReferenceOTU24454:0.02111)0.754:0.00417,(2572949:0.02610,New.ReferenceOTU20512:0.00014)0.907:0.01358)0.867:0.01115)0.794:0.01590)0.624:0.00386,(660049:0.01034,(((New.ReferenceOTU18281:0.01564,New.ReferenceOTU24471:0.00500)0.872:0.01036,(New.ReferenceOTU22134:0.01562,(2794420:0.00506,763063:0.01017)0.876:0.00015)0.993:0.03185)0.764:0.00015,319179:0.01019)0.768:0.00513)0.799:0.00522)0.865:0.01093,(((New.ReferenceOTU1276:0.00014,New.ReferenceOTU6755:0.02092)0.916:0.01022,(((((649530:0.0,566064:0.0):0.00014,New.ReferenceOTU2299:0.01019)0.837:0.00508,((4297285:0.0,509572:0.0,New.ReferenceOTU5819:0.0):0.00014,(New.ReferenceOTU1043:0.00506,4345293:0.01534)0.857:0.00016)0.705:0.00014)0.859:0.00512,((New.ReferenceOTU16662:0.01018,New.ReferenceOTU17783:0.01019)0.942:0.00014,(New.ReferenceOTU22688:0.00506,538643:0.01020)0.884:0.00015)0.782:0.00014)0.850:0.00506,(575684:0.01025,(New.ReferenceOTU31365:0.01028,(3666123:0.01028,((New.ReferenceOTU19612:0.01661,(4401280:0.01051,New.ReferenceOTU21747:0.01084)0.716:0.00427)0.865:0.01086,(4469657:0.00014,630039:0.02096)0.888:0.01027)0.766:0.00514)0.935:0.01555)0.426:0.00015)0.856:0.00507)0.000:0.00014)0.899:0.01561,((171909:0.01929,New.ReferenceOTU6057:0.02519)0.859:0.01351,((New.ReferenceOTU2015:0.01568,(New.ReferenceOTU4558:0.02141,((New.ReferenceOTU18996:0.00476,New.ReferenceOTU19761:0.01062)0.882:0.01071,(213456:0.03161,(New.ReferenceOTU36263:0.00014,New.ReferenceOTU3722:0.00505)0.593:0.00015)0.820:0.00517)0.736:0.00468)0.871:0.01067)0.817:0.01208,(New.ReferenceOTU33060:0.02284,New.ReferenceOTU35836:0.06063)0.177:0.01585)0.922:0.02528)0.916:0.01620)0.000:0.00435)0.705:0.01075,(3076933:0.06450,((165025:0.02118,((170827:0.00506,((151314:0.00459,626314:0.01083)0.863:0.01614,696532:0.01018)0.914:0.00015)0.019:0.00016,170927:0.01555)0.927:0.01578)0.631:0.00015,((4229064:0.01445,684719:0.02744)0.672:0.00016,(278965:0.02487,(337102:0.00859,New.ReferenceOTU25949:0.00682)0.933:0.01709)0.786:0.01182)0.998:0.04449)0.218:0.02269)0.702:0.00729)0.584:0.00102)0.875:0.01080)0.410:0.00016,(New.ReferenceOTU32319:0.06459,((New.ReferenceOTU19334:0.02058,((4465269:0.02628,685071:0.00014)0.995:0.06667,New.ReferenceOTU23110:0.01696)0.840:0.01771)0.900:0.02011,New.ReferenceOTU18381:0.06021)0.958:0.03350)0.775:0.00976)0.909:0.01563)0.956:0.03943,New.ReferenceOTU37035:0.04695)0.866:0.02440)0.570:0.02422,((((New.ReferenceOTU4477:0.04300,(New.ReferenceOTU7755:0.02085,((New.ReferenceOTU12862:0.01062,((New.ReferenceOTU7363:0.00513,(New.ReferenceOTU1729:0.02032,((New.ReferenceOTU2499:0.04784,((New.ReferenceOTU16989:0.00509,New.ReferenceOTU36348:0.00506)0.762:0.00791,(New.ReferenceOTU20779:0.00834,New.ReferenceOTU3807:0.05210)0.172:0.01021)0.965:0.04199)0.832:0.01455,(261165:0.01130,639954:0.00014)0.988:0.03757)0.750:0.00540)0.757:0.00602)0.857:0.01063,((New.ReferenceOTU11146:0.03141,(New.ReferenceOTU27179:0.00016,((New.ReferenceOTU26107:0.00509,(New.ReferenceOTU2438:0.02071,(New.ReferenceOTU26917:0.01584,(New.ReferenceOTU14394:0.00514,New.ReferenceOTU10631:0.01028)0.762:0.00481)0.267:0.00517)0.890:0.00015)0.778:0.00530,(New.ReferenceOTU21047:0.01566,(New.ReferenceOTU12946:0.00506,New.ReferenceOTU8757:0.01039)0.852:0.01056)0.867:0.01057)0.886:0.01022)0.932:0.02183)0.855:0.01345,(New.ReferenceOTU14896:0.00015,(New.ReferenceOTU10557:0.00014,New.ReferenceOTU17134:0.00508)0.988:0.02097)0.998:0.05346)0.859:0.01494)0.857:0.01007)0.742:0.00500,New.ReferenceOTU16751:0.02642)0.216:0.00014)0.925:0.03767)0.987:0.07177,((256904:0.00506,517412:0.00506)0.930:0.00015,(593363:0.01646,New.ReferenceOTU21783:0.02181)0.793:0.00949)0.905:0.03176)0.850:0.01911,New.ReferenceOTU8409:0.12768)0.869:0.02930,((New.ReferenceOTU22647:0.03029,New.ReferenceOTU26294:0.02597)0.762:0.00819,(4457778:0.00260,New.ReferenceOTU20955:0.18298)0.326:0.02462)0.975:0.04832)0.839:0.01939)0.444:0.00015)0.877:0.01035,(((((970074:0.00892,((4418693:0.00014,((1115682:0.0,237735:0.0,4444941:0.0):0.00014,(1115348:0.01029,(260834:0.00506,(4303093:0.0,4411523:0.0):0.02065)0.233:0.00014)0.972:0.01544)0.830:0.00506)0.035:0.00015,(1124227:0.0,566820:0.0):0.01022)0.767:0.00651)0.973:0.02765,(678872:0.03792,(259740:0.00447,((((4319260:0.00014,((((((146471:0.00507,4348329:0.00014)0.988:0.02576,New.ReferenceOTU1813:0.00275)0.783:0.00255,(113194:0.0,273072:0.0,4298965:0.0,New.ReferenceOTU467:0.0,540196:0.0,737610:0.0,2910378:0.0,4396977:0.0):0.00016)0.789:0.00808,((573830:0.00504,New.ReferenceOTU2819:0.00506)0.895:0.00016,(541201:0.02661,New.ReferenceOTU11288:0.01557)0.746:0.00535)0.803:0.00844)0.901:0.01462,(262117:0.01025,4333468:0.00016)0.776:0.00513)0.664:0.00536,(258234:0.0,2910384:0.0):0.00532)0.931:0.01520)0.468:0.00509,(2389070:0.01597,(1109437:0.00014,80057:0.01023)0.949:0.01592)0.753:0.00491)0.806:0.00512,((((New.ReferenceOTU19601:0.01553,(268076:0.01021,((New.ReferenceOTU4187:0.01020,New.ReferenceOTU29795:0.01033)0.955:0.00015,((New.ReferenceOTU19257:0.01030,New.ReferenceOTU1962:0.01552)0.728:0.00072,((4418155:0.00530,(138174:0.00014,(369490:0.00014,((New.ReferenceOTU11870:0.01029,New.ReferenceOTU4650:0.00497)0.987:0.03184,New.ReferenceOTU8876:0.01032)0.981:0.00014)0.912:0.00504)0.976:0.00016)0.941:0.02011,New.ReferenceOTU22595:0.00811)0.827:0.00760)0.256:0.00986)0.637:0.00506)0.404:0.00512)0.882:0.00016,4370805:0.01026)0.735:0.00068,(621206:0.01538,(4330004:0.00506,4361240:0.00015)0.886:0.00015)0.953:0.02585)0.857:0.01500,4318066:0.00014)0.669:0.00014)0.905:0.01561,(New.ReferenceOTU20211:0.01533,New.ReferenceOTU5502:0.02095)0.802:0.00015)0.939:0.01644)0.765:0.00507)0.758:0.00655)0.860:0.01455,((757344:0.01562,(264768:0.02647,((4471428:0.00016,(718335:0.00506,(4332185:0.00015,(4423575:0.00503,606789:0.01022)0.938:0.01545)0.920:0.01018)0.441:0.00014)0.842:0.00505,4312370:0.00014)0.982:0.03806)0.936:0.02134)0.850:0.01041,(3713320:0.03152,(((New.ReferenceOTU2794:0.02855,270614:0.04771)0.851:0.01569,(148554:0.02057,((((532624:0.02574,New.ReferenceOTU10129:0.00693)0.874:0.02002,New.ReferenceOTU7421:0.01020)0.914:0.00015,272708:0.00015)0.958:0.00014,(((3116170:0.00015,New.ReferenceOTU11098:0.01535)0.995:0.00015,(New.ReferenceOTU4062:0.00893,268433:0.03917)0.693:0.02248)0.810:0.01039,(New.ReferenceOTU24362:0.00511,4397655:0.02641)0.776:0.00527)0.796:0.00493)0.767:0.00530)0.572:0.01041)0.764:0.00523,New.ReferenceOTU26068:0.00508)0.351:0.00016)0.806:0.01023)0.890:0.01517)0.886:0.01111,(New.ReferenceOTU3480:0.04879,(((4422405:0.04308,4447394:0.05139)0.894:0.02665,((New.ReferenceOTU26015:0.00246,(((554094:0.00016,(New.ReferenceOTU27688:0.00507,(New.ReferenceOTU27867:0.00505,((2679606:0.0,594030:0.0,New.ReferenceOTU112:0.0):0.00014,((New.ReferenceOTU26490:0.00514,New.ReferenceOTU26375:0.00518)0.799:0.00508,New.ReferenceOTU26803:0.00507)0.148:0.00014)0.864:0.00504)0.277:0.00016)0.902:0.01020)0.000:0.00015,New.ReferenceOTU29361:0.01021)0.709:0.00267,(New.ReferenceOTU159:0.01731,(New.ReferenceOTU19260:0.00675,New.ReferenceOTU25794:0.01917)0.783:0.00524)0.733:0.00592)0.518:0.01074)0.826:0.01330,18643:0.00554)0.986:0.04821)0.699:0.00827,((((New.ReferenceOTU21007:0.01429,(New.ReferenceOTU4950:0.00509,(((New.ReferenceOTU4429:0.00505,New.ReferenceOTU11095:0.01580)0.761:0.00518,New.ReferenceOTU17293:0.01020)0.465:0.00016,2853353:0.00014)0.807:0.00511)0.685:0.00737)0.947:0.04725,(New.ReferenceOTU10318:0.07922,New.ReferenceOTU25775:0.10076)0.898:0.04086)0.863:0.02711,244246:0.06217)0.606:0.00688,(New.ReferenceOTU20848:0.11021,New.ReferenceOTU6738:0.08050)0.842:0.03136)0.848:0.01763)0.951:0.03353)0.915:0.00015)0.802:0.00832,((New.ReferenceOTU23216:0.07184,((New.ReferenceOTU23405:0.01162,New.ReferenceOTU23424:0.04298)0.885:0.01695,(New.ReferenceOTU1414:0.06226,(New.ReferenceOTU6529:0.03400,(New.ReferenceOTU26635:0.04966,New.ReferenceOTU26406:0.03022)0.990:0.06956)0.897:0.03180)0.757:0.01868)0.474:0.00015)0.880:0.01587,New.CleanUp.ReferenceOTU3267:0.06513)0.907:0.00014)0.860:0.01008)0.750:0.00537,(((((((New.ReferenceOTU19816:0.01893,New.ReferenceOTU19758:0.01324)0.978:0.04362,((768582:0.02238,New.ReferenceOTU21431:0.05695)0.811:0.01437,((((((New.ReferenceOTU20345:0.02639,New.ReferenceOTU36551:0.01540)0.235:0.00015,4449068:0.01020)0.916:0.01018,((New.ReferenceOTU18437:0.0,New.ReferenceOTU38133:0.0):0.00015,New.ReferenceOTU20525:0.01024)0.833:0.00506)0.887:0.00016,(New.ReferenceOTU18387:0.01017,((New.ReferenceOTU21936:0.01030,New.ReferenceOTU5072:0.00014)0.873:0.01032,((((New.ReferenceOTU18299:0.00508,New.ReferenceOTU18732:0.00016)0.760:0.00503,(New.ReferenceOTU22170:0.01015,(3535726:0.00505,(((((New.ReferenceOTU32168:0.00506,New.ReferenceOTU38256:0.02070)0.651:0.00014,New.ReferenceOTU24394:0.00014)0.873:0.00015,New.ReferenceOTU29939:0.01020)0.458:0.00014,New.ReferenceOTU37274:0.01033)0.310:0.00508,New.ReferenceOTU18309:0.00512)0.709:0.00016)0.318:0.00016)0.765:0.00517)0.877:0.01314,((New.ReferenceOTU31074:0.00516,New.ReferenceOTU34650:0.00516)0.777:0.00495,(New.ReferenceOTU97:0.00014,New.ReferenceOTU27969:0.01019)0.777:0.00528)0.864:0.01324)0.249:0.00519,New.ReferenceOTU18469:0.00769)0.784:0.00778)0.777:0.00511)0.905:0.00015)0.781:0.00015,(New.ReferenceOTU19202:0.00505,(New.ReferenceOTU18197:0.02069,New.ReferenceOTU18892:0.00508)0.136:0.00014)0.865:0.00507)1.000:0.00016,((((279748:0.00015,New.ReferenceOTU18239:0.01567)0.936:0.01041,((1112881:0.01021,(((((4419663:0.01039,(New.ReferenceOTU25643:0.01529,(New.ReferenceOTU31767:0.00014,3735926:0.00506)0.733:0.00015)0.791:0.00497)0.775:0.00522,582662:0.01016)0.824:0.00014,(4452531:0.0,264255:0.0):0.00014)0.892:0.00015,(((((665795:0.00016,2431054:0.01017)0.855:0.00505,(616357:0.00015,(New.ReferenceOTU31273:0.00506,((New.ReferenceOTU31631:0.01555,(New.ReferenceOTU36665:0.00015,(New.ReferenceOTU31223:0.01540,(322191:0.00014,((New.ReferenceOTU5380:0.00014,(New.ReferenceOTU18357:0.00504,New.ReferenceOTU23695:0.01021)0.933:0.00014)0.512:0.00014,((New.ReferenceOTU40:0.00519,(New.ReferenceOTU35118:0.00527,New.ReferenceOTU20033:0.01042)0.772:0.00486)0.577:0.00516,New.ReferenceOTU30802:0.01546)0.847:0.00014)1.000:0.00418)0.989:0.00087)0.676:0.00015)0.925:0.00015)0.767:0.00510,(260494:0.00016,(New.ReferenceOTU36637:0.02060,(((New.ReferenceOTU38125:0.01536,New.ReferenceOTU7011:0.00015)0.860:0.00507,New.ReferenceOTU32539:0.01015)0.991:0.00015,New.ReferenceOTU6524:0.02082)0.848:0.00509)0.763:0.00014)0.808:0.00506)0.787:0.00510)0.799:0.00506)0.361:0.00014)0.922:0.01016,((806529:0.00506,267966:0.00506)0.865:0.00014,((1632429:0.0,347334:0.0):0.00014,((4368977:0.01035,New.ReferenceOTU33123:0.02644)0.749:0.00496,(New.ReferenceOTU18214:0.02085,New.ReferenceOTU29534:0.01026)0.769:0.00507)0.950:0.00014)0.472:0.00015)0.889:0.00014)0.794:0.00015,350705:0.01553)0.777:0.00497,New.ReferenceOTU21064:0.01581)0.775:0.00525)0.851:0.00505,New.ReferenceOTU31408:0.00504)0.637:0.00016)0.847:0.01015,New.ReferenceOTU30197:0.01708)0.924:0.00015)0.954:0.01588,(New.ReferenceOTU18431:0.00016,(New.ReferenceOTU18450:0.01548,((4341178:0.0,New.ReferenceOTU31739:0.0,New.ReferenceOTU77:0.0):0.00010,(4319495:0.01029,(New.ReferenceOTU31721:0.00524,New.ReferenceOTU21485:0.01036)0.794:0.00493)0.762:0.00014)0.895:0.00016)0.968:0.02073)0.743:0.00504)0.846:0.00965,((((573849:0.00511,2592671:0.01552)0.758:0.00504,New.ReferenceOTU31371:0.03160)0.048:0.00016,(New.ReferenceOTU6717:0.02096,(((New.ReferenceOTU22617:0.01027,(New.ReferenceOTU23629:0.00505,(New.ReferenceOTU19031:0.01032,(New.ReferenceOTU29303:0.02082,(New.ReferenceOTU19928:0.00014,New.ReferenceOTU29592:0.01016)0.517:0.00016)0.884:0.01031)0.767:0.00505)0.330:0.00014)0.826:0.00509,4385775:0.01560)0.334:0.00014,New.ReferenceOTU5709:0.01048)0.933:0.01022)0.650:0.00014)0.909:0.00506,(New.ReferenceOTU26100:0.01031,(New.ReferenceOTU22:0.00014,((4416797:0.00016,((New.ReferenceOTU20274:0.02665,New.ReferenceOTU175:0.00015)0.583:0.01014,((New.ReferenceOTU31779:0.03194,((1108414:0.0,737138:0.0):0.00015,1105884:0.01568)0.782:0.00500)0.775:0.00518,279490:0.00014)0.934:0.01039)0.133:0.00014)0.760:0.00506,(706500:0.00014,New.ReferenceOTU22179:0.02642)0.781:0.00513)0.940:0.01569)0.850:0.00508)0.125:0.00015)0.803:0.00295)0.762:0.00268)0.888:0.01750)0.866:0.01127)0.950:0.02793,((New.ReferenceOTU22740:0.00014,New.ReferenceOTU36406:0.00505)0.986:0.04375,(New.ReferenceOTU31578:0.03330,New.ReferenceOTU6561:0.06852)0.881:0.01984)0.736:0.00573)0.722:0.00475,((4316632:0.02548,4350126:0.00549)0.929:0.02588,(New.ReferenceOTU4445:0.02328,(New.ReferenceOTU14395:0.00472,(733194:0.00550,((347057:0.0,565514:0.0):0.00015,New.ReferenceOTU17005:0.02076)0.780:0.00468)0.679:0.00591)0.999:0.06835)0.503:0.00014)0.950:0.03167)0.896:0.01703,(4434769:0.01380,New.ReferenceOTU3973:0.01297)1.000:0.08465)0.741:0.00582,((New.ReferenceOTU7732:0.00015,New.ReferenceOTU8686:0.01020)0.956:0.04240,((New.ReferenceOTU18505:0.00578,(New.ReferenceOTU32022:0.01149,(New.ReferenceOTU5426:0.00593,New.ReferenceOTU33668:0.01804)0.543:0.00016)0.840:0.01114)0.916:0.01711,(((New.ReferenceOTU11988:0.00014,(New.ReferenceOTU21097:0.00516,(New.ReferenceOTU11060:0.01561,New.ReferenceOTU448:0.00512)0.882:0.01031)0.705:0.00505)0.964:0.02827,203449:0.03378)0.662:0.00248,New.ReferenceOTU7237:0.02835)0.869:0.01111)0.730:0.00603)0.722:0.02763)0.822:0.01016,(((New.ReferenceOTU10961:0.09141,(New.ReferenceOTU7561:0.02477,(New.ReferenceOTU1690:0.00960,(1032017:0.00014,New.ReferenceOTU1032:0.00016)0.773:0.00573)0.879:0.01622)0.023:0.00353)0.842:0.02536,((New.ReferenceOTU11360:0.06809,(New.ReferenceOTU16827:0.10055,(New.ReferenceOTU9240:0.00016,(New.ReferenceOTU3625:0.01353,New.ReferenceOTU36689:0.03683)0.817:0.01736)0.933:0.06986)0.175:0.02447)0.945:0.06190,((New.ReferenceOTU35845:0.01015,(New.ReferenceOTU1323:0.00016,New.ReferenceOTU36054:0.02631)0.919:0.00016)0.819:0.02044,New.ReferenceOTU26891:0.07382)0.833:0.01994)0.000:0.01114)0.892:0.02892,((2904385:0.00015,(((4349595:0.00014,4361849:0.00014)0.912:0.00505,(New.ReferenceOTU29308:0.00507,((4146513:0.00564,(781156:0.00014,787056:0.00078)0.102:0.00144)0.815:0.00277,(((145584:0.0,260985:0.0):0.00015,((New.ReferenceOTU19131:0.02600,4363331:0.00014)0.917:0.00014,259671:0.01609)0.831:0.00520)0.866:0.00015,237590:0.00014)0.851:0.01031)0.813:0.00527)0.547:0.00015)0.766:0.00015,(((246040:0.03059,4335834:0.00014)0.969:0.00016,1449:0.00016)0.829:0.00527,(New.ReferenceOTU7850:0.01017,(4396976:0.00014,New.ReferenceOTU258:0.00505)0.905:0.00015)0.887:0.01013)0.721:0.00016)0.846:0.00510)0.753:0.01039,(((((((New.ReferenceOTU16768:0.02618,New.ReferenceOTU13341:0.02075)0.792:0.00016,(4470200:0.00014,(264343:0.00016,518198:0.01121)0.937:0.01191)0.987:0.03025)0.183:0.00504,((New.ReferenceOTU1191:0.01043,New.ReferenceOTU17212:0.02688)0.853:0.01027,New.ReferenceOTU18758:0.00016)0.845:0.00506)0.098:0.00015,276859:0.01024)0.921:0.00015,((((New.ReferenceOTU19945:0.01009,((1115641:0.00014,New.ReferenceOTU3765:0.00016)0.862:0.01036,(New.ReferenceOTU2188:0.00014,New.ReferenceOTU17238:0.03214)0.907:0.01034)0.933:0.00016)0.921:0.01010,(New.ReferenceOTU412:0.00582,New.ReferenceOTU1057:0.00016)0.723:0.00016)0.791:0.00504,New.ReferenceOTU33012:0.01047)0.560:0.00498,632901:0.00014)1.000:0.00015)0.878:0.00507,((138676:0.00014,821395:0.00014)0.932:0.00558,4434774:0.00015)0.972:0.00014)0.841:0.00014,4451357:0.02407)0.496:0.01145)0.938:0.03792)0.943:0.03855)0.056:0.00539)0.956:0.02549)0.875:0.01044)0.754:0.00684)0.249:0.00557)0.790:0.00820)0.243:0.00016)0.861:0.00508)0.912:0.00015,((((((((((New.ReferenceOTU5499:0.01301,(New.ReferenceOTU18815:0.00014,((New.ReferenceOTU28728:0.00508,New.ReferenceOTU19863:0.01028)0.779:0.01032,New.ReferenceOTU7307:0.01019)0.893:0.00014)1.000:0.00628)1.000:0.00395,New.ReferenceOTU16869:0.01561)0.945:0.00014,New.ReferenceOTU13579:0.00014)0.981:0.00016,(((((((New.ReferenceOTU37669:0.00014,New.ReferenceOTU23291:0.01021)0.416:0.00505,New.ReferenceOTU5138:0.00507)0.887:0.00016,(((373545:0.00504,New.ReferenceOTU36585:0.00012)0.905:0.00336,New.ReferenceOTU18660:0.00337)0.905:0.00336,(New.ReferenceOTU30746:0.00507,(New.ReferenceOTU1075:0.02095,(New.ReferenceOTU114:0.00014,(New.ReferenceOTU1584:0.01027,New.ReferenceOTU3809:0.01021)0.340:0.00014)0.344:0.00015)0.923:0.01530)0.421:0.00014)0.733:0.00015)0.000:0.00016,New.ReferenceOTU4994:0.00014)0.914:0.00015,((New.ReferenceOTU21350:0.00525,New.ReferenceOTU37969:0.01040)0.799:0.00493,(New.ReferenceOTU36906:0.00514,New.ReferenceOTU32685:0.02639)0.321:0.00504)1.000:0.00014)0.648:0.00014,New.ReferenceOTU19306:0.00505)0.844:0.00504,((New.ReferenceOTU20676:0.0,New.ReferenceOTU3886:0.0):0.00014,(2615129:0.00014,(((New.ReferenceOTU5490:0.00014,(New.ReferenceOTU173:0.00650,((4327800:0.00014,(New.ReferenceOTU498:0.01219,(New.ReferenceOTU8828:0.02796,(New.ReferenceOTU4319:0.01818,New.ReferenceOTU8900:0.00959)0.803:0.00015)0.799:0.00494)0.787:0.00537)0.806:0.00514,New.ReferenceOTU31733:0.01505)0.460:0.00016)0.372:0.00014)0.890:0.00014,New.ReferenceOTU22498:0.00016)0.855:0.00513,(New.ReferenceOTU1675:0.01530,(New.ReferenceOTU2574:0.00646,New.ReferenceOTU5207:0.01141)0.707:0.00014)0.854:0.00015)0.692:0.00016)0.906:0.00016)0.649:0.00016)0.853:0.00508)0.427:0.00507,New.ReferenceOTU14930:0.00015)0.926:0.00016,New.ReferenceOTU20847:0.01018)0.255:0.00507,New.ReferenceOTU4733:0.01566)0.866:0.01546,((New.ReferenceOTU26286:0.02373,(((((New.ReferenceOTU13543:0.01318,(((New.ReferenceOTU31348:0.01459,(358080:0.00722,New.ReferenceOTU20366:0.01479)0.317:0.00511)0.776:0.00594,(New.ReferenceOTU1388:0.00508,(New.ReferenceOTU35432:0.01024,New.ReferenceOTU35686:0.01566)0.869:0.01038)0.298:0.00508)0.794:0.00016,(New.ReferenceOTU8566:0.00015,((New.ReferenceOTU23675:0.01027,811003:0.01077)0.888:0.01021,New.ReferenceOTU16891:0.00506)0.907:0.00014)0.838:0.00016)0.887:0.00015)0.317:0.00015,((((New.ReferenceOTU330:0.01211,(((4153749:0.01543,(((New.ReferenceOTU2566:0.01042,New.ReferenceOTU413:0.01891)0.755:0.00500,(New.ReferenceOTU245:0.01567,New.ReferenceOTU4779:0.02142)0.752:0.00498)0.790:0.00334,New.ReferenceOTU5848:0.01510)0.783:0.00232)0.805:0.00511,New.ReferenceOTU2100:0.00015)0.504:0.00014,(((New.ReferenceOTU2687:0.00487,718829:0.01273)1.000:0.00020,277923:0.03185)0.578:0.00014,(((New.ReferenceOTU12759:0.00015,(New.ReferenceOTU3955:0.02124,New.ReferenceOTU9688:0.01046)0.380:0.00501)0.909:0.01032,(New.ReferenceOTU388:0.00014,(3385521:0.00015,4418441:0.03102)0.589:0.00015)0.884:0.01015)1.000:0.00016,(New.CleanUp.ReferenceOTU1164:0.01554,((4256117:0.00014,(New.ReferenceOTU36326:0.00508,(((537373:0.01384,836306:0.00014)0.755:0.00363,New.ReferenceOTU2832:0.01991)0.790:0.00361,((New.ReferenceOTU3871:0.00014,New.ReferenceOTU639:0.02277)0.842:0.00760,New.ReferenceOTU34574:0.01161)0.814:0.00014)0.782:0.00014)0.763:0.00014)0.899:0.00016,839236:0.01013)0.751:0.00497)0.741:0.01566)0.846:0.00499)0.860:0.00505)0.801:0.00514)0.734:0.00047,(4415744:0.00642,New.ReferenceOTU9464:0.00016)0.951:0.00992)0.811:0.01026,276624:0.00686)0.795:0.00515,(New.ReferenceOTU712:0.00014,(279648:0.01364,New.ReferenceOTU26542:0.01011)0.482:0.00015)0.286:0.00014)0.716:0.01018)0.909:0.01925,(270789:0.01013,New.ReferenceOTU21828:0.01343)0.804:0.01386)0.871:0.01334,(New.ReferenceOTU36222:0.02097,(New.ReferenceOTU15593:0.01321,New.ReferenceOTU8220:0.01033)0.746:0.00521)0.182:0.00510)0.613:0.00014,((4479411:0.02078,New.ReferenceOTU31191:0.00015)0.854:0.00507,((New.ReferenceOTU18992:0.00014,((552061:0.00674,652556:0.02066)0.006:0.00016,New.ReferenceOTU24620:0.01028)0.892:0.00014)0.909:0.00506,(267176:0.00014,((New.ReferenceOTU23859:0.01040,(New.ReferenceOTU22514:0.01033,New.ReferenceOTU18510:0.01033)0.761:0.00500)0.844:0.01036,(New.ReferenceOTU34989:0.00016,New.ReferenceOTU23708:0.02094)0.891:0.00014)0.907:0.01531)0.994:0.00015)0.087:0.00015)0.846:0.00509)0.863:0.01381)0.767:0.01160,New.ReferenceOTU33693:0.00784)0.945:0.03028)0.979:0.03431,((((((New.ReferenceOTU26729:0.01021,(New.ReferenceOTU19498:0.02626,(New.ReferenceOTU18342:0.00505,New.ReferenceOTU21999:0.00505)0.863:0.00016)0.855:0.01022)0.954:0.00014,(((4484106:0.00506,4404660:0.01019)0.600:0.00015,(New.ReferenceOTU18458:0.01544,(((3628191:0.01538,(4331585:0.01538,New.ReferenceOTU29300:0.01540)0.275:0.00015)0.000:0.00011,((320242:0.01032,(New.ReferenceOTU11398:0.00014,New.ReferenceOTU782:0.00646)0.261:0.00016)0.822:0.00507,(New.ReferenceOTU30849:0.00809,757443:0.02021)0.793:0.00825)0.774:0.00507)0.804:0.00512,(((((4350512:0.00504,((New.ReferenceOTU6625:0.02076,New.ReferenceOTU165:0.00014)0.864:0.00506,(4451361:0.01910,1104691:0.00015)0.839:0.00505)0.575:0.00014)0.978:0.00015,New.ReferenceOTU20674:0.00014)0.713:0.00014,(4343798:0.00014,(New.ReferenceOTU30510:0.01193,New.ReferenceOTU25364:0.01978)0.480:0.00016)0.903:0.00014)0.425:0.00014,(New.ReferenceOTU26194:0.00506,((New.ReferenceOTU29085:0.01391,337853:0.00016)0.867:0.00673,New.ReferenceOTU24290:0.01124)0.824:0.00016)0.900:0.00507)0.917:0.00340,(New.ReferenceOTU20217:0.00520,New.ReferenceOTU24543:0.01040)0.812:0.00331)0.847:0.00341)0.487:0.00519)0.876:0.00015)0.750:0.00505,(1107583:0.02054,((New.ReferenceOTU7724:0.00504,(New.ReferenceOTU663:0.01562,New.ReferenceOTU10591:0.00507)0.082:0.00014)0.861:0.00506,(New.ReferenceOTU11827:0.01022,4380791:0.00512)0.270:0.00014)0.182:0.00015)0.920:0.01025)0.933:0.00015)0.643:0.00014,((((((((New.ReferenceOTU36175:0.01020,((New.ReferenceOTU35515:0.02624,(New.ReferenceOTU18456:0.01541,(New.ReferenceOTU18356:0.00566,(New.ReferenceOTU34560:0.02423,New.ReferenceOTU21997:0.01002)0.146:0.00016)0.863:0.00014)0.343:0.00514)1.000:0.00014,(New.ReferenceOTU18837:0.00014,New.ReferenceOTU37696:0.00512)0.772:0.00505)0.555:0.00014)0.835:0.00508,New.ReferenceOTU21757:0.00015)0.897:0.01029,New.ReferenceOTU18948:0.03215)0.625:0.00015,(((New.ReferenceOTU8099:0.00016,1108860:0.01093)0.786:0.00275,New.ReferenceOTU7940:0.01522)0.785:0.00274,((1110602:0.0,New.ReferenceOTU6120:0.0):0.00012,(New.ReferenceOTU19979:0.00505,New.ReferenceOTU2289:0.00506)0.865:0.00015)0.702:0.00015)0.857:0.00507)0.763:0.00518,New.ReferenceOTU34106:0.01848)0.800:0.00501,New.ReferenceOTU22641:0.01020)0.401:0.00015,(4469653:0.00552,(156443:0.00014,(277725:0.0,540122:0.0):0.00014)0.809:0.00508)0.786:0.00507)0.849:0.00508,((((((((New.ReferenceOTU4078:0.00508,(New.ReferenceOTU8244:0.00507,(New.ReferenceOTU13854:0.01543,(147802:0.00015,(New.ReferenceOTU6038:0.00506,(1609476:0.00016,New.ReferenceOTU17707:0.01202)0.995:0.00014)0.850:0.00504)0.627:0.00014)0.794:0.00516)0.798:0.00516)0.790:0.00268,4165057:0.02039)0.785:0.00268,(New.ReferenceOTU9955:0.00506,(New.ReferenceOTU35371:0.01031,New.ReferenceOTU33864:0.01082)0.773:0.00511)0.801:0.00519)0.826:0.00507,(((257517:0.01788,672671:0.03590)0.332:0.01271,(New.ReferenceOTU27607:0.01026,558085:0.00506)0.665:0.00547)0.656:0.00478,New.ReferenceOTU3907:0.00014)0.318:0.00506)0.735:0.00014,542627:0.01027)0.834:0.00505,((New.ReferenceOTU23260:0.0,1106689:0.0,New.ReferenceOTU7815:0.0):0.00515,(353621:0.00016,(New.ReferenceOTU23589:0.00575,(544396:0.01020,New.ReferenceOTU23937:0.00505)0.055:0.00016)0.928:0.01029)0.817:0.00518)0.803:0.00510)0.695:0.00015,((550228:0.0,New.ReferenceOTU23509:0.0):0.00506,New.ReferenceOTU35405:0.01538)0.888:0.00016)0.082:0.00015,((New.ReferenceOTU33638:0.00016,((New.ReferenceOTU27213:0.00519,New.ReferenceOTU36138:0.01039)0.768:0.00507,(New.ReferenceOTU12430:0.00506,(New.ReferenceOTU11688:0.00015,New.ReferenceOTU1634:0.00589)0.964:0.02102)0.778:0.00518)0.797:0.00511)0.857:0.00507,(New.ReferenceOTU3508:0.00014,((New.ReferenceOTU21038:0.01029,New.ReferenceOTU36071:0.01564)0.776:0.00774,(4326708:0.00621,New.ReferenceOTU21564:0.00546)0.892:0.01162)0.797:0.00769)0.859:0.00014)0.730:0.00014)0.894:0.00015)0.922:0.00506)0.973:0.00015,New.ReferenceOTU34409:0.04003)0.907:0.02119,New.ReferenceOTU1054:0.03281)0.826:0.01133,New.ReferenceOTU6189:0.00965)0.930:0.02170)0.727:0.00779,(New.ReferenceOTU23588:0.00712,(4417564:0.01156,(((New.ReferenceOTU8160:0.01539,((New.ReferenceOTU17955:0.01045,New.ReferenceOTU35095:0.00500)0.859:0.01044,(New.ReferenceOTU5255:0.00014,New.ReferenceOTU7323:0.00506)0.659:0.00014)0.868:0.00508)0.869:0.00016,(New.ReferenceOTU13290:0.02135,(New.ReferenceOTU11571:0.02074,New.ReferenceOTU622:0.00014)0.762:0.00480)0.616:0.00554)0.872:0.00015,New.ReferenceOTU3656:0.02078)0.587:0.00897)0.841:0.01522)0.861:0.02349)0.969:0.03709)0.850:0.01251)0.904:0.01896,(((4331506:0.00015,New.ReferenceOTU28004:0.01825)0.912:0.01028,((((New.ReferenceOTU25270:0.00529,(((((((New.ReferenceOTU14256:0.00014,((New.ReferenceOTU22841:0.01065,(New.ReferenceOTU5432:0.00016,(New.ReferenceOTU18639:0.00014,New.ReferenceOTU5512:0.01545)0.859:0.00507)0.548:0.00015)0.848:0.00512,(1108072:0.00014,(New.ReferenceOTU38152:0.01038,150819:0.01560)0.790:0.00490)0.137:0.00014)0.874:0.00508)0.907:0.00507,New.ReferenceOTU36367:0.01033)0.500:0.00014,((833394:0.00337,(((((((((New.ReferenceOTU35210:0.00289,New.ReferenceOTU6477:0.01495)0.753:0.00283,(308197:0.02096,334901:0.01023)0.879:0.01052)0.800:0.00502,(((New.ReferenceOTU19793:0.01537,New.ReferenceOTU7656:0.00014)0.817:0.00512,(New.ReferenceOTU13418:0.00598,(New.ReferenceOTU20336:0.01450,((New.ReferenceOTU13840:0.00676,(New.ReferenceOTU11261:0.00514,(344456:0.01031,New.ReferenceOTU4160:0.01032)0.756:0.00520)0.767:0.00486)0.905:0.01051,New.ReferenceOTU1243:0.00014)0.781:0.00824)0.789:0.00824)0.886:0.00015)0.943:0.01024,2495965:0.01025)0.250:0.00014)0.786:0.00505,(New.ReferenceOTU21796:0.00015,(262432:0.00608,((New.ReferenceOTU24249:0.00505,(New.ReferenceOTU7737:0.01571,New.ReferenceOTU27269:0.01568)0.749:0.00516)0.558:0.00015,New.ReferenceOTU8941:0.00014)0.988:0.00014)0.922:0.01540)0.864:0.00505)0.915:0.00015,New.ReferenceOTU25489:0.00016)0.888:0.00016,(New.ReferenceOTU28695:0.00509,4460006:0.00504)0.770:0.00509)0.881:0.00506,(((New.ReferenceOTU23923:0.00507,1700896:0.02618)0.505:0.01025,(((New.ReferenceOTU561:0.01814,(New.ReferenceOTU13353:0.00720,(4410583:0.01017,(New.ReferenceOTU34760:0.01024,New.ReferenceOTU1851:0.01021)0.053:0.00014)0.778:0.00486)0.872:0.01050)0.891:0.00014,New.ReferenceOTU7792:0.00505)0.750:0.00016,(((New.ReferenceOTU15714:0.01018,(4303102:0.00015,((New.ReferenceOTU1753:0.00504,New.ReferenceOTU23495:0.00014)0.820:0.00016,(New.ReferenceOTU11677:0.00518,New.ReferenceOTU14908:0.02089)0.779:0.00498)0.222:0.00512)0.917:0.00015)0.971:0.02108,(532670:0.01541,(New.ReferenceOTU23836:0.00512,New.ReferenceOTU558:0.01847)0.888:0.00014)0.927:0.01567)0.746:0.00486,New.ReferenceOTU34590:0.01543)0.907:0.00016)1.000:0.00016)0.873:0.00502,((((New.ReferenceOTU9855:0.01567,(((New.ReferenceOTU3564:0.02188,New.ReferenceOTU16581:0.06784)0.454:0.00015,(New.ReferenceOTU1289:0.00014,New.ReferenceOTU241:0.00014)0.782:0.00015)0.935:0.01566,(3337002:0.01039,((New.ReferenceOTU26783:0.02456,(New.ReferenceOTU12408:0.01536,(New.ReferenceOTU7958:0.00532,New.ReferenceOTU5976:0.01016)0.417:0.00514)0.520:0.00014)0.912:0.01029,New.ReferenceOTU7608:0.00015)0.841:0.01014)0.842:0.01057)0.755:0.00486)0.884:0.01043,(((((New.ReferenceOTU9767:0.00508,New.ReferenceOTU9137:0.01552)0.776:0.00510,(New.ReferenceOTU2798:0.00686,559828:0.04986)0.992:0.00864)0.811:0.00507,((New.ReferenceOTU21314:0.00014,New.ReferenceOTU12040:0.01015)0.918:0.01036,(828707:0.00014,(361919:0.01500,New.ReferenceOTU912:0.00275)0.777:0.00272)0.870:0.00508)0.175:0.00016)0.923:0.00336,((((((New.ReferenceOTU17717:0.0,New.ReferenceOTU23258:0.0):0.00505,((New.ReferenceOTU26800:0.02065,(New.ReferenceOTU12388:0.00015,(((New.ReferenceOTU10649:0.00015,New.ReferenceOTU817:0.01766)0.930:0.01021,(2188457:0.01548,New.ReferenceOTU16254:0.00509)0.732:0.00014)0.914:0.01020,New.ReferenceOTU19862:0.02091)0.216:0.00015)0.855:0.00505)0.911:0.00015,(New.ReferenceOTU6617:0.00506,New.ReferenceOTU15482:0.00512)0.699:0.00015)0.895:0.00014)0.953:0.01018,New.ReferenceOTU35461:0.00014)0.803:0.00505,1111339:0.01046)0.940:0.00698,((New.ReferenceOTU17762:0.01017,((((New.ReferenceOTU452:0.00014,(656063:0.00505,New.ReferenceOTU7749:0.01020)0.930:0.00015)0.922:0.00015,((New.ReferenceOTU853:0.01388,New.ReferenceOTU6662:0.00014)0.732:0.00507,New.ReferenceOTU12771:0.02114)0.334:0.00014)0.818:0.00506,(3537457:0.00506,(4191514:0.00015,New.ReferenceOTU11462:0.01543)1.000:0.00016)0.839:0.01018)1.000:0.00014,New.ReferenceOTU8645:0.00506)0.791:0.00517)0.778:0.00505,New.ReferenceOTU21661:0.02082)0.941:0.00690)0.165:0.00672,New.ReferenceOTU14449:0.00014)0.923:0.00335)0.923:0.00337,New.ReferenceOTU20854:0.00507)0.773:0.00507)0.921:0.00340,((New.ReferenceOTU22671:0.00516,New.ReferenceOTU21359:0.02640)0.765:0.00504,((((New.ReferenceOTU14875:0.00014,((New.CleanUp.ReferenceOTU3580:0.01015,New.ReferenceOTU2042:0.00014)0.853:0.00508,New.ReferenceOTU4277:0.00507)0.907:0.00015)0.325:0.00014,(New.ReferenceOTU4898:0.01018,New.ReferenceOTU19356:0.00504)0.924:0.00014)0.928:0.00014,New.ReferenceOTU1299:0.01559)0.822:0.00506,((New.ReferenceOTU6399:0.01315,New.ReferenceOTU32681:0.00015)0.879:0.01545,767639:0.01033)0.240:0.00014)0.771:0.00506)0.921:0.00341)0.921:0.00333,(((New.ReferenceOTU19046:0.00506,((3410495:0.00505,New.CleanUp.ReferenceOTU13610:0.01066)0.901:0.00015,((((278639:0.01076,(2188459:0.00679,New.ReferenceOTU6697:0.00015)0.841:0.01000)0.464:0.00014,(1114205:0.01218,New.ReferenceOTU34244:0.00014)0.543:0.00015)0.875:0.00016,(1106185:0.00506,New.ReferenceOTU19951:0.00505)0.000:0.00014)0.875:0.00506,((((New.ReferenceOTU14921:0.00016,New.ReferenceOTU5198:0.00679)0.999:0.01004,New.ReferenceOTU21503:0.00515)0.116:0.00505,New.ReferenceOTU37836:0.01020)0.879:0.00015,New.ReferenceOTU7209:0.00506)0.795:0.00509)0.903:0.00016)0.755:0.00016)0.136:0.00015,(((New.ReferenceOTU26013:0.00506,(New.ReferenceOTU939:0.01544,(New.ReferenceOTU4094:0.01541,New.ReferenceOTU1451:0.00506)0.000:0.00015)0.884:0.00507)0.768:0.00015,(New.ReferenceOTU22696:0.01018,New.ReferenceOTU20337:0.01532)0.905:0.00015)0.187:0.00015,(4303801:0.00592,(New.ReferenceOTU19670:0.00015,((4401659:0.01557,(New.ReferenceOTU8640:0.02144,New.ReferenceOTU4127:0.02143)0.744:0.00457)0.783:0.00513,New.ReferenceOTU11074:0.00508)0.718:0.00016)1.000:0.00380)1.000:0.00127)0.888:0.00512)0.859:0.00507,((((New.ReferenceOTU3405:0.00678,New.ReferenceOTU527:0.00014)0.840:0.00508,((250443:0.00500,New.ReferenceOTU21430:0.00516)0.123:0.00508,New.ReferenceOTU7457:0.01016)0.903:0.00015)0.887:0.00014,New.ReferenceOTU17357:0.00016)0.914:0.00014,((236118:0.00588,(((4480285:0.00504,New.ReferenceOTU35856:0.00014)0.962:0.00016,(New.ReferenceOTU13381:0.00597,(New.ReferenceOTU17394:0.00014,New.ReferenceOTU229:0.00014)1.000:0.00343)1.000:0.00165)0.327:0.00507,(New.ReferenceOTU11202:0.00015,((((325676:0.00015,(((New.CleanUp.ReferenceOTU8096:0.01194,(New.ReferenceOTU13748:0.00596,New.ReferenceOTU13344:0.02036)0.322:0.00016)0.869:0.00668,New.ReferenceOTU326:0.00505)0.728:0.00016,((((New.ReferenceOTU513:0.01540,New.ReferenceOTU383:0.00014)0.867:0.00015,(New.ReferenceOTU25289:0.00536,New.ReferenceOTU14509:0.01552)0.768:0.00506)0.225:0.00016,New.ReferenceOTU11118:0.00506)0.836:0.00507,(New.ReferenceOTU1595:0.01657,New.ReferenceOTU24305:0.00505)0.758:0.01048)1.000:0.00015)0.841:0.00016)0.961:0.00014,((New.ReferenceOTU6616:0.00953,New.ReferenceOTU10605:0.00307)0.023:0.00029,New.ReferenceOTU2859:0.00647)1.000:0.00242)0.585:0.00014,(New.ReferenceOTU2431:0.01021,(((614283:0.00776,New.ReferenceOTU361:0.00693)0.798:0.00758,New.ReferenceOTU9598:0.00675)0.865:0.00015,((New.ReferenceOTU1940:0.01198,(New.ReferenceOTU17716:0.02063,New.ReferenceOTU8325:0.01007)0.565:0.00016)0.941:0.00015,(4437142:0.0,New.ReferenceOTU17145:0.0):0.00016)0.819:0.00014)0.908:0.00015)0.969:0.01550)0.817:0.01016,(((((((New.ReferenceOTU23808:0.00506,New.ReferenceOTU37375:0.02067)0.359:0.00014,(315157:0.02741,(New.ReferenceOTU3004:0.00594,((New.ReferenceOTU13070:0.01991,(New.ReferenceOTU36775:0.00760,New.ReferenceOTU16457:0.00015)0.827:0.00761)0.101:0.00014,(4355493:0.00516,New.ReferenceOTU1149:0.00515)0.804:0.00510)0.810:0.00510)0.773:0.00511)0.873:0.01031)0.804:0.00286,New.ReferenceOTU31819:0.00967)0.804:0.00286,New.ReferenceOTU7225:0.00014)0.698:0.00508,(New.ReferenceOTU33537:0.01544,(309636:0.00511,(((((((New.CleanUp.ReferenceOTU17119:0.00506,(New.ReferenceOTU20377:0.00014,(New.ReferenceOTU34038:0.01540,(New.ReferenceOTU33102:0.01035,(New.ReferenceOTU18890:0.01545,New.ReferenceOTU34048:0.02069)0.876:0.00015)0.300:0.00510)0.915:0.00014)0.861:0.00015)0.856:0.00506,New.ReferenceOTU23460:0.00015)0.850:0.00016,(New.ReferenceOTU35699:0.01547,New.ReferenceOTU6762:0.00014)0.847:0.00507)0.028:0.00507,362677:0.01026)0.938:0.00014,(New.ReferenceOTU24827:0.01017,(New.ReferenceOTU32331:0.00489,New.ReferenceOTU28866:0.00609)0.012:0.00015)0.901:0.00015)0.701:0.00014,(New.ReferenceOTU33324:0.00504,(((New.ReferenceOTU3965:0.00512,New.ReferenceOTU20563:0.00505)0.245:0.00511,New.ReferenceOTU11856:0.02075)0.891:0.00014,(New.ReferenceOTU2343:0.00505,New.ReferenceOTU19466:0.00505)0.815:0.00014)0.860:0.00016)0.871:0.00512)0.872:0.00506,New.ReferenceOTU37390:0.00015)0.907:0.01027)0.407:0.01023)0.960:0.00015)0.931:0.00015,(New.ReferenceOTU4912:0.00016,New.ReferenceOTU836:0.00014)0.998:0.00014)0.818:0.00015,((((New.ReferenceOTU3189:0.00341,New.ReferenceOTU28135:0.00668)0.915:0.00668,(New.ReferenceOTU3541:0.00607,(((New.ReferenceOTU2642:0.00506,New.ReferenceOTU3894:0.00506)0.864:0.00015,New.ReferenceOTU6841:0.00014)0.626:0.00014,(New.ReferenceOTU8465:0.00016,(New.ReferenceOTU17648:0.00507,(New.ReferenceOTU7562:0.01008,(New.ReferenceOTU7413:0.01011,New.ReferenceOTU35001:0.01403)0.073:0.00521)0.925:0.00015)0.835:0.00508)0.866:0.00506)1.000:0.00326)0.944:0.00180)0.128:0.00016,New.ReferenceOTU33218:0.00505)0.871:0.00512,((((New.ReferenceOTU5399:0.00590,(New.ReferenceOTU20176:0.01189,(New.ReferenceOTU7017:0.01523,(New.ReferenceOTU344:0.00310,New.ReferenceOTU13842:0.00014)0.994:0.00299)0.125:0.00014)0.329:0.00014)0.727:0.00014,542878:0.00014)0.924:0.00016,(New.ReferenceOTU2473:0.00505,New.ReferenceOTU1728:0.00507)0.880:0.00015)0.913:0.00014,(New.ReferenceOTU19251:0.01536,(New.ReferenceOTU427:0.00015,(New.ReferenceOTU23886:0.00014,New.ReferenceOTU28505:0.00651)0.856:0.00505)0.745:0.00014)0.871:0.00511)0.436:0.00505)0.913:0.00014)0.874:0.00016)0.851:0.00505)1.000:0.00014)0.922:0.00492)1.000:0.00014,(New.ReferenceOTU13746:0.01075,(((New.ReferenceOTU7328:0.00014,(((New.ReferenceOTU23480:0.01033,(((New.ReferenceOTU30793:0.00014,New.ReferenceOTU33243:0.00505)0.639:0.00015,(((New.ReferenceOTU6350:0.00014,New.ReferenceOTU5078:0.01013)0.894:0.00016,(New.ReferenceOTU20201:0.00505,New.ReferenceOTU5351:0.01016)0.729:0.00014)0.640:0.00016,New.ReferenceOTU26272:0.01034)0.835:0.00507)0.865:0.00507,(((New.ReferenceOTU6636:0.01031,New.ReferenceOTU15311:0.00518)0.867:0.01027,(New.ReferenceOTU9723:0.01020,(New.ReferenceOTU3454:0.00014,New.ReferenceOTU790:0.00258)1.000:0.00245)0.226:0.00014)0.627:0.00507,(New.ReferenceOTU1700:0.00014,New.ReferenceOTU916:0.00014)0.907:0.01030)0.325:0.00016)0.852:0.00505)0.640:0.00015,((((((New.ReferenceOTU3384:0.00505,(New.ReferenceOTU4461:0.01543,((New.ReferenceOTU6410:0.00015,(New.ReferenceOTU260:0.01206,New.ReferenceOTU30837:0.01029)0.771:0.00516)0.422:0.00016,((((New.ReferenceOTU14632:0.00014,New.ReferenceOTU9751:0.01024)0.849:0.00506,(New.ReferenceOTU14777:0.01017,New.ReferenceOTU222:0.00512)0.360:0.00014)1.000:0.00011,New.ReferenceOTU3398:0.01193)0.028:0.00479,New.ReferenceOTU291:0.00676)0.015:0.00017)0.869:0.01026)0.878:0.00016)0.851:0.00506,New.ReferenceOTU6863:0.00505)0.882:0.00015,((((New.ReferenceOTU9724:0.01030,New.ReferenceOTU22709:0.01567)0.787:0.00513,(New.ReferenceOTU5559:0.00530,(New.ReferenceOTU12269:0.01028,(New.ReferenceOTU32573:0.00393,New.ReferenceOTU6393:0.00594)0.119:0.00112)0.762:0.00510)0.302:0.00014)0.841:0.00511,(((New.ReferenceOTU1154:0.01045,(New.ReferenceOTU34830:0.01091,New.ReferenceOTU6826:0.01038)0.767:0.00515)0.789:0.00497,New.ReferenceOTU5257:0.01024)0.174:0.00014,((((New.ReferenceOTU1882:0.00496,((New.ReferenceOTU33222:0.01538,(New.ReferenceOTU7974:0.02623,((New.ReferenceOTU11912:0.00015,New.ReferenceOTU8765:0.01022)0.837:0.00505,(((New.ReferenceOTU2554:0.01032,(New.ReferenceOTU5229:0.01255,New.ReferenceOTU7546:0.01035)0.750:0.00509)0.618:0.01023,New.ReferenceOTU460:0.01834)0.908:0.00014,(New.ReferenceOTU4915:0.00505,(New.ReferenceOTU2450:0.01558,New.ReferenceOTU688:0.00595)0.844:0.00014)0.441:0.00505)0.754:0.00016)0.579:0.00016)0.858:0.00506)0.102:0.00015,(New.ReferenceOTU1947:0.01027,New.ReferenceOTU23160:0.00619)0.782:0.00502)0.892:0.01033)0.940:0.01554,(New.ReferenceOTU21145:0.00014,(New.ReferenceOTU1059:0.01548,New.ReferenceOTU2493:0.00511)0.797:0.00503)0.663:0.00016)0.887:0.01536,((New.ReferenceOTU18209:0.00014,((New.ReferenceOTU28270:0.01362,(New.ReferenceOTU22081:0.00015,New.ReferenceOTU36184:0.01545)0.899:0.01016)0.914:0.00016,New.ReferenceOTU21124:0.01543)0.592:0.00016)0.708:0.00015,(New.ReferenceOTU37466:0.00463,((New.ReferenceOTU10566:0.02110,New.ReferenceOTU7781:0.00510)0.973:0.02725,(235691:0.00556,(New.ReferenceOTU11217:0.03094,(New.ReferenceOTU27452:0.00015,New.ReferenceOTU28261:0.02195)0.927:0.01920)0.925:0.02407)0.864:0.01033)0.783:0.00524)0.804:0.00559)0.879:0.00015)0.813:0.01034,(((((New.ReferenceOTU25334:0.01834,New.ReferenceOTU10526:0.01786)0.801:0.00955,(New.ReferenceOTU3882:0.03770,(New.ReferenceOTU35865:0.01029,New.ReferenceOTU8894:0.01031)0.744:0.00505)0.763:0.00509)0.909:0.00016,(New.ReferenceOTU5757:0.00015,New.ReferenceOTU27926:0.00507)0.851:0.00505)1.000:0.00014,(2582033:0.00506,(((New.ReferenceOTU11935:0.01020,(New.ReferenceOTU38357:0.00504,(1108690:0.00582,(New.ReferenceOTU37147:0.00014,New.ReferenceOTU5841:0.00507)1.000:0.00342)1.000:0.00164)0.396:0.00014)0.870:0.00511,(((((New.ReferenceOTU6976:0.01057,((New.ReferenceOTU35791:0.01196,((2100540:0.00512,4347876:0.00014)0.842:0.00675,(New.ReferenceOTU33217:0.01195,New.ReferenceOTU35798:0.01911)0.464:0.00514)0.778:0.00016)0.850:0.00863,(New.ReferenceOTU1235:0.00015,(New.ReferenceOTU37168:0.00014,(New.ReferenceOTU30882:0.00676,New.ReferenceOTU6183:0.01606)0.488:0.00015)0.897:0.00015)0.303:0.00014)0.755:0.00474)0.952:0.02108,New.ReferenceOTU7471:0.02641)0.868:0.00015,New.ReferenceOTU24010:0.01018)0.843:0.00515,(((New.ReferenceOTU3308:0.00506,New.ReferenceOTU3975:0.00015)0.800:0.00854,(New.ReferenceOTU3193:0.01205,(New.ReferenceOTU3533:0.02809,(New.ReferenceOTU14343:0.00508,New.ReferenceOTU8724:0.00014)0.817:0.00696)0.403:0.00016)0.821:0.01223)0.647:0.00826,(New.CleanUp.ReferenceOTU939:0.02112,New.ReferenceOTU19655:0.01031)0.059:0.00015)0.993:0.03173)0.921:0.00014,New.ReferenceOTU21265:0.01535)0.849:0.01007)1.000:0.00014,(New.ReferenceOTU20872:0.01537,(New.ReferenceOTU37647:0.00016,New.ReferenceOTU7070:0.01143)0.514:0.01013)0.933:0.00015)0.873:0.00015)0.841:0.00506)0.437:0.00505,(New.ReferenceOTU4910:0.01561,New.ReferenceOTU4706:0.00506)0.882:0.00014)0.760:0.00488)0.868:0.01046)0.788:0.00505)1.000:0.00014,(New.ReferenceOTU34097:0.01183,95487:0.01022)0.773:0.00508)0.744:0.00014)0.998:0.00015,New.ReferenceOTU2342:0.00014)0.992:0.00014,New.CleanUp.ReferenceOTU11744:0.01539)0.845:0.00507,((New.ReferenceOTU23524:0.01023,((New.ReferenceOTU10011:0.00015,(756424:0.00509,New.ReferenceOTU33344:0.01562)0.793:0.00507)0.227:0.00014,New.ReferenceOTU6247:0.00532)0.895:0.00511)0.624:0.00014,New.ReferenceOTU6996:0.00015)0.861:0.00506)0.315:0.00016)0.801:0.00509,((New.ReferenceOTU2668:0.00506,(3931100:0.00507,New.ReferenceOTU32663:0.01028)0.788:0.00508)0.780:0.00015,(New.ReferenceOTU21964:0.01053,(New.ReferenceOTU22185:0.01056,(New.ReferenceOTU11186:0.02150,(New.ReferenceOTU23213:0.01160,New.ReferenceOTU5654:0.00913)0.789:0.01157)0.763:0.00487)0.770:0.00521)0.761:0.00473)0.809:0.00507)0.790:0.00509)0.793:0.00512,(New.ReferenceOTU512:0.02870,(New.ReferenceOTU1128:0.01620,New.ReferenceOTU13155:0.01265)0.658:0.00447)0.924:0.02216)0.796:0.00508,(159917:0.00587,New.ReferenceOTU11604:0.01015)0.870:0.00016)0.881:0.00510)0.229:0.00015)0.864:0.00506)0.851:0.00506)0.299:0.00014)0.218:0.00015)0.935:0.01018)0.885:0.00014,(New.ReferenceOTU323:0.01020,(New.ReferenceOTU10242:0.00505,(New.ReferenceOTU27692:0.01087,New.ReferenceOTU10865:0.01017)0.080:0.00015)0.853:0.00508)0.687:0.00015)0.915:0.00015,4480284:0.01034)0.934:0.00337)0.934:0.00336,((((268705:0.0,317719:0.0,570102:0.0):0.00014,(((((New.ReferenceOTU7531:0.00506,(New.ReferenceOTU12803:0.00510,New.ReferenceOTU9848:0.00510)0.790:0.00509)0.772:0.00015,4482960:0.00014)0.801:0.00014,New.ReferenceOTU397:0.01091)0.153:0.00512,New.ReferenceOTU7419:0.01024)0.783:0.00014,(((2881934:0.01307,New.ReferenceOTU924:0.00317)0.363:0.00178,311929:0.00014)0.999:0.00011,New.ReferenceOTU22922:0.02069)0.758:0.00015)0.000:0.00016)0.949:0.00015,(New.ReferenceOTU3660:0.00507,New.ReferenceOTU9650:0.01016)0.916:0.00014)0.565:0.00014,(354477:0.00015,537008:0.01822)0.668:0.00505)0.993:0.02615)0.455:0.00016)0.924:0.00505,((New.ReferenceOTU10373:0.01292,(4480430:0.01024,(((((New.ReferenceOTU37980:0.00515,New.ReferenceOTU32454:0.00515)0.803:0.00507,(New.ReferenceOTU34713:0.01172,New.ReferenceOTU28793:0.01534)0.658:0.00143)0.846:0.00513,New.ReferenceOTU23449:0.01540)0.013:0.00014,(New.CleanUp.ReferenceOTU17265:0.0,New.ReferenceOTU22885:0.0):0.00014)0.787:0.00509,((New.ReferenceOTU7823:0.00502,New.ReferenceOTU29565:0.00693)0.777:0.00517,(New.ReferenceOTU14208:0.0,New.ReferenceOTU23170:0.0):0.00016)0.786:0.00509)0.818:0.00517)0.955:0.00073)1.000:0.00429,(New.ReferenceOTU14278:0.00015,(New.ReferenceOTU23437:0.01540,New.ReferenceOTU6581:0.01204)0.848:0.00016)0.450:0.00512)0.315:0.00015)0.881:0.00016,((New.ReferenceOTU9271:0.03143,296500:0.01616)0.998:0.00014,152132:0.01020)0.948:0.00015)0.925:0.00014,New.ReferenceOTU3768:0.00506)0.918:0.01016,(New.ReferenceOTU21568:0.00508,New.ReferenceOTU4852:0.01546)0.382:0.00016)0.852:0.00014)0.928:0.01539,540745:0.00014)0.872:0.00014,((New.ReferenceOTU5260:0.01306,(New.ReferenceOTU6985:0.00507,New.ReferenceOTU20651:0.01555)0.163:0.00016)0.870:0.00506,(4360158:0.00014,(262433:0.01672,(New.ReferenceOTU18581:0.01555,(New.ReferenceOTU25557:0.00506,New.ReferenceOTU29593:0.00520)0.576:0.01047)0.468:0.00015)0.885:0.00014)0.941:0.01024)0.889:0.00015)0.952:0.00016,(4438771:0.00506,New.ReferenceOTU6848:0.00504)0.867:0.00014)0.658:0.00015)0.788:0.00263,(((New.ReferenceOTU5991:0.00514,(New.ReferenceOTU10186:0.01537,New.ReferenceOTU7947:0.00014)0.872:0.01037)0.771:0.00662,(((New.ReferenceOTU18116:0.01569,(New.ReferenceOTU7618:0.01544,659717:0.01533)0.855:0.00016)0.884:0.00015,New.ReferenceOTU12912:0.00497)0.091:0.00876,(((New.ReferenceOTU2510:0.01617,New.ReferenceOTU7799:0.01294)0.737:0.00439,((New.ReferenceOTU15399:0.01031,New.ReferenceOTU7599:0.01032)0.759:0.00504,(162701:0.00014,(((New.ReferenceOTU17952:0.00014,(New.ReferenceOTU12234:0.00507,New.ReferenceOTU7986:0.00508)0.921:0.00016)0.921:0.00016,((4352604:0.00014,New.ReferenceOTU17413:0.01015)0.181:0.00016,(New.ReferenceOTU7999:0.00512,(New.ReferenceOTU9611:0.00518,New.ReferenceOTU840:0.01074)0.780:0.00508)0.781:0.00510)0.862:0.00505)0.947:0.01017,New.ReferenceOTU17520:0.01022)0.913:0.00014)0.769:0.00014)0.606:0.00014)0.834:0.00938,(834691:0.00557,(((New.ReferenceOTU12552:0.02034,New.ReferenceOTU9932:0.00712)0.880:0.01370,(New.ReferenceOTU8649:0.02615,4324874:0.00015)0.000:0.00015)0.788:0.00518,((New.ReferenceOTU2516:0.00014,New.ReferenceOTU3322:0.02054)0.774:0.00515,New.ReferenceOTU28247:0.01644)0.750:0.00507)0.934:0.02061)0.874:0.01619)0.747:0.00764)0.581:0.01026)0.876:0.01409,(((((((657368:0.00015,New.ReferenceOTU8549:0.01016)0.844:0.00508,(((New.ReferenceOTU12782:0.00015,((New.ReferenceOTU16938:0.00759,New.ReferenceOTU347:0.00014)0.851:0.00768,(New.ReferenceOTU615:0.01245,New.ReferenceOTU16226:0.02583)0.766:0.00582)0.597:0.00016)0.863:0.00507,New.ReferenceOTU655:0.01068)0.898:0.00015,New.ReferenceOTU1615:0.00014)0.742:0.00016)0.864:0.00512,New.ReferenceOTU2175:0.01021)0.738:0.00014,(New.ReferenceOTU11180:0.01024,((New.ReferenceOTU17176:0.00014,New.ReferenceOTU4995:0.01340)0.355:0.00521,(New.ReferenceOTU2537:0.00615,New.ReferenceOTU8953:0.01979)0.757:0.00616)0.776:0.00502)0.824:0.00015)0.911:0.00015,New.ReferenceOTU6245:0.01805)0.824:0.01048,((New.ReferenceOTU10637:0.01023,(((156752:0.0,New.ReferenceOTU7935:0.0):0.00014,((New.ReferenceOTU4372:0.01119,(New.ReferenceOTU20381:0.00014,New.ReferenceOTU28398:0.01560)0.372:0.00505)0.782:0.00014,((4484249:0.00014,New.ReferenceOTU18160:0.01022)0.854:0.01042,(New.ReferenceOTU15053:0.00014,(New.ReferenceOTU8853:0.01569,(New.ReferenceOTU2797:0.00805,New.ReferenceOTU25411:0.00014)0.829:0.00803)0.987:0.00070)0.169:0.00427)0.936:0.00015)0.817:0.00014)0.804:0.00016,(1884558:0.00507,New.ReferenceOTU27453:0.01020)0.462:0.00014)0.254:0.00015)0.807:0.00510,(New.ReferenceOTU13504:0.01228,New.ReferenceOTU7008:0.01039)0.767:0.00511)0.792:0.00478)0.979:0.02666,(New.ReferenceOTU11309:0.03454,New.ReferenceOTU12252:0.01805)0.632:0.00277)0.614:0.00014)0.772:0.00275)0.937:0.02058)0.864:0.01601)1.000:0.00014,(New.ReferenceOTU20070:0.00499,(278760:0.00646,New.ReferenceOTU18694:0.00014)0.888:0.01033)0.934:0.01557)0.261:0.00014)0.713:0.00016)0.829:0.01011)0.854:0.01041,((New.ReferenceOTU3895:0.01053,New.ReferenceOTU4252:0.01801)0.793:0.00784,(New.ReferenceOTU11114:0.04851,New.ReferenceOTU17562:0.04752)0.741:0.00389)0.989:0.03187)0.477:0.00015)0.896:0.00964,(New.ReferenceOTU2160:0.03036,((New.CleanUp.ReferenceOTU16:0.02041,607894:0.00532)0.289:0.00014,(243532:0.01185,New.ReferenceOTU37308:0.05109)0.838:0.00907)0.778:0.01903)0.974:0.04245)0.919:0.00014)0.838:0.01072,(New.ReferenceOTU9525:0.00015,(New.ReferenceOTU25855:0.01093,New.ReferenceOTU26260:0.00453)0.918:0.01618)0.983:0.03209)0.761:0.00556,((New.ReferenceOTU18436:0.03990,New.ReferenceOTU32943:0.01438)0.973:0.03483,((((574719:0.00016,(New.ReferenceOTU30519:0.01051,New.ReferenceOTU28713:0.02691)0.650:0.01066)1.000:0.08215,(((((((New.ReferenceOTU18779:0.01580,(546116:0.01979,(New.ReferenceOTU25579:0.03211,New.ReferenceOTU4809:0.01032)0.871:0.01166)0.756:0.00519)0.734:0.00446,(543557:0.01567,(New.ReferenceOTU25715:0.01065,New.ReferenceOTU17129:0.00015)0.482:0.01031)0.858:0.01508)0.729:0.00713,(New.ReferenceOTU25834:0.06900,(New.ReferenceOTU19960:0.03370,(New.ReferenceOTU12750:0.02121,New.ReferenceOTU31861:0.01581)0.926:0.02684)0.837:0.01568)0.738:0.00576)0.837:0.01030,(((743599:0.00500,New.ReferenceOTU25831:0.01031)0.921:0.01621,((537681:0.00014,New.ReferenceOTU22527:0.00508)0.941:0.02167,New.ReferenceOTU17400:0.01580)0.783:0.00469)0.869:0.01125,(New.ReferenceOTU23587:0.00284,((((((New.ReferenceOTU35155:0.02174,((New.ReferenceOTU27538:0.00506,(New.ReferenceOTU18909:0.04332,New.ReferenceOTU215:0.00501)0.763:0.00515)0.594:0.00016,(4305316:0.00506,((New.ReferenceOTU26472:0.02065,251381:0.02076)0.983:0.00016,New.ReferenceOTU25727:0.00014)0.680:0.00015)0.836:0.00510)0.921:0.02553)0.729:0.01207,(4432628:0.00016,New.ReferenceOTU26217:0.01180)0.971:0.03492)0.828:0.01214,((New.ReferenceOTU27243:0.01621,(160787:0.02702,(New.ReferenceOTU141:0.02073,New.ReferenceOTU26945:0.00015)0.979:0.03855)0.603:0.00933)0.000:0.00016,(((((654709:0.0,772232:0.0):0.02086,(534403:0.01037,New.ReferenceOTU26623:0.01554)0.888:0.01051)0.727:0.00485,((4324115:0.01038,(New.ReferenceOTU32817:0.00786,(New.ReferenceOTU20368:0.00504,New.ReferenceOTU27878:0.00014)0.879:0.01406)0.887:0.01420)0.496:0.00014,(New.ReferenceOTU25730:0.00624,(New.ReferenceOTU25679:0.00613,New.ReferenceOTU37629:0.01472)0.583:0.01068)0.055:0.00921)0.904:0.01547)0.929:0.01569,(New.ReferenceOTU20139:0.00507,(New.ReferenceOTU29360:0.00014,(New.ReferenceOTU27268:0.02628,(New.ReferenceOTU27171:0.00511,New.ReferenceOTU1214:0.01026)0.790:0.00503)0.998:0.00015)0.817:0.00014)0.000:0.00014)0.000:0.00015,(518764:0.00692,(1110076:0.00960,4471421:0.01170)0.000:0.00426)0.960:0.02577)0.437:0.00591)0.765:0.00537)0.902:0.01437,(((((New.ReferenceOTU24079:0.00506,((4410547:0.00015,New.ReferenceOTU25656:0.02631)0.936:0.01540,175084:0.01193)0.084:0.00014)0.805:0.00826,(New.ReferenceOTU26763:0.00014,(New.ReferenceOTU27294:0.03166,New.ReferenceOTU26672:0.01565)0.934:0.00015)0.799:0.00815)0.873:0.01446,((New.ReferenceOTU25876:0.00512,New.ReferenceOTU38:0.00014)0.790:0.00509,((New.ReferenceOTU31363:0.00512,(2709954:0.00014,New.ReferenceOTU26305:0.01563)0.443:0.00506)0.706:0.00016,New.ReferenceOTU26394:0.00506)0.794:0.00509)0.877:0.01028)0.834:0.01026,((((((New.ReferenceOTU27260:0.01566,(New.ReferenceOTU26925:0.01045,New.ReferenceOTU25658:0.00510)0.736:0.00512)0.799:0.00520,((4204501:0.00014,New.ReferenceOTU26389:0.03740)0.806:0.00506,640614:0.00515)0.762:0.00519)0.765:0.00516,(New.ReferenceOTU22174:0.00516,((581539:0.01507,((New.ReferenceOTU19912:0.00015,((1717656:0.00255,New.ReferenceOTU18397:0.01500)0.795:0.00298,(New.ReferenceOTU19489:0.00014,New.ReferenceOTU20415:0.00505)0.792:0.00515)0.793:0.00513)0.772:0.00505,(766044:0.00015,New.ReferenceOTU6801:0.01189)0.800:0.00513)0.790:0.00267)0.790:0.00275,((New.ReferenceOTU26830:0.00014,(New.ReferenceOTU25817:0.01536,New.ReferenceOTU18719:0.01019)0.784:0.00015)0.828:0.00505,((New.ReferenceOTU37094:0.01031,4455479:0.00514)0.761:0.00506,(520291:0.02606,New.ReferenceOTU10136:0.04324)0.997:0.00015)0.560:0.00016)0.871:0.01025)0.769:0.00513)0.878:0.01035)0.930:0.01551,New.ReferenceOTU31621:0.02107)0.860:0.00015,New.ReferenceOTU25823:0.01546)0.891:0.01549,(New.CleanUp.ReferenceOTU16825:0.03155,(New.ReferenceOTU26066:0.00014,(New.ReferenceOTU27408:0.00505,New.ReferenceOTU25953:0.01016)0.101:0.00013)0.901:0.00015)0.941:0.02104)0.353:0.01026)0.930:0.00014,((4432632:0.03168,(((554437:0.00505,New.ReferenceOTU25871:0.01559)0.925:0.02107,New.ReferenceOTU26115:0.01541)0.905:0.00014,((New.ReferenceOTU27032:0.01016,New.ReferenceOTU18655:0.00506)0.911:0.00014,(4345840:0.00504,New.ReferenceOTU25913:0.02063)0.953:0.00015)0.963:0.00014)0.771:0.00863)0.463:0.01748,((((((New.ReferenceOTU22600:0.01549,(((New.ReferenceOTU2066:0.00578,(288687:0.00573,(New.ReferenceOTU25878:0.00517,New.ReferenceOTU27508:0.01563)0.895:0.01520)0.799:0.01041)0.889:0.01508,New.ReferenceOTU36886:0.01538)0.489:0.00016,New.ReferenceOTU11593:0.00505)0.863:0.00506)0.159:0.00014,((New.ReferenceOTU22719:0.00014,((New.ReferenceOTU11786:0.01531,(New.ReferenceOTU9705:0.00508,(New.ReferenceOTU1994:0.02665,New.ReferenceOTU37313:0.01047)0.770:0.00490)0.818:0.00509)0.626:0.00014,((New.ReferenceOTU23586:0.02614,(New.ReferenceOTU23503:0.00516,(New.ReferenceOTU33455:0.00015,(((New.ReferenceOTU6070:0.01540,(((New.ReferenceOTU17911:0.01566,New.ReferenceOTU2428:0.00014)0.864:0.00506,(573302:0.00014,((New.ReferenceOTU16987:0.03718,(New.ReferenceOTU35498:0.01533,New.ReferenceOTU11948:0.00505)0.114:0.00014)0.880:0.00505,New.ReferenceOTU12077:0.00565)0.922:0.00016)0.872:0.00014)0.854:0.00505,((New.ReferenceOTU7528:0.02062,New.ReferenceOTU14864:0.02073)0.625:0.00015,New.ReferenceOTU325:0.01063)0.660:0.00016)0.804:0.00016)0.114:0.00509,New.ReferenceOTU7365:0.01544)0.095:0.00014,New.ReferenceOTU9200:0.01540)0.857:0.00507)0.788:0.00513)0.819:0.00503)1.000:0.00016,(New.ReferenceOTU31725:0.01560,(New.ReferenceOTU36343:0.01530,New.ReferenceOTU23565:0.00014)0.799:0.00014)0.831:0.00507)0.842:0.00506)0.941:0.00016)0.902:0.00014,(New.ReferenceOTU2411:0.01537,New.ReferenceOTU36050:0.01544)0.893:0.00016)0.910:0.00505)0.871:0.00504,(((((((New.ReferenceOTU1127:0.00014,New.ReferenceOTU16878:0.01019)0.815:0.01065,New.ReferenceOTU7797:0.01577)0.763:0.00497,New.ReferenceOTU35460:0.01028)0.773:0.00509,((New.ReferenceOTU3799:0.00506,(New.ReferenceOTU167:0.00014,New.ReferenceOTU1799:0.00504)0.323:0.00014)0.845:0.00505,(New.ReferenceOTU1943:0.00014,(571975:0.00506,((200444:0.0,New.ReferenceOTU160:0.0):0.00014,New.ReferenceOTU1984:0.01016)0.906:0.01018)0.662:0.00014)0.866:0.00504)0.867:0.00015)0.925:0.01018,(((((New.ReferenceOTU37251:0.02599,New.ReferenceOTU37047:0.02081)0.911:0.00015,(New.ReferenceOTU31361:0.00506,New.ReferenceOTU37406:0.01017)0.869:0.00014)0.000:0.00014,(New.ReferenceOTU30905:0.01535,(New.ReferenceOTU1188:0.02578,New.ReferenceOTU23205:0.01018)0.398:0.00011)0.084:0.00015)0.909:0.00014,(((((334363:0.00479,New.ReferenceOTU25564:0.00544)0.972:0.02146,New.ReferenceOTU8:0.00519)0.774:0.00498,(New.ReferenceOTU36409:0.01556,(New.ReferenceOTU23665:0.02094,(New.ReferenceOTU27306:0.00421,New.ReferenceOTU36717:0.02179)0.884:0.01137)0.755:0.00496)0.789:0.00509)0.535:0.00015,(New.ReferenceOTU7261:0.01606,New.ReferenceOTU32608:0.01084)0.741:0.00452)0.905:0.01356,(New.ReferenceOTU26853:0.02603,((New.ReferenceOTU26934:0.01536,New.ReferenceOTU25722:0.01546)0.950:0.00015,(New.ReferenceOTU23304:0.01017,(New.ReferenceOTU25835:0.00548,New.ReferenceOTU26147:0.02126)0.764:0.00473)0.793:0.00016)0.927:0.00014)0.816:0.00600)0.873:0.00600)0.875:0.00507,(((New.ReferenceOTU8290:0.00014,(New.ReferenceOTU31196:0.02597,New.ReferenceOTU8386:0.01018)0.574:0.00015)0.919:0.00504,((New.ReferenceOTU1559:0.02217,New.ReferenceOTU36782:0.01683)0.665:0.00369,New.ReferenceOTU1161:0.01014)0.672:0.00016)0.803:0.00015,(252466:0.0,2582023:0.0,New.ReferenceOTU200:0.0):0.00016)0.725:0.00014)0.904:0.01023)0.327:0.00016,New.ReferenceOTU986:0.02102)0.842:0.01019,(((New.ReferenceOTU12190:0.00508,(4368628:0.00016,New.ReferenceOTU2562:0.02618)0.829:0.00511)0.782:0.00510,324724:0.00016)0.919:0.01581,(823047:0.00014,New.ReferenceOTU1784:0.01015)0.882:0.01051)0.783:0.00486)1.000:0.00014)0.834:0.00506,((New.ReferenceOTU18446:0.02062,((571941:0.00329,(New.ReferenceOTU7916:0.03450,(250749:0.02675,(New.ReferenceOTU31277:0.00527,(277421:0.01679,4437448:0.01459)0.696:0.00594)0.865:0.01598)0.842:0.01637)0.724:0.00742)0.781:0.00757,((New.ReferenceOTU11762:0.01015,(589173:0.00015,New.ReferenceOTU1215:0.01014)0.694:0.01016)0.649:0.00015,(((New.ReferenceOTU105:0.00014,((New.ReferenceOTU35545:0.01553,New.ReferenceOTU24719:0.00505)0.635:0.00016,(New.ReferenceOTU6088:0.01014,New.ReferenceOTU2545:0.00504)0.894:0.00014)0.000:0.00014)0.944:0.00014,(New.ReferenceOTU4715:0.01542,New.ReferenceOTU2661:0.01026)0.171:0.00014)0.856:0.01014,((((((New.ReferenceOTU21721:0.00505,New.ReferenceOTU9503:0.00505)0.841:0.00015,New.ReferenceOTU20974:0.00014)0.000:0.00015,(New.ReferenceOTU17175:0.00511,(((New.ReferenceOTU11405:0.02103,(New.ReferenceOTU1992:0.00249,New.ReferenceOTU12440:0.00951)0.772:0.00341)0.789:0.00494,New.ReferenceOTU25638:0.01549)0.119:0.00016,New.ReferenceOTU1953:0.00507)0.771:0.00505)0.926:0.00014)0.876:0.00014,(((New.ReferenceOTU1385:0.01044,New.CleanUp.ReferenceOTU345:0.00526)0.785:0.00498,New.ReferenceOTU1399:0.00016)1.000:0.00011,4441484:0.00014)1.000:0.00495)0.873:0.00505,(((825240:0.00512,((1118184:0.0,152632:0.0):0.00014,New.ReferenceOTU24433:0.00504)0.357:0.00016)0.841:0.00506,(New.ReferenceOTU22171:0.01060,(New.ReferenceOTU6012:0.01513,New.ReferenceOTU35064:0.00270)0.745:0.00241)0.898:0.01058)0.576:0.00016,((New.ReferenceOTU27652:0.00511,New.ReferenceOTU23954:0.02627)0.746:0.00277,New.ReferenceOTU1899:0.02043)0.764:0.00256)0.000:0.00015)0.461:0.00015,((New.ReferenceOTU18563:0.01036,(New.ReferenceOTU6522:0.02625,New.ReferenceOTU6613:0.01047)0.753:0.00499)0.872:0.01061,((155474:0.00014,((((4357499:0.01021,550546:0.00014)0.993:0.00014,New.ReferenceOTU18461:0.02622)0.839:0.00510,(New.ReferenceOTU11354:0.00016,(301845:0.00014,New.ReferenceOTU19586:0.00504)0.902:0.01022)0.281:0.00014)0.892:0.01632,New.ReferenceOTU11205:0.01708)0.803:0.01337)0.000:0.00016,(New.ReferenceOTU26106:0.01571,New.ReferenceOTU2534:0.01018)0.736:0.00761)0.770:0.00834)0.772:0.00476)0.924:0.01017)0.934:0.00014)0.605:0.00014)0.793:0.00293)0.735:0.00241,(New.ReferenceOTU6695:0.02678,New.ReferenceOTU78:0.01026)0.868:0.01566)1.000:0.00015)0.887:0.01026,((New.ReferenceOTU1456:0.01019,((323057:0.0,797250:0.0):0.00014,New.ReferenceOTU7595:0.00505)0.401:0.00016)0.866:0.01039,((New.ReferenceOTU1732:0.0,New.ReferenceOTU4888:0.0):0.00016,((New.ReferenceOTU12075:0.01562,New.ReferenceOTU4048:0.00516)0.919:0.01576,New.ReferenceOTU8661:0.00505)0.586:0.01034)0.787:0.01556)0.903:0.01559)0.761:0.00510,(New.ReferenceOTU26544:0.06129,(((New.ReferenceOTU20193:0.01018,(((2032596:0.0,551394:0.0,New.ReferenceOTU25783:0.0,New.ReferenceOTU184:0.0):0.00014,(((New.ReferenceOTU18249:0.01014,New.ReferenceOTU27653:0.02054)0.541:0.00014,539886:0.00504)0.982:0.00014,(141617:0.01015,(New.ReferenceOTU26274:0.01007,New.ReferenceOTU22051:0.01543)0.912:0.00015)0.867:0.00016)0.807:0.00015)0.896:0.00014,(824833:0.00506,((New.ReferenceOTU19861:0.01010,4446937:0.00580)0.885:0.00016,(4436314:0.00014,((New.ReferenceOTU29351:0.01026,New.ReferenceOTU26031:0.01026)0.776:0.00510,New.ReferenceOTU26564:0.00504)0.869:0.00014)0.897:0.00016)0.155:0.00512)0.689:0.00014)0.826:0.00505)0.848:0.00014,New.ReferenceOTU26435:0.01023)0.981:0.02601,((New.ReferenceOTU1969:0.02078,(3751007:0.00014,New.ReferenceOTU35492:0.00504)0.921:0.00014)0.879:0.01827,4154872:0.04449)0.711:0.00725)0.988:0.00014)0.372:0.01077)0.807:0.00502)1.000:0.00015)0.911:0.00014)0.852:0.00506,(((New.ReferenceOTU20011:0.02135,New.ReferenceOTU3978:0.01009)0.825:0.01069,((((((New.ReferenceOTU9101:0.00506,((New.ReferenceOTU14273:0.01112,New.ReferenceOTU36816:0.01481)0.881:0.01071,New.ReferenceOTU27994:0.02564)0.760:0.00564)0.912:0.01588,((309050:0.00505,New.ReferenceOTU11591:0.05482)0.961:0.02655,(4380428:0.00014,New.ReferenceOTU36834:0.02090)0.752:0.00505)0.747:0.00490)0.962:0.02113,New.ReferenceOTU2587:0.00014)0.861:0.00510,164181:0.00015)0.969:0.02084,(New.ReferenceOTU208:0.00487,248998:0.03759)0.911:0.01576)0.186:0.00014,((New.ReferenceOTU14475:0.01020,(668402:0.00014,(940958:0.01019,((809144:0.00014,New.ReferenceOTU4571:0.00505)0.857:0.00511,New.ReferenceOTU1350:0.01543)0.699:0.00014)0.768:0.00014)0.941:0.00016)0.835:0.01025,(New.ReferenceOTU26606:0.03688,New.ReferenceOTU10559:0.01873)0.898:0.02444)0.648:0.01051)0.855:0.01540)0.877:0.00015,(New.ReferenceOTU2262:0.01039,(647004:0.01192,(New.ReferenceOTU11930:0.01564,New.ReferenceOTU2351:0.00015)0.887:0.01595)0.848:0.01070)0.757:0.00499)0.926:0.01019)0.491:0.00015,(((New.ReferenceOTU6511:0.02058,(New.ReferenceOTU37324:0.00014,(New.ReferenceOTU2523:0.00016,New.ReferenceOTU2195:0.01018)0.842:0.00507)0.856:0.00511)0.866:0.00014,New.ReferenceOTU152:0.00014)0.679:0.00014,(((((((((New.ReferenceOTU31324:0.00957,New.ReferenceOTU8429:0.00250)0.783:0.00341,New.ReferenceOTU20116:0.02097)0.631:0.00488,(New.ReferenceOTU11828:0.00519,(New.ReferenceOTU10267:0.01044,New.ReferenceOTU7214:0.01036)0.844:0.01020)0.900:0.01576)0.995:0.00015,((((((353655:0.00014,(New.CleanUp.ReferenceOTU6586:0.02091,New.ReferenceOTU2298:0.01030)0.782:0.00506)0.941:0.00676,((New.CleanUp.ReferenceOTU17:0.01021,(New.ReferenceOTU35154:0.01033,New.ReferenceOTU9155:0.03143)0.984:0.00016)0.617:0.00506,(((((((((4432737:0.00578,(New.ReferenceOTU37336:0.01547,(New.ReferenceOTU8679:0.01018,New.ReferenceOTU4838:0.00014)0.029:0.00015)1.000:0.00379)0.015:0.00074,2172693:0.00014)0.000:0.00010,1134543:0.00014)0.003:0.00011,1147464:0.00014)0.457:0.00015,4337249:0.00014)0.740:0.00015,((((New.ReferenceOTU2653:0.01023,New.ReferenceOTU8240:0.02067)0.734:0.00512,New.ReferenceOTU17306:0.02098)0.847:0.01007,New.CleanUp.ReferenceOTU133:0.02059)0.736:0.00016,810619:0.00014)0.797:0.00016)0.799:0.00016,(((New.ReferenceOTU34112:0.00949,(295470:0.00506,New.ReferenceOTU11243:0.00506)0.784:0.00286)0.784:0.00283,(((New.ReferenceOTU18102:0.02600,New.ReferenceOTU17481:0.00514)0.773:0.00497,(((New.ReferenceOTU4063:0.00504,(New.ReferenceOTU18047:0.02198,(New.ReferenceOTU4890:0.01665,New.ReferenceOTU2076:0.00439)0.789:0.00540)0.748:0.00441)0.914:0.00016,(((796341:0.00558,New.ReferenceOTU1592:0.00435)1.000:0.00069,(New.ReferenceOTU8511:0.01537,New.ReferenceOTU3856:0.02609)0.963:0.00016)0.854:0.00015,(1106902:0.0,689465:0.0,New.ReferenceOTU3846:0.0,248254:0.0,New.ReferenceOTU9459:0.0):0.00014)0.335:0.00015)0.204:0.00014,(New.ReferenceOTU8367:0.01019,New.ReferenceOTU6014:0.00505)0.881:0.00015)0.756:0.00015)0.843:0.00509,(New.CleanUp.ReferenceOTU6678:0.00512,535420:0.02089)0.445:0.00507)1.000:0.00014)0.741:0.00016,(New.ReferenceOTU19637:0.01020,3163186:0.00506)0.931:0.00015)0.000:0.00015)0.888:0.00014,(1111846:0.0,1147435:0.0,4387505:0.0,4409441:0.0,4333177:0.0,1137224:0.0,786547:0.0,245177:0.0,246587:0.0,New.ReferenceOTU19:0.0,New.ReferenceOTU3953:0.0):0.00014)0.000:0.00014,(((New.ReferenceOTU18990:0.01527,New.ReferenceOTU7645:0.02057)0.908:0.00015,New.ReferenceOTU9255:0.00504)0.809:0.00015,((New.ReferenceOTU9886:0.02631,New.ReferenceOTU2048:0.01039)0.750:0.00494,(New.ReferenceOTU2511:0.01546,New.ReferenceOTU8572:0.00014)0.864:0.00506)0.908:0.00014)0.000:0.00014)0.675:0.00016)0.941:0.00675)0.941:0.00671,(((815255:0.0,243677:0.0,653712:0.0,4365006:0.0,4455683:0.0):0.00015,(((New.ReferenceOTU3777:0.00507,(644693:0.02072,New.ReferenceOTU221:0.01033)0.542:0.00015)1.000:0.00011,4447124:0.00582)1.000:0.00495,262661:0.00512)0.760:0.00014)0.489:0.00014,(New.ReferenceOTU9604:0.01024,((New.ReferenceOTU12310:0.02646,New.ReferenceOTU3881:0.00015)0.829:0.00506,(New.ReferenceOTU3678:0.01031,((New.ReferenceOTU7563:0.00510,(112904:0.00014,(1140240:0.00014,244501:0.00153)0.000:0.00054)0.949:0.00305)0.804:0.00499,(New.ReferenceOTU9816:0.01541,New.CleanUp.ReferenceOTU6417:0.02067)0.901:0.00015)0.893:0.01026)0.946:0.00015)0.810:0.00509)0.782:0.00507)1.000:0.00014)0.632:0.01574,((((New.ReferenceOTU19729:0.01031,((191855:0.0,4452364:0.0):0.00014,New.ReferenceOTU26327:0.00505)0.689:0.00015)0.855:0.01348,(((((146853:0.0,802675:0.0):0.00015,80226:0.01571)0.773:0.00513,(351824:0.01536,(4416713:0.00014,(New.ReferenceOTU6908:0.01015,172545:0.01030)0.519:0.00015)0.872:0.00014)0.801:0.01028)0.746:0.00506,(((New.ReferenceOTU3844:0.00015,New.ReferenceOTU2228:0.00504)0.850:0.01138,572926:0.02771)0.704:0.00400,(613463:0.00015,(((537992:0.0,New.ReferenceOTU13:0.0):0.00015,(New.ReferenceOTU12911:0.00514,New.CleanUp.ReferenceOTU285:0.00518)0.795:0.00508)0.938:0.01573,(1136456:0.00191,279204:0.00014)0.918:0.00846)0.866:0.01027)0.898:0.01035)0.765:0.00524)0.495:0.00015,4320402:0.01009)0.758:0.01371)0.921:0.01981,((1021314:0.0,553710:0.0):0.00014,(New.ReferenceOTU7403:0.01021,(New.ReferenceOTU2579:0.02065,New.ReferenceOTU1702:0.01558)0.213:0.00014)0.878:0.00014)0.971:0.00015)0.951:0.01019,((((New.ReferenceOTU8741:0.00014,(New.ReferenceOTU4917:0.02584,New.ReferenceOTU8543:0.01014)0.924:0.00015)0.843:0.00015,New.ReferenceOTU15761:0.01550)0.835:0.00511,((1027515:0.0,534327:0.0,660687:0.0):0.00014,(New.ReferenceOTU8235:0.01536,New.ReferenceOTU7801:0.02598)0.679:0.00016)0.896:0.00505)0.721:0.00016,((New.ReferenceOTU6063:0.0,New.ReferenceOTU41:0.0):0.00014,(511603:0.00538,(New.ReferenceOTU1697:0.00505,New.ReferenceOTU7597:0.01539)0.543:0.00013)0.986:0.00014)0.926:0.00014)0.944:0.00014)0.837:0.01017)0.866:0.01380,4371082:0.00596)0.866:0.00596,(103364:0.00014,((New.ReferenceOTU29342:0.01020,(New.ReferenceOTU3645:0.01014,New.ReferenceOTU4655:0.00014)0.879:0.01020)0.773:0.00505,(263652:0.00506,New.ReferenceOTU20997:0.00508)0.202:0.00016)0.918:0.00015)0.757:0.00015)0.563:0.00016)0.932:0.01022,(150157:0.01016,((((New.ReferenceOTU23271:0.00830,(177510:0.01418,(New.ReferenceOTU35759:0.00511,(New.ReferenceOTU16246:0.00508,New.ReferenceOTU20949:0.01018)0.056:0.00014)0.802:0.01016)0.213:0.00729)0.761:0.00705,1135358:0.00512)0.654:0.01021,(713994:0.00517,((((New.ReferenceOTU25713:0.00499,327084:0.02088)0.863:0.01031,New.ReferenceOTU31259:0.01540)0.294:0.00016,New.ReferenceOTU26662:0.00016)0.798:0.00511,823172:0.00510)0.793:0.00500)0.930:0.01554)0.263:0.00015,(((1121621:0.01825,New.ReferenceOTU22547:0.01571)0.042:0.01444,(New.ReferenceOTU22590:0.01287,((812558:0.00014,New.ReferenceOTU12020:0.00505)0.885:0.00014,(162765:0.00513,1140343:0.00014)0.847:0.00507)0.876:0.01312)0.629:0.00946)0.842:0.01739,(New.ReferenceOTU25583:0.02597,New.ReferenceOTU166:0.01686)0.477:0.00731)0.852:0.01536)0.908:0.01014)0.937:0.00015)0.799:0.00510,(345451:0.0,4248759:0.0,New.ReferenceOTU15841:0.0):0.00014)0.838:0.00015,(New.ReferenceOTU4908:0.02094,((New.ReferenceOTU31315:0.01014,(New.ReferenceOTU36434:0.01536,((179639:0.00014,New.ReferenceOTU1166:0.02077)0.841:0.00505,((((New.ReferenceOTU1432:0.0,New.ReferenceOTU623:0.0):0.00016,New.ReferenceOTU6002:0.01016)0.979:0.02114,(New.ReferenceOTU3803:0.02075,New.ReferenceOTU36818:0.00015)0.545:0.00506)0.806:0.00513,New.ReferenceOTU4832:0.01022)0.600:0.00016)0.857:0.00511)0.940:0.00014)0.790:0.00014,(New.ReferenceOTU31305:0.01545,New.ReferenceOTU37264:0.01543)0.752:0.00503)0.793:0.00521)0.786:0.00495)0.383:0.00666,((((New.ReferenceOTU2156:0.00508,New.ReferenceOTU68:0.00014)0.190:0.00512,((New.ReferenceOTU8871:0.02065,New.ReferenceOTU1175:0.01024)0.640:0.00010,((152452:0.0,810828:0.0):0.00014,(((((New.ReferenceOTU8494:0.00336,(New.ReferenceOTU12849:0.01051,New.ReferenceOTU37774:0.01586)0.811:0.00318)0.066:0.00011,322630:0.00014)0.477:0.00010,238400:0.00014)1.000:0.00313,(237417:0.00014,(((590741:0.00016,New.ReferenceOTU88:0.00512)0.447:0.00506,New.ReferenceOTU1253:0.01554)0.905:0.00014,New.ReferenceOTU33091:0.00504)0.767:0.00011)0.918:0.00015)0.867:0.00504,(New.ReferenceOTU36599:0.00583,New.ReferenceOTU4055:0.02053)0.973:0.00015)0.890:0.00015)0.963:0.00015)0.893:0.00015)0.203:0.00014,(New.ReferenceOTU12733:0.0,207800:0.0):0.00501)0.594:0.01037,164916:0.01564)0.940:0.00718)0.939:0.00666,(((191828:0.01041,New.ReferenceOTU27839:0.01040)0.779:0.00496,New.ReferenceOTU26592:0.01016)0.661:0.00014,591430:0.00014)0.964:0.00015)0.974:0.01547)0.863:0.00506)0.974:0.03450)0.799:0.01822)0.951:0.02667)0.910:0.00016,((New.ReferenceOTU12274:0.01020,New.ReferenceOTU2567:0.01547)0.757:0.00514,((4475721:0.00014,(New.ReferenceOTU11339:0.00507,New.ReferenceOTU9005:0.00513)0.931:0.01571)0.792:0.00507,(((((New.ReferenceOTU12181:0.01017,(New.ReferenceOTU1169:0.00505,(New.ReferenceOTU1926:0.0,New.ReferenceOTU7887:0.0):0.00014)0.665:0.00016)0.944:0.02033,(New.ReferenceOTU2123:0.01088,(New.ReferenceOTU2246:0.01537,(583745:0.00014,New.ReferenceOTU7606:0.01030)0.883:0.00015)0.954:0.02593)0.726:0.01049)0.777:0.00565,(New.ReferenceOTU19467:0.01083,(4186694:0.00782,New.ReferenceOTU19481:0.01487)0.788:0.00858)0.743:0.00471)0.811:0.00521,New.ReferenceOTU145:0.00014)0.867:0.00507,((New.ReferenceOTU20296:0.00780,(New.ReferenceOTU18775:0.01335,New.ReferenceOTU12900:0.01342)0.352:0.01013)0.778:0.00778,(((((New.ReferenceOTU1964:0.00015,New.ReferenceOTU31842:0.00511)0.970:0.02684,New.ReferenceOTU23974:0.02131)0.820:0.00934,New.ReferenceOTU22613:0.00278)0.776:0.00279,((New.ReferenceOTU22601:0.00014,New.ReferenceOTU23864:0.04315)0.427:0.00507,(586760:0.01055,(New.ReferenceOTU25792:0.01035,(161382:0.02081,New.ReferenceOTU20970:0.03189)0.753:0.00529)0.789:0.00500)0.864:0.01031)1.000:0.00014)0.484:0.01037,New.ReferenceOTU18228:0.01028)0.758:0.00520)0.666:0.00015)0.885:0.01023)0.792:0.00507)0.803:0.00519)0.922:0.01061,((New.ReferenceOTU12429:0.03825,(((576229:0.00014,New.ReferenceOTU9112:0.00506)0.861:0.00014,(693791:0.00015,3726186:0.00014)0.827:0.00511)0.741:0.00479,(New.ReferenceOTU20598:0.00014,665385:0.04882)0.814:0.01061)0.851:0.01086)0.027:0.02003,New.ReferenceOTU18361:0.07264)0.631:0.00104)0.736:0.00498,576653:0.04421)0.860:0.01559)0.908:0.02186,((((New.ReferenceOTU7652:0.01032,(New.ReferenceOTU23948:0.00014,((((263387:0.02090,New.ReferenceOTU17202:0.00015)0.859:0.00505,New.ReferenceOTU30697:0.01067)0.373:0.00014,591704:0.01015)0.239:0.00014,(New.ReferenceOTU11907:0.00014,New.ReferenceOTU14131:0.01570)0.347:0.00506)0.859:0.00507)0.781:0.00513)0.769:0.00492,New.ReferenceOTU35311:0.00521)0.769:0.00669,(New.ReferenceOTU35567:0.01721,(((366891:0.00422,(New.ReferenceOTU36068:0.01096,New.ReferenceOTU5151:0.00440)0.991:0.03935)0.730:0.02734,(((((((New.ReferenceOTU4819:0.01529,567449:0.01310)0.753:0.00051,New.ReferenceOTU20281:0.01542)0.278:0.00015,New.ReferenceOTU10039:0.00506)0.851:0.00506,New.ReferenceOTU1272:0.00512)0.091:0.00016,(New.ReferenceOTU6659:0.00014,New.ReferenceOTU26702:0.00505)0.857:0.00506)0.749:0.00014,(New.ReferenceOTU17769:0.00505,New.ReferenceOTU11989:0.01535)0.915:0.00016)0.931:0.00016,(509828:0.02614,(((New.ReferenceOTU9392:0.00489,(154578:0.00523,539167:0.00014)0.945:0.01573)0.871:0.01044,(New.ReferenceOTU28785:0.02780,546200:0.00014)0.285:0.00531)0.787:0.00519,(2582029:0.00507,((New.ReferenceOTU11566:0.01733,New.ReferenceOTU893:0.00014)0.852:0.00875,(((((4451358:0.00011,((New.ReferenceOTU689:0.00598,(New.ReferenceOTU8209:0.00510,546386:0.00507)0.862:0.01014)0.223:0.00016,(New.ReferenceOTU642:0.03149,566822:0.01845)0.752:0.00613)0.897:0.00016)0.882:0.00014,(New.ReferenceOTU35423:0.00015,(New.ReferenceOTU9656:0.01554,New.ReferenceOTU9033:0.01557)0.761:0.00517)0.858:0.00512)0.798:0.00274,New.ReferenceOTU21336:0.01504)0.799:0.00273,New.ReferenceOTU9570:0.01016)0.947:0.00015,(New.ReferenceOTU8245:0.00504,New.ReferenceOTU4649:0.01017)0.865:0.00015)0.737:0.00014)0.863:0.00508)0.273:0.00016)0.244:0.00015)0.851:0.00504)1.000:0.00015)0.873:0.01027,1048527:0.01885)0.882:0.01424)0.208:0.00508)0.866:0.01827,((New.ReferenceOTU26984:0.01437,New.ReferenceOTU5728:0.05420)0.953:0.05552,New.ReferenceOTU9098:0.02715)0.220:0.00705)0.960:0.03113)0.816:0.01613,((New.ReferenceOTU26473:0.12525,(New.ReferenceOTU25622:0.07615,New.ReferenceOTU5000:0.37206)0.967:0.18704)0.859:0.07394,((New.ReferenceOTU27715:0.03616,(818668:0.00484,(((110394:0.0,164431:0.0):0.00015,((New.ReferenceOTU23486:0.00520,(New.ReferenceOTU177:0.00506,182038:0.00014)0.792:0.00502)0.605:0.00517,New.ReferenceOTU24792:0.01556)0.881:0.00016)0.528:0.00015,New.ReferenceOTU26751:0.01018)0.651:0.01062)0.897:0.03796)0.999:0.10388,((255423:0.01028,(337859:0.02086,4367491:0.00016)0.899:0.00015)0.740:0.00562,((4409730:0.02838,1033779:0.00909)0.024:0.00449,(157625:0.01086,(156470:0.00691,(837778:0.01026,(556096:0.00504,(New.ReferenceOTU18801:0.02102,348956:0.00506)0.873:0.00015)0.934:0.00014)0.935:0.01887)0.954:0.02419)0.757:0.00626)0.975:0.03647)0.905:0.02852)0.851:0.02569)0.714:0.01065)0.740:0.00531)0.942:0.02161)0.726:0.01055,((((((New.ReferenceOTU11877:0.03452,New.ReferenceOTU9725:0.02571)0.235:0.01595,(((New.ReferenceOTU6773:0.01028,(((((((((1143849:0.0,1141542:0.0,4326632:0.0,New.ReferenceOTU94:0.0,122028:0.0,4364593:0.0,4330692:0.0):0.00014,((328838:0.01021,New.ReferenceOTU11090:0.01026)0.973:0.00014,New.ReferenceOTU6009:0.00504)0.959:0.00014)0.000:0.00014,((4426379:0.01027,(New.ReferenceOTU7701:0.00508,(4414090:0.00014,4306551:0.00520)0.230:0.00014)0.843:0.00506)0.405:0.00014,213742:0.00506)0.928:0.00016)0.922:0.00015,(((((735356:0.00506,(987760:0.00014,588563:0.00505)0.256:0.00014)0.773:0.00512,(4427310:0.00014,(727186:0.01019,(((New.ReferenceOTU4408:0.02166,((New.ReferenceOTU10197:0.00532,((1982594:0.0,770205:0.0):0.00015,251172:0.00508)0.864:0.01007)0.896:0.01045,New.ReferenceOTU1406:0.00522)0.772:0.00564)0.755:0.00447,New.ReferenceOTU1649:0.01022)0.858:0.00015,New.ReferenceOTU15823:0.00014)0.927:0.00016)0.933:0.01020)0.902:0.01029)0.886:0.01030,(3141120:0.01032,28284:0.00014)0.873:0.00508)0.701:0.00014,(4482434:0.00499,(4318294:0.01024,904675:0.00514)0.563:0.01033)1.000:0.00015)0.953:0.01015,((((4358795:0.00510,(588251:0.0,606471:0.0):0.00514)0.896:0.01037,((((104479:0.0,4392684:0.0,818667:0.0):0.00016,4343401:0.00014)0.876:0.00014,(((((((186153:0.0,4378592:0.0):0.00014,3424623:0.00505)0.436:0.00014,(4431461:0.00016,2150330:0.01017)0.873:0.00508)0.862:0.00511,585648:0.02594)0.878:0.00015,(4351540:0.0,4437976:0.0):0.00014)0.849:0.00015,((((4333380:0.0,4475292:0.0,4377968:0.0,4408610:0.0):0.00015,New.ReferenceOTU26517:0.00512)0.841:0.00506,(4426381:0.0,542278:0.0):0.00015)0.266:0.00014,650063:0.01564)0.933:0.01024)0.851:0.00505,(4343288:0.00504,4404839:0.00014)0.460:0.00014)0.872:0.00506)0.883:0.00512,(4352594:0.00015,(586757:0.01020,4192023:0.01021)0.949:0.00015)0.783:0.00014)0.268:0.00508)0.351:0.00014,671213:0.00014)0.866:0.00506,((New.ReferenceOTU14601:0.02603,4126876:0.00506)0.658:0.00014,((4303428:0.0,5683:0.0):0.00014,(New.ReferenceOTU8604:0.01542,New.ReferenceOTU2063:0.01013)0.955:0.00011)0.997:0.00016)0.963:0.00015)0.864:0.00511)1.000:0.00015)0.934:0.00014,(((4381005:0.01544,966663:0.00014)0.848:0.00509,4448997:0.00015)0.715:0.00515,(((238554:0.02105,(New.ReferenceOTU25671:0.01540,763816:0.00014)0.874:0.00016)0.881:0.01047,4476430:0.00522)0.764:0.00472,4456340:0.01606)0.749:0.00537)0.913:0.01021)0.864:0.01025,((1129965:0.0,592272:0.0,4467935:0.0,New.ReferenceOTU51:0.0,4451039:0.0,698192:0.0):0.00014,(New.ReferenceOTU1183:0.00532,New.ReferenceOTU1640:0.00491)0.951:0.01579)0.789:0.00510)0.866:0.01011,(262526:0.0,New.ReferenceOTU25752:0.0):0.01577)0.921:0.01573,(New.ReferenceOTU36170:0.00506,(New.ReferenceOTU18651:0.01555,165140:0.01035)0.833:0.00016)0.872:0.00016)0.846:0.01028,(((3726189:0.0,4361193:0.0,4413178:0.0,New.ReferenceOTU9963:0.0,4409037:0.0,809152:0.0,4465970:0.0):0.00014,((4356486:0.00505,((2731070:0.0,5807:0.0):0.00014,(New.ReferenceOTU8525:0.01017,3091432:0.00506)0.878:0.00014)0.700:0.00014)0.856:0.00512,4458714:0.01020)0.856:0.00016)0.884:0.00014,((672222:0.00519,(New.ReferenceOTU25737:0.01072,187724:0.02689)0.780:0.00476)0.792:0.00506,(((253636:0.0,265891:0.0):0.00014,(1106953:0.00506,4482278:0.00504)0.882:0.00014)0.736:0.00014,(New.ReferenceOTU2620:0.00506,New.ReferenceOTU22535:0.02077)0.863:0.00016)0.800:0.00015)0.950:0.01018)0.795:0.00501)0.931:0.01565)0.767:0.00523,((4418002:0.00014,272493:0.01550)0.845:0.00511,(1111373:0.01019,4394945:0.00014)0.407:0.00016)0.899:0.01030)0.784:0.00486,(744041:0.02610,(1057720:0.00504,762487:0.00014)0.454:0.00016)0.768:0.00523)0.897:0.01736)0.666:0.00456,((4278428:0.00014,New.ReferenceOTU19350:0.00505)0.855:0.00511,(164190:0.00504,(4467002:0.0,4361039:0.0,814282:0.0,4391560:0.0,4376717:0.0):0.00014)0.856:0.00014)0.967:0.02339)0.768:0.00706,(((3385518:0.01446,New.ReferenceOTU183:0.00809)0.780:0.00850,(((New.ReferenceOTU5294:0.02096,((New.ReferenceOTU11842:0.00016,(New.ReferenceOTU9474:0.00015,New.ReferenceOTU8145:0.01541)0.854:0.00506)0.855:0.00512,New.ReferenceOTU55:0.00014)0.781:0.00510)0.922:0.01558,(((New.ReferenceOTU7320:0.03176,(((((((New.ReferenceOTU6779:0.01547,(New.ReferenceOTU33147:0.01621,New.ReferenceOTU5084:0.01087)0.750:0.00453)0.744:0.00014,New.CleanUp.ReferenceOTU3568:0.00016)0.861:0.00505,(((New.ReferenceOTU9044:0.0,New.ReferenceOTU16054:0.0):0.00014,(New.ReferenceOTU31345:0.01535,New.ReferenceOTU6889:0.00507)0.645:0.00014)0.679:0.00013,New.ReferenceOTU32909:0.01022)0.840:0.00507)0.635:0.00016,(New.ReferenceOTU10:0.0,New.ReferenceOTU2176:0.0,New.ReferenceOTU32860:0.0):0.00014)0.826:0.00015,((New.ReferenceOTU7191:0.00014,(New.ReferenceOTU6610:0.02092,New.ReferenceOTU7033:0.01546)0.926:0.00014)0.909:0.00505,(New.ReferenceOTU37393:0.01013,((((((New.ReferenceOTU36971:0.0,New.ReferenceOTU32699:0.0,New.ReferenceOTU7149:0.0):0.00014,(New.ReferenceOTU31627:0.01020,New.ReferenceOTU20989:0.00506)0.897:0.00014)0.000:0.00014,(New.ReferenceOTU6525:0.03105,New.ReferenceOTU17314:0.00506)0.915:0.00012)0.302:0.00014,(New.ReferenceOTU31713:0.01007,New.ReferenceOTU31418:0.03139)0.916:0.00015)0.884:0.00014,New.ReferenceOTU6516:0.00507)0.911:0.00503,(New.ReferenceOTU37423:0.01540,New.ReferenceOTU33209:0.01030)0.696:0.00514)1.000:0.00013)0.799:0.00014)0.742:0.00016)0.943:0.00015,((New.CleanUp.ReferenceOTU4546:0.01026,New.ReferenceOTU6514:0.01026)0.781:0.00507,New.ReferenceOTU5761:0.01539)0.605:0.00016)0.898:0.00014,(New.ReferenceOTU33514:0.00510,New.ReferenceOTU5438:0.00506)0.786:0.00511)0.862:0.00507)0.877:0.00015,New.ReferenceOTU33305:0.00016)0.783:0.00497,New.ReferenceOTU6734:0.02678)0.865:0.00015)0.920:0.01575,((669611:0.0,New.ReferenceOTU14372:0.0):0.00015,(New.ReferenceOTU37978:0.02089,New.ReferenceOTU1435:0.00014)0.217:0.00511)0.938:0.01557)0.765:0.00502)0.787:0.00505,((New.ReferenceOTU1898:0.00512,((4304357:0.0,4479884:0.0):0.00016,(New.ReferenceOTU6058:0.00014,New.ReferenceOTU8320:0.00504)0.851:0.00512)0.777:0.00509)0.853:0.01004,(((((New.ReferenceOTU6700:0.01451,110755:0.08792)0.902:0.02336,(New.ReferenceOTU4255:0.01628,(New.ReferenceOTU1425:0.01647,((574028:0.0,New.ReferenceOTU18115:0.0):0.01502,New.ReferenceOTU4596:0.02182)0.809:0.01048)0.999:0.06752)0.897:0.02297)0.147:0.00014,(New.ReferenceOTU125:0.01333,(254612:0.01247,1128466:0.03004)0.830:0.01046)0.864:0.01143)0.799:0.01113,((((4597:0.0,New.ReferenceOTU26043:0.0):0.00014,(New.ReferenceOTU30865:0.01543,(((4382818:0.00506,(New.ReferenceOTU33523:0.01018,(New.ReferenceOTU107:0.00015,New.ReferenceOTU21:0.00505)0.106:0.00505)0.796:0.00014)0.890:0.00015,(120521:0.0,4388955:0.0,New.ReferenceOTU46:0.0,New.ReferenceOTU60:0.0):0.00014)0.906:0.00014,((New.ReferenceOTU29301:0.01034,New.ReferenceOTU25613:0.01036)0.769:0.00512,(4353791:0.00591,((New.ReferenceOTU32855:0.00015,(New.ReferenceOTU6481:0.01030,New.ReferenceOTU32966:0.02074)0.166:0.00016)0.969:0.01552,((New.ReferenceOTU37614:0.00506,New.ReferenceOTU33587:0.01021)0.892:0.00014,(New.ReferenceOTU28:0.00512,(New.ReferenceOTU6642:0.02093,(New.ReferenceOTU5269:0.00014,((551365:0.0,829725:0.0,New.ReferenceOTU32763:0.0):0.00015,New.ReferenceOTU32912:0.01033)0.439:0.00505)0.956:0.02094)0.839:0.01012)1.000:0.00015)0.967:0.00014)0.925:0.01348)0.869:0.00614)0.807:0.00507)0.293:0.00014)0.845:0.00510)0.862:0.01263,New.ReferenceOTU18217:0.00806)0.904:0.02182,New.ReferenceOTU15321:0.01264)0.388:0.01773)0.873:0.01634,((New.ReferenceOTU30779:0.01571,((New.ReferenceOTU2370:0.00505,New.ReferenceOTU2458:0.02644)0.941:0.00016,(New.ReferenceOTU6133:0.00506,(146974:0.00014,((((1129751:0.0,806885:0.0,736302:0.0):0.00010,New.ReferenceOTU3817:0.01020)0.841:0.00508,(1108984:0.00016,New.ReferenceOTU2235:0.00512)0.146:0.00014)0.499:0.00506,(313798:0.00338,4337397:0.00337)0.917:0.00337)0.891:0.00014)0.889:0.00016)0.876:0.01020)0.892:0.02105)0.938:0.02087,((((((589488:0.00289,(4473154:0.01022,(1127356:0.00014,(4316145:0.00512,New.ReferenceOTU11122:0.00509)0.753:0.00016)0.951:0.00014)0.930:0.00958)0.789:0.00282,(((4362775:0.00015,(318155:0.01030,New.ReferenceOTU24477:0.00512)0.807:0.00504)0.913:0.00016,((((831809:0.0,4435098:0.0):0.00014,(171619:0.01022,41463:0.01015)0.927:0.00014)0.912:0.00015,(((131389:0.00014,4310475:0.00014)0.854:0.00512,New.ReferenceOTU7516:0.01025)0.679:0.00014,260794:0.00014)0.929:0.00505)0.609:0.00014,New.ReferenceOTU12413:0.01030)0.911:0.01020)0.912:0.01562,(New.ReferenceOTU22260:0.00517,(633420:0.00014,(698955:0.00014,(151316:0.01537,4403486:0.01013)0.298:0.00016)0.975:0.01553)0.807:0.00505)0.750:0.00516)0.815:0.01031)1.000:0.00014,(((New.ReferenceOTU6736:0.00016,((New.ReferenceOTU4147:0.01036,(244568:0.00014,New.ReferenceOTU9755:0.01019)0.800:0.00505)0.905:0.00355,New.ReferenceOTU23360:0.00332)0.914:0.00332)0.855:0.00506,((4366199:0.00512,(4316146:0.00506,4374001:0.00014)0.832:0.00014)0.855:0.01025,(1125587:0.02133,4449185:0.00508)0.844:0.01044)0.662:0.00014)0.463:0.00015,(4379396:0.00506,New.ReferenceOTU8362:0.00522)0.914:0.01052)0.754:0.00508)0.850:0.00507,(New.ReferenceOTU35239:0.00286,(New.ReferenceOTU14456:0.00014,4396978:0.01547)0.918:0.00952)0.763:0.00286)0.874:0.00015,(((((New.ReferenceOTU4097:0.00012,(4021888:0.01023,((156154:0.0,544302:0.0,New.ReferenceOTU3684:0.0):0.00014,236676:0.01023)0.015:0.00015)0.850:0.00510)0.982:0.02650,820581:0.00515)0.741:0.00539,((New.ReferenceOTU23382:0.00522,(New.ReferenceOTU144:0.03730,(New.ReferenceOTU31228:0.01559,(New.ReferenceOTU18949:0.00016,New.ReferenceOTU29229:0.00506)0.714:0.00016)0.912:0.02060)0.880:0.00014)0.946:0.02466,(New.ReferenceOTU17736:0.03972,(5504:0.02024,(New.ReferenceOTU4213:0.00016,(5468:0.00015,668009:0.00511)0.991:0.02601)0.745:0.00665)0.939:0.03106)0.779:0.01641)0.868:0.01223)0.792:0.00550,3336996:0.01626)0.756:0.00436,(2217830:0.00014,New.ReferenceOTU11253:0.01033)0.564:0.00505)0.778:0.00014)0.882:0.00014,4385354:0.00506)0.789:0.00509)0.871:0.00015)0.952:0.02122)0.909:0.01621)0.748:0.00519)0.849:0.01022,New.ReferenceOTU32734:0.02137)0.871:0.01389,((New.ReferenceOTU18:0.00014,New.ReferenceOTU33003:0.00512)0.889:0.01022,((((((((1115495:0.01044,New.ReferenceOTU23821:0.01022)0.872:0.01048,(((((((((New.ReferenceOTU20547:0.01535,(277135:0.00512,(3886269:0.00505,651125:0.00014)1.000:0.00014)0.924:0.01538)0.911:0.00016,((New.ReferenceOTU7894:0.02675,((578154:0.00506,New.ReferenceOTU9563:0.00506)0.290:0.00014,New.ReferenceOTU120:0.01022)0.784:0.00556)0.756:0.00465,New.ReferenceOTU7929:0.00512)0.809:0.00522)0.763:0.00511,New.ReferenceOTU30870:0.02098)0.775:0.00509,New.ReferenceOTU26207:0.01028)0.208:0.00014,New.ReferenceOTU22615:0.00511)0.930:0.01023,((((New.ReferenceOTU188:0.00014,((559871:0.00014,(New.ReferenceOTU174:0.00015,New.ReferenceOTU20259:0.01033)0.923:0.01020)0.804:0.00518,New.ReferenceOTU30313:0.00516)0.776:0.00506)0.274:0.00514,(New.ReferenceOTU31678:0.01435,(757981:0.02094,(247141:0.00014,(837201:0.01570,(New.ReferenceOTU7853:0.00014,New.ReferenceOTU7244:0.01018)0.078:0.00014)0.910:0.01018)0.867:0.00014)0.745:0.00798)0.868:0.01416)0.148:0.00514,New.ReferenceOTU36876:0.00014)0.919:0.01020,(New.ReferenceOTU6212:0.00016,((562219:0.01623,(257889:0.00014,(558898:0.00494,New.ReferenceOTU31433:0.00530)0.961:0.01585)0.938:0.01627)0.829:0.00992,(New.ReferenceOTU6919:0.00515,(((New.ReferenceOTU36643:0.01040,(New.ReferenceOTU6904:0.01020,(537028:0.00014,New.ReferenceOTU36945:0.00506)0.447:0.00014)0.771:0.00507)0.823:0.01033,((New.ReferenceOTU6756:0.02118,New.ReferenceOTU6611:0.01042)0.769:0.00495,(37234:0.00014,825053:0.00506)0.852:0.00507)0.938:0.00016)0.543:0.01021,((593680:0.0,New.ReferenceOTU11:0.0,New.ReferenceOTU5236:0.0):0.00014,(New.ReferenceOTU33332:0.01544,273446:0.00512)0.797:0.00015)0.771:0.00506)0.788:0.00523)0.801:0.00499)0.997:0.00014)0.909:0.00014)0.449:0.00506)0.285:0.00014,((New.ReferenceOTU23612:0.01010,New.ReferenceOTU23682:0.02138)0.787:0.01050,(((New.ReferenceOTU2385:0.00015,(701670:0.01592,New.ReferenceOTU6548:0.02126)0.851:0.01018)0.934:0.01022,New.ReferenceOTU6723:0.00015)0.781:0.00763,(New.ReferenceOTU1362:0.01306,(New.ReferenceOTU23571:0.00014,New.ReferenceOTU3957:0.02609)0.890:0.01293)0.214:0.00502)0.814:0.00767)0.866:0.00014)0.806:0.00509,(New.ReferenceOTU23255:0.02644,(((((1116497:0.0,4423338:0.0,60160:0.0,151653:0.0,4423340:0.0):0.00014,New.ReferenceOTU7374:0.01532)0.812:0.00508,((642833:0.0,New.ReferenceOTU8892:0.0):0.00016,(4392442:0.00016,(New.ReferenceOTU7316:0.00509,1118195:0.00508)0.785:0.00507)0.844:0.00512)0.785:0.00507)0.797:0.00509,(((((New.ReferenceOTU20685:0.01021,(631781:0.00504,((New.ReferenceOTU30724:0.00514,New.ReferenceOTU6069:0.00501)0.956:0.02086,(569555:0.01045,(588806:0.00521,New.ReferenceOTU33313:0.00016)0.782:0.00525)0.800:0.00496)0.773:0.00014)0.473:0.00015)0.866:0.00505,(((((New.ReferenceOTU18967:0.02651,New.ReferenceOTU8019:0.00512)0.804:0.01028,((New.ReferenceOTU6842:0.0,New.ReferenceOTU1303:0.0):0.00014,((4417559:0.00510,693333:0.00512)0.804:0.00512,(New.ReferenceOTU9375:0.00015,((New.ReferenceOTU14238:0.00506,(New.ReferenceOTU1886:0.0,New.ReferenceOTU235:0.0):0.00014)0.779:0.00517,(New.ReferenceOTU19889:0.02098,New.ReferenceOTU19099:0.00014)0.009:0.00516)0.796:0.00510)0.938:0.01027)0.823:0.00014)1.000:0.00016)0.852:0.00508,(277041:0.00016,New.ReferenceOTU23868:0.01033)0.548:0.00505)0.791:0.00014,60184:0.00014)0.863:0.00016,273866:0.00504)0.864:0.00505)0.897:0.00015,((1136019:0.00498,(New.ReferenceOTU4771:0.00519,(New.ReferenceOTU4159:0.01016,((((((New.ReferenceOTU15946:0.01493,(New.ReferenceOTU16028:0.02059,139738:0.02090)0.765:0.00301)0.746:0.00255,New.ReferenceOTU4115:0.00511)0.823:0.00264,New.ReferenceOTU27816:0.03122)0.808:0.00254,(New.ReferenceOTU4056:0.00509,((New.ReferenceOTU15900:0.01022,(New.ReferenceOTU8958:0.01019,New.ReferenceOTU4191:0.03736)0.943:0.00015)0.748:0.00510,((New.ReferenceOTU16051:0.01023,New.ReferenceOTU15949:0.01542)0.771:0.00500,(((27926:0.0,4403281:0.0,New.ReferenceOTU515:0.0,New.ReferenceOTU15694:0.0):0.00014,4409038:0.00014)0.595:0.00014,(((New.ReferenceOTU6565:0.01033,((245677:0.0,4375109:0.0):0.00014,New.ReferenceOTU32858:0.00504)0.840:0.00014)0.907:0.00505,(4375110:0.00511,New.ReferenceOTU15796:0.01016)0.073:0.00015)0.870:0.00506,New.ReferenceOTU3638:0.01539)0.634:0.00015)0.924:0.00016)1.000:0.00016)0.845:0.00509)0.385:0.00016)0.173:0.00015,New.ReferenceOTU15886:0.00505)0.866:0.00507,New.ReferenceOTU4399:0.01028)0.910:0.00016)0.691:0.01026)0.700:0.01565)1.000:0.00016,((New.ReferenceOTU23351:0.01548,(New.ReferenceOTU100:0.00014,New.ReferenceOTU32804:0.00520)0.294:0.00014)0.872:0.00507,((((New.ReferenceOTU35160:0.00504,((4348883:0.00014,((((273619:0.0,New.ReferenceOTU22680:0.0):0.00014,(New.ReferenceOTU7175:0.00495,(New.ReferenceOTU1158:0.01040,New.ReferenceOTU11468:0.01555)0.338:0.01030)1.000:0.00015)0.850:0.00512,((338473:0.0,New.ReferenceOTU38211:0.0):0.00505,(New.ReferenceOTU4973:0.00014,(New.ReferenceOTU34063:0.00506,New.ReferenceOTU13682:0.00505)0.874:0.00014)0.909:0.00015)0.301:0.00016)0.426:0.00506,547119:0.00512)0.923:0.00014)0.897:0.00015,New.ReferenceOTU18979:0.00505)0.860:0.00505)0.160:0.00014,3582703:0.00504)0.752:0.00015,((New.ReferenceOTU190:0.0,New.ReferenceOTU6651:0.0,553843:0.0,New.ReferenceOTU6629:0.0):0.00014,((New.ReferenceOTU25683:0.00014,4326669:0.02094)0.830:0.00506,((4409442:0.00511,4469658:0.00014)0.386:0.00506,(New.ReferenceOTU32593:0.02072,((((149655:0.00016,((97923:0.0,831594:0.0):0.00015,(New.ReferenceOTU14187:0.00507,New.ReferenceOTU6484:0.01028)0.795:0.00511)0.854:0.00512)0.888:0.00508,(New.ReferenceOTU21480:0.02635,New.ReferenceOTU2004:0.00014)0.197:0.00507)0.876:0.00016,(New.ReferenceOTU33203:0.0,New.ReferenceOTU21008:0.0):0.00014)0.817:0.00014,(New.ReferenceOTU19903:0.00014,New.ReferenceOTU11361:0.01552)0.839:0.00506)0.784:0.00016)0.859:0.00511)0.927:0.00014)0.908:0.00014)0.993:0.00015)0.776:0.00016,((New.ReferenceOTU31236:0.00015,(((New.ReferenceOTU4963:0.00014,(New.ReferenceOTU21931:0.00505,(606648:0.00014,New.ReferenceOTU12232:0.00507)0.947:0.01557)0.937:0.00014)0.901:0.00014,(243903:0.00517,New.ReferenceOTU1761:0.00508)0.794:0.00514)0.157:0.00506,((New.ReferenceOTU1099:0.00504,((New.ReferenceOTU35601:0.01418,((New.ReferenceOTU14703:0.0,New.ReferenceOTU3:0.0):0.01175,New.ReferenceOTU5963:0.02549)0.914:0.01623)0.286:0.01189,((New.ReferenceOTU6541:0.01392,(254391:0.01339,(New.ReferenceOTU8414:0.01511,(4374060:0.00015,(146400:0.00506,4429516:0.00014)0.868:0.00508)0.755:0.00570)0.427:0.01194)0.239:0.00603)0.791:0.00670,(((((240827:0.0,New.ReferenceOTU36:0.0,New.ReferenceOTU9559:0.0):0.00014,New.ReferenceOTU133:0.00504)0.895:0.00015,New.ReferenceOTU23855:0.03160)0.351:0.00510,(New.ReferenceOTU30414:0.03230,(New.ReferenceOTU2000:0.01038,804431:0.00503)0.882:0.01056)0.769:0.00504)0.775:0.00505,(((New.ReferenceOTU1361:0.01526,New.ReferenceOTU16993:0.01538)0.894:0.00015,((New.ReferenceOTU1419:0.01018,(New.ReferenceOTU15800:0.00505,New.ReferenceOTU4203:0.00506)0.352:0.00014)0.866:0.00511,(706629:0.00014,((((1083150:0.0,2874209:0.0,314210:0.0,New.ReferenceOTU37070:0.0,New.ReferenceOTU11892:0.0):0.00014,((New.ReferenceOTU16034:0.0,New.ReferenceOTU15372:0.0):0.00507,New.ReferenceOTU4064:0.02051)0.918:0.00014)0.822:0.00014,(((New.ReferenceOTU9:0.00014,New.ReferenceOTU36128:0.00504)0.634:0.00014,New.ReferenceOTU9663:0.01018)0.868:0.00511,New.ReferenceOTU35203:0.02060)0.740:0.00016)0.852:0.00508,1730641:0.03227)0.428:0.00014)0.917:0.00506)0.891:0.00014)0.627:0.00015,New.ReferenceOTU3928:0.01014)0.840:0.00505)0.303:0.00016)0.885:0.01011)0.934:0.00014)0.903:0.00506,((((New.ReferenceOTU36122:0.01662,(4388411:0.02968,New.ReferenceOTU13995:0.04683)0.895:0.01956)0.784:0.01049,(1700894:0.00014,(New.ReferenceOTU24582:0.01033,New.ReferenceOTU12745:0.01020)0.734:0.00015)0.737:0.00016)0.872:0.00508,((((1868882:0.0,4369519:0.0):0.00478,(((New.ReferenceOTU5985:0.01621,((244564:0.0,253387:0.0):0.00505,571072:0.00015)0.982:0.03275)0.084:0.00454,New.ReferenceOTU9063:0.01029)0.902:0.00015,(583714:0.0,New.ReferenceOTU58:0.0):0.00014)0.940:0.01591)0.943:0.02033,(New.ReferenceOTU33049:0.01050,((New.ReferenceOTU33593:0.00014,(((New.ReferenceOTU30810:0.00014,New.ReferenceOTU8421:0.02097)0.398:0.00507,New.ReferenceOTU32834:0.00512)0.330:0.00015,New.ReferenceOTU6471:0.00014)0.856:0.00506)0.759:0.00513,New.ReferenceOTU30898:0.01567)0.770:0.00487)0.890:0.01433)0.770:0.00770,(3947435:0.03248,(((((4324111:0.00014,(New.ReferenceOTU21514:0.01031,New.ReferenceOTU2345:0.00014)0.835:0.00506)0.223:0.00505,((368563:0.0,New.ReferenceOTU24577:0.0):0.00014,New.ReferenceOTU3699:0.00506)0.975:0.00016)0.827:0.00505,((New.ReferenceOTU36550:0.00504,New.ReferenceOTU23276:0.00506)0.848:0.00015,(((((1123043:0.00511,New.ReferenceOTU6899:0.01026)0.785:0.00506,(((569516:0.01546,(1143226:0.02709,(New.ReferenceOTU8184:0.00014,((261352:0.0,4423336:0.0):0.00014,((274920:0.00014,New.ReferenceOTU2116:0.01033)0.856:0.00506,(4324744:0.00505,95741:0.00014)0.318:0.00014)0.871:0.00506)0.857:0.00507)0.784:0.00497)0.135:0.01034)1.000:0.00015,New.ReferenceOTU26629:0.00014)0.898:0.00016,(557512:0.00506,(114811:0.01017,(926312:0.00507,New.ReferenceOTU2538:0.00016)0.845:0.00512)0.280:0.00016)0.861:0.00509)0.796:0.00507)0.789:0.00510,((239900:0.0,New.ReferenceOTU122:0.0):0.00508,(New.ReferenceOTU31457:0.01043,New.ReferenceOTU31629:0.00499)0.763:0.00523)0.643:0.00014)0.771:0.00506,((New.ReferenceOTU113:0.01020,(New.ReferenceOTU148:0.0,New.ReferenceOTU31458:0.0):0.00016)0.843:0.00507,(New.ReferenceOTU12410:0.01542,(New.ReferenceOTU37398:0.00014,New.ReferenceOTU4006:0.00506)0.853:0.00510)0.365:0.00015)0.908:0.01029)0.896:0.01029,New.ReferenceOTU14891:0.01033)0.741:0.00016)0.555:0.00015)0.885:0.00504,(((((New.ReferenceOTU6135:0.01553,(4367788:0.00014,(317449:0.00014,New.ReferenceOTU4863:0.02089)0.855:0.00505)0.505:0.00014)0.771:0.00507,New.ReferenceOTU9703:0.02104)0.199:0.00513,((225473:0.00504,557722:0.00014)0.993:0.03167,(New.ReferenceOTU9039:0.04355,New.ReferenceOTU9165:0.00015)0.785:0.01003)0.904:0.00014)0.885:0.00015,(((New.ReferenceOTU4028:0.00515,(3689769:0.00016,New.ReferenceOTU35715:0.01543)0.820:0.00506)0.806:0.00516,New.ReferenceOTU7324:0.00504)0.139:0.00016,4340873:0.01543)0.842:0.00506)0.877:0.00507,(New.ReferenceOTU9632:0.01044,(1147729:0.04343,(((4479542:0.0,812630:0.0):0.00016,705538:0.01029)0.988:0.06753,(((((New.ReferenceOTU37446:0.01543,(New.ReferenceOTU27388:0.00507,((New.ReferenceOTU21377:0.00016,(New.ReferenceOTU19184:0.01020,New.ReferenceOTU21450:0.02091)0.970:0.00014)1.000:0.00014,((((((268134:0.0,4384238:0.0):0.01351,New.ReferenceOTU26316:0.00190)0.997:0.05832,2188464:0.01149)0.780:0.00998,549259:0.00015)0.856:0.01018,((New.ReferenceOTU19171:0.00014,((New.ReferenceOTU23578:0.02254,4448703:0.01477)0.269:0.01032,(((2706575:0.00016,New.ReferenceOTU37925:0.01035)0.872:0.00505,(New.ReferenceOTU10306:0.01022,New.ReferenceOTU36042:0.00504)0.891:0.00014)0.300:0.00505,((4367294:0.0,New.ReferenceOTU9735:0.0):0.00016,(New.ReferenceOTU21788:0.00510,((New.ReferenceOTU35463:0.01531,New.ReferenceOTU7148:0.00014)0.892:0.01025,(New.ReferenceOTU2312:0.00505,(New.ReferenceOTU5727:0.00504,(New.ReferenceOTU19505:0.00505,New.ReferenceOTU30871:0.02588)0.835:0.00014)0.737:0.00012)0.885:0.01027)0.803:0.00519)0.787:0.00506)0.210:0.00016)0.672:0.00517)0.639:0.00500)1.000:0.00014,((272414:0.01017,(1117598:0.00506,New.ReferenceOTU17711:0.01018)0.017:0.00015)0.145:0.00014,New.ReferenceOTU7952:0.01032)0.867:0.00506)0.939:0.01018)0.384:0.00016,(833553:0.00510,New.ReferenceOTU10986:0.01025)0.918:0.01021)0.998:0.04285)0.815:0.00508)0.400:0.00014)0.838:0.00511,4447927:0.00015)0.854:0.00507,New.ReferenceOTU19280:0.01541)0.252:0.00014,(1125227:0.01564,New.ReferenceOTU6816:0.00014)0.846:0.00505)1.000:0.00016,(New.ReferenceOTU33561:0.01615,(New.ReferenceOTU18762:0.00015,510511:0.01537)0.760:0.00454)0.936:0.01077)0.973:0.06880)0.873:0.02632)0.746:0.00606)0.856:0.01033)0.435:0.00016)0.801:0.00509,(265805:0.00505,New.ReferenceOTU5952:0.01038)0.761:0.00515)0.774:0.00513)0.781:0.00513)0.887:0.01024)0.396:0.00016,((New.ReferenceOTU11233:0.00476,New.ReferenceOTU31660:0.02121)0.961:0.02121,New.ReferenceOTU9160:0.00014)0.855:0.00505)0.203:0.00016)0.856:0.00506)0.953:0.00012)0.868:0.00505,((((256400:0.01026,(New.ReferenceOTU9323:0.01552,(4476137:0.00014,New.ReferenceOTU6727:0.00014)0.830:0.00014)0.274:0.00511)0.744:0.00016,152292:0.00504)0.878:0.00015,((((4476426:0.0,New.ReferenceOTU2617:0.0):0.00014,(5839:0.00506,4433671:0.02064)0.653:0.00014)0.897:0.00016,(4461104:0.00014,New.ReferenceOTU19564:0.01019)0.314:0.00505)0.862:0.00507,((New.ReferenceOTU19965:0.01031,(2582027:0.00507,(250481:0.00511,New.ReferenceOTU20568:0.01021)0.092:0.00016)0.858:0.00506)0.404:0.00014,(New.ReferenceOTU34304:0.0,New.ReferenceOTU35697:0.0):0.00015)0.839:0.00506)0.899:0.00015)0.000:0.00015,818747:0.00014)0.947:0.00015)0.856:0.00505)0.150:0.00014)0.863:0.00505)0.879:0.00015)0.918:0.00015,(New.ReferenceOTU1641:0.00509,(New.ReferenceOTU23583:0.01014,New.ReferenceOTU5514:0.01054)0.910:0.00015)0.827:0.00509)0.765:0.00504,New.ReferenceOTU6701:0.01039)0.891:0.01038)0.674:0.00014,305536:0.00506)0.024:0.00016)0.798:0.00507)0.789:0.00510,(New.ReferenceOTU6912:0.01577,(2042976:0.00514,4437147:0.01031)0.774:0.00497)0.771:0.00527)0.773:0.00516)0.756:0.00508,(((New.ReferenceOTU31307:0.00507,New.ReferenceOTU34510:0.00015)0.884:0.01029,(162069:0.02114,570378:0.00477)0.790:0.00553)0.741:0.00510,New.ReferenceOTU1310:0.01029)0.785:0.00513)0.796:0.00514,(((New.ReferenceOTU21161:0.00488,New.ReferenceOTU36280:0.01565)0.821:0.00886,(New.ReferenceOTU11254:0.00014,New.ReferenceOTU21805:0.02610)0.827:0.00854)0.862:0.00812,((572538:0.00461,(833073:0.01601,819552:0.02075)0.875:0.01051)0.946:0.01611,(New.ReferenceOTU22605:0.01552,((824245:0.00496,New.ReferenceOTU26052:0.01039)0.973:0.02107,(((New.ReferenceOTU14335:0.00016,New.ReferenceOTU9119:0.01556)0.899:0.01024,New.ReferenceOTU36141:0.01556)0.955:0.00016,(3708318:0.01019,New.ReferenceOTU6606:0.00505)0.889:0.00016)0.931:0.00015)0.451:0.00506)0.108:0.00016)0.924:0.01001)0.753:0.00052)0.918:0.00014,((1148292:0.00506,New.ReferenceOTU8438:0.00016)0.859:0.00507,(((New.ReferenceOTU18382:0.01021,((New.ReferenceOTU20646:0.01042,4272399:0.00498)0.810:0.00524,New.ReferenceOTU20823:0.01021)0.079:0.00015)0.831:0.00506,New.ReferenceOTU6010:0.00016)0.441:0.00016,(((((New.ReferenceOTU5843:0.00512,((543882:0.00514,New.ReferenceOTU23468:0.01028)0.780:0.00287,(((New.ReferenceOTU31857:0.00506,((264451:0.0,583912:0.0):0.00014,270370:0.01565)0.231:0.00505)0.847:0.00015,((((New.ReferenceOTU24969:0.01033,(((New.ReferenceOTU11402:0.01536,(New.ReferenceOTU11851:0.01027,(New.ReferenceOTU14735:0.0,New.ReferenceOTU14146:0.0):0.00014)0.285:0.00015)0.844:0.00510,New.ReferenceOTU18154:0.02064)0.753:0.00014,New.ReferenceOTU443:0.00014)0.832:0.00506)0.675:0.00015,(1138565:0.0,New.ReferenceOTU191:0.0):0.00016)0.902:0.00016,New.ReferenceOTU11234:0.00508)0.849:0.00506,New.ReferenceOTU36065:0.00014)0.841:0.00504)0.998:0.00015,(New.ReferenceOTU12062:0.01044,New.ReferenceOTU33795:0.00501)0.445:0.00525)0.769:0.00278)0.884:0.00957)1.000:0.00016,((New.ReferenceOTU211:0.00015,(4310951:0.00514,New.ReferenceOTU21719:0.01580)0.783:0.00509)0.772:0.00506,(((1110458:0.0,279075:0.0,4347130:0.0):0.00014,New.ReferenceOTU23283:0.00505)0.436:0.00015,((340730:0.0,4434772:0.0):0.00016,(New.ReferenceOTU11382:0.02096,New.ReferenceOTU22156:0.00014)0.449:0.00506)0.865:0.00512)0.856:0.00506)0.870:0.00016)0.462:0.00014,(New.ReferenceOTU35390:0.00956,(294380:0.01035,New.ReferenceOTU36279:0.00016)0.778:0.00285)0.778:0.00285)0.915:0.00506,(576589:0.00014,(New.ReferenceOTU20343:0.01018,265780:0.00014)0.859:0.00505)0.074:0.00015)0.868:0.00512,New.ReferenceOTU6011:0.00016)0.263:0.00508)0.918:0.01033)0.823:0.00015)0.769:0.00265,((((((211365:0.00506,((((((4446086:0.00016,((3223711:0.0,565274:0.0):0.00014,New.ReferenceOTU7510:0.01019)0.077:0.00506)0.833:0.00506,New.ReferenceOTU23349:0.00505)0.869:0.00015,(310534:0.00014,(New.ReferenceOTU30550:0.00504,(668527:0.00015,1591288:0.02614)0.844:0.00506)0.898:0.00014)0.961:0.00014)0.910:0.00015,(New.ReferenceOTU18260:0.02130,(New.ReferenceOTU27798:0.02082,New.ReferenceOTU8979:0.00014)0.775:0.01060)0.748:0.00484)0.809:0.00512,(New.ReferenceOTU27486:0.01560,(((New.ReferenceOTU59:0.0,New.ReferenceOTU17:0.0):0.00014,New.ReferenceOTU3588:0.01022)0.059:0.00014,New.ReferenceOTU26181:0.02072)0.796:0.00512)0.786:0.00505)0.932:0.00015,(325774:0.0,567782:0.0,4371752:0.0,4388766:0.0):0.00014)0.883:0.00014)0.842:0.00506,278270:0.00016)0.072:0.00014,266612:0.01027)0.838:0.00506,((138344:0.0,920745:0.0):0.00014,(((New.ReferenceOTU9128:0.01031,New.ReferenceOTU1452:0.01031)0.769:0.00504,222549:0.01018)0.724:0.00014,4298966:0.00505)0.832:0.00010)0.911:0.00015)0.213:0.00014,(((4375149:0.00505,(4465105:0.00014,2644916:0.00014)0.869:0.00014)0.845:0.00505,New.ReferenceOTU34:0.00505)0.906:0.00016,(810028:0.03863,(4412965:0.00015,829687:0.01017)0.941:0.02200)0.730:0.00410)0.868:0.00508)0.779:0.00508,4421176:0.00510)0.131:0.00282)0.872:0.01330,((((4434561:0.01021,((New.ReferenceOTU2528:0.01571,New.ReferenceOTU767:0.01551)0.758:0.00522,((((240989:0.00016,(New.ReferenceOTU27566:0.02101,((New.ReferenceOTU14198:0.00015,(560146:0.00014,New.ReferenceOTU20534:0.01038)0.858:0.00506)0.777:0.00508,(4352605:0.01029,4345942:0.02092)0.775:0.00509)0.896:0.00016)0.956:0.02610)0.961:0.02626,New.ReferenceOTU1415:0.00015)0.822:0.00513,(New.ReferenceOTU9150:0.01561,(832070:0.01556,(682480:0.00507,(New.ReferenceOTU4437:0.00014,(New.ReferenceOTU17566:0.01018,New.ReferenceOTU11773:0.01565)0.954:0.00012)0.904:0.00015)0.795:0.00513)0.763:0.00505)0.755:0.00515)0.783:0.00486,647710:0.01055)0.884:0.01050)0.781:0.00514)0.916:0.00014,(748746:0.00506,New.ReferenceOTU20295:0.01032)0.913:0.00015)0.529:0.00015,New.ReferenceOTU6869:0.01016)0.931:0.00015,((805558:0.01027,(1813089:0.00015,((513900:0.00015,(New.ReferenceOTU36150:0.00512,3328098:0.01022)0.846:0.00014)0.803:0.00504,(((New.ReferenceOTU35196:0.01018,((((563558:0.00511,(New.ReferenceOTU23788:0.02654,4319933:0.03803)0.900:0.01562)0.886:0.01030,(New.ReferenceOTU18742:0.01630,(569704:0.01641,(4413241:0.00015,New.ReferenceOTU11411:0.01559)0.814:0.00993)0.774:0.00542)0.752:0.00441)0.787:0.00513,(New.ReferenceOTU2309:0.00015,(New.ReferenceOTU9700:0.03190,(New.ReferenceOTU11387:0.00505,New.ReferenceOTU34181:0.00508)0.194:0.00014)0.711:0.00508)0.941:0.01033)0.923:0.00016,(((2631396:0.0,2632957:0.0,832898:0.0):0.00014,4248176:0.00505)0.543:0.00015,(New.ReferenceOTU35884:0.00014,(New.ReferenceOTU35410:0.00509,(New.ReferenceOTU24757:0.01574,684243:0.00016)0.895:0.01035)0.902:0.01035)0.850:0.00512)0.854:0.00509)0.770:0.00508)0.880:0.00014,New.ReferenceOTU36167:0.00504)0.837:0.00508,New.ReferenceOTU98:0.00014)0.792:0.00511)0.841:0.01020)0.822:0.01590)0.877:0.01067,1023551:0.00512)0.904:0.01028)0.878:0.01372)0.681:0.00341,((New.ReferenceOTU54:0.0,New.ReferenceOTU6760:0.0):0.00014,((((New.ReferenceOTU31811:0.00509,(New.ReferenceOTU5190:0.00515,275333:0.00509)0.779:0.00521)0.801:0.00506,((New.ReferenceOTU30869:0.02622,New.ReferenceOTU38297:0.01537)0.419:0.00016,New.ReferenceOTU38103:0.00505)0.779:0.00016)0.828:0.00512,(New.ReferenceOTU4998:0.00504,((250376:0.0,3735929:0.0,278297:0.0):0.00014,(((New.ReferenceOTU6582:0.0,New.ReferenceOTU31838:0.0):0.00014,New.ReferenceOTU30631:0.00505)0.885:0.00505,New.ReferenceOTU33059:0.01528)0.630:0.00014)0.909:0.00015)0.362:0.00016)0.788:0.00507,((240749:0.00016,(New.ReferenceOTU31282:0.00508,New.ReferenceOTU36847:0.00517)0.805:0.00515)0.788:0.00513,((New.ReferenceOTU31210:0.01028,New.ReferenceOTU32891:0.00511)0.745:0.00518,(4411525:0.00015,New.ReferenceOTU5900:0.01021)0.898:0.01035)0.780:0.00517)0.772:0.00516)0.843:0.01028)0.852:0.01024)0.783:0.00514)0.822:0.00556)0.853:0.00711)0.941:0.02048)0.107:0.00508)0.921:0.00014,((900973:0.07384,((New.ReferenceOTU730:0.01024,((((145637:0.0,New.ReferenceOTU9311:0.0):0.00015,New.ReferenceOTU34184:0.01019)0.906:0.00014,New.ReferenceOTU8152:0.01032)0.847:0.00509,New.ReferenceOTU16908:0.02618)0.563:0.00015)0.401:0.00099,(((((New.ReferenceOTU8074:0.00505,(4391995:0.01014,(New.ReferenceOTU19890:0.00337,New.ReferenceOTU19854:0.00336)0.914:0.00337)0.269:0.00015)0.916:0.00015,843469:0.03189)0.833:0.00510,New.ReferenceOTU20918:0.01534)0.640:0.00016,((New.ReferenceOTU518:0.00014,((New.ReferenceOTU369:0.00661,246724:0.01057)0.147:0.00016,New.ReferenceOTU22271:0.00014)0.736:0.00014)0.937:0.00015,(3412285:0.0,784506:0.0):0.00014)0.776:0.00015)0.761:0.00497,New.ReferenceOTU24596:0.01552)0.940:0.02048)0.845:0.01578)0.841:0.01669,(New.ReferenceOTU5943:0.00532,(New.ReferenceOTU17415:0.00544,(New.ReferenceOTU3721:0.0,New.ReferenceOTU416:0.0):0.01552)0.864:0.01082)0.905:0.02024)0.873:0.01148)0.842:0.00504)0.653:0.00016)0.844:0.00504,(New.ReferenceOTU11689:0.0,New.CleanUp.ReferenceOTU7259:0.0):0.01547)0.262:0.00015,((573032:0.02085,(New.ReferenceOTU27224:0.01063,New.CleanUp.ReferenceOTU16802:0.01064)0.785:0.00478)0.803:0.00014,New.ReferenceOTU25120:0.00014)0.921:0.00504)0.387:0.00014)0.813:0.00266,New.ReferenceOTU5737:0.02038)0.814:0.00270)0.191:0.00015,(New.CleanUp.ReferenceOTU12715:0.01022,((New.ReferenceOTU3782:0.01017,New.ReferenceOTU29859:0.01014)0.944:0.00014,((((((New.ReferenceOTU30298:0.01554,(New.ReferenceOTU4619:0.00014,New.ReferenceOTU27693:0.00014)0.832:0.00507)0.905:0.00015,(New.ReferenceOTU35449:0.01012,(263970:0.00507,New.ReferenceOTU4930:0.00507)0.777:0.00505)0.748:0.00014)0.908:0.00016,New.ReferenceOTU998:0.01021)0.925:0.00336,New.ReferenceOTU8431:0.00336)0.925:0.00336,New.ReferenceOTU18302:0.01020)0.904:0.00016,((154352:0.0,279072:0.0,4301762:0.0,New.ReferenceOTU26528:0.0,New.ReferenceOTU29405:0.0,New.ReferenceOTU27699:0.0,New.ReferenceOTU25546:0.0):0.00014,((4413033:0.00014,(549272:0.00014,(((New.ReferenceOTU17146:0.0,New.ReferenceOTU7455:0.0):0.00014,(New.ReferenceOTU24723:0.01019,(New.CleanUp.ReferenceOTU13199:0.00014,New.ReferenceOTU27115:0.00507)0.161:0.00014)0.860:0.00508)0.441:0.00504,(New.ReferenceOTU29540:0.00505,(New.ReferenceOTU27021:0.00014,(New.ReferenceOTU17920:0.00505,89381:0.00504)0.901:0.00014)0.881:0.00014)0.610:0.00016)1.000:0.00483)0.000:0.00012)0.091:0.00010,((4373424:0.0,New.ReferenceOTU23529:0.0):0.00014,559269:0.00504)0.860:0.00507)0.959:0.00014)0.826:0.00015)1.000:0.00014)0.920:0.00016)0.865:0.00506)0.375:0.00016)0.893:0.00508)0.848:0.00508,(((((New.ReferenceOTU38020:0.00505,New.ReferenceOTU20309:0.00014)0.717:0.00014,New.ReferenceOTU18440:0.01015)0.379:0.00504,New.ReferenceOTU19152:0.00505)0.828:0.00014,((523629:0.04932,New.ReferenceOTU20301:0.00014)0.838:0.00506,((((New.ReferenceOTU25673:0.00015,(New.ReferenceOTU21281:0.00506,(New.ReferenceOTU19297:0.00016,New.ReferenceOTU4439:0.00014)0.829:0.00504)0.901:0.00015)0.627:0.00015,(New.CleanUp.ReferenceOTU12727:0.02077,(New.ReferenceOTU26293:0.00014,(((4460884:0.00015,(4301947:0.00014,4389206:0.00508)0.879:0.00512)0.501:0.00505,((271612:0.0,New.ReferenceOTU18282:0.0):0.00521,New.ReferenceOTU32671:0.01043)0.787:0.00501)0.735:0.00014,(4412052:0.0,New.ReferenceOTU80:0.0):0.00506)0.762:0.00014)0.628:0.00016)0.857:0.00505)0.992:0.00014,(New.ReferenceOTU31094:0.00503,(New.ReferenceOTU38381:0.00016,(New.ReferenceOTU31183:0.01020,1019161:0.00015)0.843:0.00511)0.866:0.01035)0.933:0.01565)0.269:0.00511,((((((((New.ReferenceOTU23770:0.01055,(New.ReferenceOTU14290:0.00016,New.ReferenceOTU744:0.01567)0.984:0.02692)0.770:0.00488,((New.ReferenceOTU14351:0.01608,(New.ReferenceOTU2124:0.01062,((New.ReferenceOTU25551:0.01016,(New.ReferenceOTU28750:0.01019,(New.ReferenceOTU1162:0.00510,New.ReferenceOTU26114:0.01029)0.763:0.00507)0.088:0.00015)0.770:0.00504,(((New.ReferenceOTU1802:0.01028,New.ReferenceOTU3849:0.00014)0.921:0.01021,New.ReferenceOTU3311:0.00506)0.826:0.00015,(New.ReferenceOTU23703:0.02137,New.ReferenceOTU6941:0.01595)0.756:0.00479)0.773:0.00518)0.776:0.00480)0.782:0.00531)0.785:0.00511,((New.ReferenceOTU5866:0.03268,New.ReferenceOTU22727:0.02217)0.041:0.00990,(New.ReferenceOTU8018:0.01035,(667148:0.01039,New.ReferenceOTU7247:0.01036)0.766:0.00523)0.761:0.00470)1.000:0.00014)0.848:0.00535)0.134:0.00014,((((New.ReferenceOTU6673:0.02553,New.ReferenceOTU6496:0.00815)0.888:0.01545,(New.ReferenceOTU30743:0.02121,New.ReferenceOTU36562:0.01033)0.968:0.02867)0.730:0.00371,((New.ReferenceOTU12290:0.00014,New.ReferenceOTU11576:0.02069)0.820:0.00507,((New.ReferenceOTU33551:0.00014,New.ReferenceOTU33382:0.01018)0.834:0.00014,(New.ReferenceOTU4086:0.02658,(New.ReferenceOTU17632:0.04907,(533660:0.01015,New.ReferenceOTU8890:0.00016)0.761:0.00544)0.018:0.00524)0.851:0.01078)0.219:0.00507)0.592:0.00016)0.797:0.00505,(242285:0.00015,New.ReferenceOTU26475:0.01035)0.794:0.00515)0.898:0.01034)0.769:0.00214,New.ReferenceOTU27807:0.04327)0.859:0.00301,((New.ReferenceOTU7833:0.01029,New.ReferenceOTU2659:0.01025)0.998:0.00015,((New.CleanUp.ReferenceOTU12648:0.00506,((New.ReferenceOTU18783:0.00507,New.ReferenceOTU25641:0.00507)0.294:0.00014,(New.ReferenceOTU27067:0.00014,((New.ReferenceOTU35122:0.01028,(New.ReferenceOTU29890:0.00014,(552227:0.02065,(580575:0.00014,New.ReferenceOTU28233:0.00015)1.000:0.00494)0.985:0.00012)0.973:0.01572)0.783:0.00014,(New.ReferenceOTU23307:0.00016,New.ReferenceOTU33869:0.01027)0.843:0.00506)0.983:0.00014)0.871:0.00016)0.846:0.00506)1.000:0.00015,(New.ReferenceOTU27632:0.00014,(((721723:0.00014,New.ReferenceOTU23783:0.00512)0.852:0.00509,((New.ReferenceOTU25846:0.02679,(631809:0.00014,New.ReferenceOTU8051:0.02083)0.860:0.00996)0.889:0.01073,((New.ReferenceOTU35080:0.00014,(New.ReferenceOTU7734:0.00016,New.ReferenceOTU32887:0.01561)0.547:0.01014)0.829:0.01026,(1145241:0.01046,New.ReferenceOTU7679:0.00503)0.777:0.00514)0.755:0.00516)0.804:0.00015)0.659:0.00014,((New.ReferenceOTU24240:0.02006,New.ReferenceOTU14763:0.01420)0.775:0.00760,New.ReferenceOTU31604:0.02095)0.763:0.00509)0.854:0.00506)0.836:0.00507)0.419:0.00506)0.792:0.00514)0.237:0.00510,(((New.ReferenceOTU4416:0.01044,(New.ReferenceOTU3788:0.01048,(New.ReferenceOTU9230:0.01021,(New.ReferenceOTU33464:0.01489,New.ReferenceOTU5908:0.01123)0.923:0.02315)0.781:0.00536)0.874:0.01058)0.769:0.00524,(New.ReferenceOTU4146:0.01014,New.ReferenceOTU8253:0.00014)0.761:0.00496)0.406:0.00626,(New.ReferenceOTU20566:0.03371,(New.ReferenceOTU1666:0.03653,New.ReferenceOTU20714:0.05272)0.727:0.00849)0.600:0.01232)0.829:0.00929)0.860:0.00015,(((New.ReferenceOTU31061:0.00991,New.ReferenceOTU37032:0.01088)0.949:0.02149,(4466425:0.01145,830688:0.00015)0.956:0.02613)0.982:0.00016,((New.ReferenceOTU32587:0.01148,New.ReferenceOTU5471:0.00014)0.997:0.03639,New.ReferenceOTU6870:0.03170)0.882:0.00015)0.932:0.01024)0.934:0.00014,(New.ReferenceOTU27096:0.00014,(New.ReferenceOTU11646:0.00014,(New.ReferenceOTU17166:0.01025,(1148089:0.00610,New.ReferenceOTU9628:0.01571)0.749:0.00504)0.774:0.00508)0.924:0.01033)0.922:0.01015)0.860:0.01020)0.501:0.00015)0.528:0.00015)0.860:0.00015,((New.ReferenceOTU27348:0.01027,(New.ReferenceOTU26026:0.02486,826758:0.00259)1.000:0.00249)0.994:0.00016,((New.ReferenceOTU22695:0.01048,New.ReferenceOTU12780:0.01004)0.881:0.01564,(New.ReferenceOTU36684:0.02646,New.ReferenceOTU22265:0.01038)0.844:0.00015)0.772:0.01009)0.785:0.00506)0.861:0.01014)0.865:0.00015,((((New.ReferenceOTU181:0.01019,New.ReferenceOTU8375:0.00506)0.773:0.00505,((1134873:0.00507,(New.ReferenceOTU20087:0.00014,((New.ReferenceOTU18684:0.00016,(New.ReferenceOTU23746:0.00016,(555763:0.00509,New.ReferenceOTU6040:0.00509)0.794:0.00505)0.425:0.00506)0.953:0.01604,(New.ReferenceOTU20663:0.00016,New.ReferenceOTU38243:0.01551)0.772:0.01057)0.773:0.00506)0.437:0.00506)1.000:0.00015,New.ReferenceOTU6894:0.00014)0.881:0.00014)0.877:0.00507,((New.ReferenceOTU4926:0.00337,(New.ReferenceOTU37617:0.00505,New.ReferenceOTU36161:0.00014)0.937:0.00338)0.937:0.00338,(((New.CleanUp.ReferenceOTU2501:0.0,New.ReferenceOTU1098:0.0,New.ReferenceOTU35476:0.0,New.ReferenceOTU470:0.0,95014:0.0,New.ReferenceOTU4815:0.0,New.ReferenceOTU8606:0.0,New.ReferenceOTU25902:0.0,New.ReferenceOTU27293:0.0):0.00014,((582931:0.00959,(((New.ReferenceOTU31347:0.0,New.ReferenceOTU10056:0.0,New.ReferenceOTU27427:0.0):0.00014,((New.ReferenceOTU38052:0.01026,New.ReferenceOTU17677:0.00518)0.123:0.00510,(4041618:0.00014,(4352438:0.00014,(New.ReferenceOTU6708:0.0,New.ReferenceOTU27403:0.0):0.00278)0.195:0.00211)1.000:0.00011)1.000:0.00015)0.514:0.00014,(New.ReferenceOTU23933:0.0,New.CleanUp.ReferenceOTU21936:0.0):0.00504)0.789:0.00286)0.789:0.00286,New.ReferenceOTU3305:0.00504)0.624:0.00014)0.795:0.00014,(New.ReferenceOTU8411:0.00505,((New.ReferenceOTU26240:0.02067,(New.ReferenceOTU9006:0.01018,New.ReferenceOTU17132:0.00507)0.731:0.00507)0.771:0.00504,(New.CleanUp.ReferenceOTU1507:0.01494,New.ReferenceOTU14332:0.00275)0.748:0.00271)0.962:0.00014)0.864:0.00015)0.895:0.00015)0.120:0.00014)0.856:0.00511,(New.ReferenceOTU20287:0.00016,New.ReferenceOTU20019:0.00512)0.606:0.00504)1.000:0.00016)0.904:0.00014)0.000:0.00016)0.977:0.00014)0.000:0.00015)0.000:0.00015)0.988:0.00014,((241321:0.0,New.ReferenceOTU15650:0.0,618672:0.0,New.ReferenceOTU9070:0.0,New.ReferenceOTU4531:0.0,281938:0.0,New.ReferenceOTU29313:0.0,New.ReferenceOTU20250:0.0):0.00014,(New.ReferenceOTU12785:0.00505,New.ReferenceOTU11834:0.00505)0.905:0.00014)0.554:0.00014,(New.ReferenceOTU20178:0.00505,(((586689:0.00016,((New.ReferenceOTU9345:0.00505,New.ReferenceOTU14856:0.00014)0.807:0.00016,(New.ReferenceOTU7187:0.00508,New.ReferenceOTU7661:0.00509)0.806:0.00508)0.142:0.00512)0.926:0.00014,New.CleanUp.ReferenceOTU182:0.01011)0.844:0.01011,(New.ReferenceOTU35189:0.00016,(New.CleanUp.ReferenceOTU2230:0.01530,New.ReferenceOTU15463:0.00016)0.854:0.00507)0.896:0.00505)0.151:0.00016)0.889:0.00014);
