# Supplementary material for: Assessment of the bacterial community structure in shallow and deep sediments of the Perdido Fold Belt region in the Gulf of Mexico
Source: PeerJ. 2018 Sep 13;6:e5583. doi: 10.7717/peerj.5583 (PMC6139248; doi:10.7717/peerj.5583)
Supplement: Supplemental Information 5 [file peerj-06-5583-s015.spf]

Level_1	Level_2	Level_3	E124	E125	E123	E121	E122	E126	E11	E13	E12	E10	E14
Metabolism	Xenobiotics Biodegradation and Metabolism	1,1,1-Trichloro-2,2-bis(4-chlorophenyl)ethane (DDT) degradation	56.0	45.0	60.0	152.0	81.0	50.0	550.0	1235.0	252.0	466.0	588.0
Environmental Information Processing	Membrane Transport	ABC transporters	380329.0	362505.0	369949.0	516814.0	453736.0	528721.0	472227.0	564185.0	390450.0	497013.0	410953.0
Cellular Processes	Cell Communication	Adherens junction	0.0	0.0	0.0	0.0	1.0	0.0	2.0	0.0	1.0	5.0	0.0
Organismal Systems	Endocrine System	Adipocytokine signaling pathway	12501.0	12636.0	16344.0	15189.0	12978.0	14924.0	15487.0	17194.0	12812.0	17914.0	11449.0
Human Diseases	Infectious Diseases	African trypanosomiasis	2098.0	2482.0	2939.0	2287.0	2112.0	1703.0	1736.0	2297.0	1626.0	1521.0	1490.0
Metabolism	Amino Acid Metabolism	Alanine, aspartate and glutamate metabolism	152920.0	150899.0	149596.0	172970.0	165561.0	169531.0	141008.0	150027.0	130780.0	158260.0	114627.0
Organismal Systems	Excretory System	Aldosterone-regulated sodium reabsorption	0.0	0.0	2.0	0.0	0.0	0.0	10.0	6.0	6.0	149.0	10.0
Human Diseases	Neurodegenerative Diseases	Alzheimer's disease	22569.0	23226.0	29888.0	28938.0	26660.0	25994.0	19797.0	19776.0	19130.0	21103.0	16843.0
Metabolism	Amino acid metabolism	Amino acid metabolism_Unclassified	44050.0	44201.0	39931.0	47122.0	42192.0	46228.0	36456.0	38802.0	35407.0	41104.0	29511.0
Metabolism	Amino Acid Metabolism	Amino acid related enzymes	210521.0	199960.0	225669.0	246827.0	224196.0	239440.0	208990.0	228414.0	189606.0	226415.0	165479.0
Metabolism	Carbohydrate Metabolism	Amino sugar and nucleotide sugar metabolism	148202.0	139472.0	152473.0	166306.0	153397.0	167973.0	158378.0	176283.0	141966.0	168928.0	125944.0
Genetic Information Processing	Translation	Aminoacyl-tRNA biosynthesis	155465.0	139036.0	176865.0	187721.0	166799.0	186983.0	170986.0	192985.0	153114.0	180993.0	134817.0
Metabolism	Xenobiotics Biodegradation and Metabolism	Aminobenzoate degradation	54547.0	59293.0	91611.0	79851.0	60440.0	66931.0	51891.0	57557.0	47239.0	59099.0	45790.0
Human Diseases	Infectious Diseases	Amoebiasis	1517.0	1174.0	465.0	1591.0	924.0	2089.0	1717.0	1836.0	1415.0	1830.0	1156.0
Human Diseases	Neurodegenerative Diseases	Amyotrophic lateral sclerosis (ALS)	5569.0	6747.0	9122.0	8866.0	7908.0	7022.0	4092.0	5107.0	4042.0	4229.0	6059.0
Organismal Systems	Immune System	Antigen processing and presentation	3956.0	3530.0	3083.0	4074.0	4547.0	3914.0	3261.0	3518.0	3431.0	4333.0	2940.0
Cellular Processes	Cell Growth and Death	Apoptosis	2518.0	3207.0	5341.0	4805.0	3002.0	3884.0	1561.0	1612.0	1701.0	1859.0	2479.0
Metabolism	Lipid Metabolism	Arachidonic acid metabolism	13134.0	14222.0	18560.0	16371.0	14748.0	14786.0	8824.0	9280.0	10549.0	8896.0	8320.0
Metabolism	Amino Acid Metabolism	Arginine and proline metabolism	191380.0	189899.0	204623.0	236926.0	226782.0	222019.0	179660.0	193653.0	166963.0	200448.0	147079.0
Human Diseases	Cardiovascular Diseases	Arrhythmogenic right ventricular cardiomyopathy (ARVC)	0.0	0.0	0.0	0.0	1.0	0.0	2.0	0.0	1.0	5.0	0.0
Metabolism	Carbohydrate Metabolism	Ascorbate and aldarate metabolism	17678.0	17763.0	21506.0	25636.0	21373.0	22338.0	15483.0	15671.0	16362.0	17298.0	13345.0
Metabolism	Xenobiotics Biodegradation and Metabolism	Atrazine degradation	3812.0	4141.0	4549.0	9408.0	8790.0	7588.0	5883.0	4615.0	5477.0	6554.0	3999.0
Cellular Processes	Cell Motility	Bacterial chemotaxis	117700.0	115207.0	95735.0	108144.0	133164.0	130491.0	116839.0	121154.0	102780.0	137809.0	112253.0
Human Diseases	Infectious Diseases	Bacterial invasion of epithelial cells	4.0	1.0	2.0	14.0	40.0	7.0	295.0	233.0	93.0	802.0	103.0
Cellular Processes	Cell Motility	Bacterial motility proteins	317491.0	310043.0	328268.0	309844.0	351448.0	352848.0	318732.0	317059.0	285335.0	356465.0	257606.0
Environmental Information Processing	Membrane Transport	Bacterial secretion system	122119.0	122386.0	176643.0	151305.0	160727.0	133740.0	119109.0	127656.0	111628.0	131824.0	95885.0
Environmental Information Processing	Signaling Molecules and Interaction	Bacterial toxins	8656.0	9413.0	8625.0	8303.0	8324.0	9149.0	8547.0	10457.0	7085.0	8069.0	7783.0
Genetic Information Processing	Transcription	Basal transcription factors	2807.0	2362.0	1033.0	1562.0	636.0	3015.0	1601.0	1026.0	1864.0	643.0	724.0
Genetic Information Processing	Replication and Repair	Base excision repair	57760.0	55248.0	66578.0	70504.0	65651.0	68436.0	54371.0	57936.0	53464.0	59161.0	43003.0
Metabolism	Xenobiotics Biodegradation and Metabolism	Benzoate degradation	68759.0	76349.0	115186.0	100360.0	73255.0	84305.0	66728.0	78701.0	58423.0	76517.0	61122.0
Metabolism	Biosynthesis of Other Secondary Metabolites	Betalain biosynthesis	338.0	235.0	145.0	711.0	417.0	520.0	416.0	422.0	269.0	727.0	219.0
Organismal Systems	Digestive System	Bile secretion	1296.0	1974.0	2452.0	1333.0	976.0	883.0	561.0	712.0	505.0	730.0	584.0
Metabolism	Biosynthesis and biodegradation of secondary metabolites	Biosynthesis and biodegradation of secondary metabolites_Unclassified	10916.0	12261.0	14658.0	14675.0	13646.0	11452.0	10153.0	12128.0	8647.0	11824.0	8588.0
Metabolism	Metabolism of Terpenoids and Polyketides	Biosynthesis of 12-, 14- and 16-membered macrolides	904.0	1404.0	17.0	32.0	262.0	219.0	103.0	12.0	48.0	28.0	61.0
Metabolism	Metabolism of Terpenoids and Polyketides	Biosynthesis of ansamycins	8088.0	7072.0	7176.0	10096.0	9128.0	10140.0	9913.0	10879.0	8202.0	9486.0	7247.0
Metabolism	Metabolism of Terpenoids and Polyketides	Biosynthesis of siderophore group nonribosomal peptides	3952.0	4201.0	4152.0	5347.0	5675.0	4480.0	3682.0	4801.0	3201.0	4765.0	3999.0
Metabolism	Metabolism of Terpenoids and Polyketides	Biosynthesis of type II polyketide backbone	0.0	0.0	0.0	0.0	0.0	0.0	0.0	0.0	0.0	0.0	0.0
Metabolism	Metabolism of Terpenoids and Polyketides	Biosynthesis of type II polyketide products	60.0	49.0	19.0	57.0	44.0	76.0	271.0	538.0	107.0	134.0	164.0
Metabolism	Lipid Metabolism	Biosynthesis of unsaturated fatty acids	45242.0	46030.0	50960.0	54976.0	49788.0	50465.0	38611.0	37931.0	38551.0	43614.0	28413.0
Metabolism	Metabolism of Terpenoids and Polyketides	Biosynthesis of vancomycin group antibiotics	7426.0	5355.0	6877.0	9643.0	6808.0	9835.0	9723.0	11458.0	8710.0	10976.0	8150.0
Metabolism	Metabolism of Cofactors and Vitamins	Biotin metabolism	27786.0	24993.0	29828.0	30906.0	27836.0	28869.0	26215.0	26463.0	25078.0	30869.0	18687.0
Metabolism	Xenobiotics Biodegradation and Metabolism	Bisphenol degradation	12177.0	10759.0	23581.0	22700.0	14276.0	17274.0	12821.0	12254.0	11794.0	16658.0	10741.0
Human Diseases	Cancers	Bladder cancer	2568.0	2998.0	3299.0	3435.0	3559.0	2780.0	1310.0	1157.0	1663.0	1526.0	1000.0
Metabolism	Carbohydrate Metabolism	Butanoate metabolism	157706.0	162449.0	203644.0	197674.0	160771.0	184342.0	164359.0	188294.0	139460.0	171692.0	137812.0
Metabolism	Biosynthesis of Other Secondary Metabolites	Butirosin and neomycin biosynthesis	7268.0	7808.0	5644.0	6270.0	5848.0	6903.0	6492.0	7577.0	5684.0	6454.0	5346.0
Metabolism	Carbohydrate Metabolism	C5-Branched dibasic acid metabolism	53371.0	50924.0	58423.0	63565.0	56430.0	64304.0	58216.0	69748.0	49131.0	58825.0	48075.0
Environmental Information Processing	Signaling Molecules and Interaction	CAM ligands	185.0	160.0	74.0	85.0	42.0	194.0	44.0	17.0	102.0	38.0	42.0
Metabolism	Biosynthesis of Other Secondary Metabolites	Caffeine metabolism	85.0	118.0	13.0	134.0	41.0	141.0	56.0	50.0	115.0	45.0	40.0
Environmental Information Processing	Signal Transduction	Calcium signaling pathway	101.0	320.0	150.0	259.0	1256.0	107.0	75.0	24.0	63.0	439.0	40.0
Metabolism	Xenobiotics Biodegradation and Metabolism	Caprolactam degradation	41853.0	49675.0	81920.0	56429.0	46352.0	44820.0	33447.0	37401.0	31185.0	37363.0	32358.0
Organismal Systems	Digestive System	Carbohydrate digestion and absorption	1503.0	1826.0	353.0	1127.0	1283.0	750.0	837.0	668.0	549.0	1575.0	351.0
Metabolism	Carbohydrate metabolism	Carbohydrate metabolism_Unclassified	13528.0	15136.0	12168.0	14064.0	13523.0	15670.0	16948.0	21244.0	12972.0	21930.0	13977.0
Metabolism	Energy Metabolism	Carbon fixation in photosynthetic organisms	76144.0	70790.0	82979.0	91221.0	83964.0	88256.0	81115.0	88044.0	72114.0	88401.0	64913.0
Metabolism	Energy Metabolism	Carbon fixation pathways in prokaryotes	180510.0	165055.0	196352.0	215904.0	193172.0	216553.0	210895.0	244981.0	176313.0	221960.0	169068.0
Organismal Systems	Circulatory System	Cardiac muscle contraction	10030.0	10354.0	15277.0	12600.0	12775.0	11390.0	7652.0	6831.0	9007.0	7161.0	6763.0
Metabolism	Metabolism of Terpenoids and Polyketides	Carotenoid biosynthesis	4678.0	4926.0	4298.0	10443.0	7178.0	8971.0	7020.0	7047.0	6176.0	10158.0	6512.0
Cellular Processes	Cell Growth and Death	Cell cycle	271.0	223.0	102.0	161.0	55.0	288.0	259.0	186.0	194.0	38.0	87.0
Cellular Processes	Cell Growth and Death	Cell cycle - Caulobacter	77998.0	75775.0	122801.0	104472.0	92866.0	94255.0	77342.0	85320.0	73973.0	86230.0	69233.0
Cellular Processes	Cell Growth and Death	Cell cycle - yeast	0.0	0.0	0.0	0.0	0.0	0.0	0.0	0.0	0.0	0.0	0.0
Cellular Processes and Signaling	Cell division	Cell division_Unclassified	13869.0	12978.0	18922.0	17460.0	16936.0	16196.0	13958.0	15056.0	12715.0	17612.0	11552.0
Cellular Processes and Signaling	Cell motility and secretion	Cell motility and secretion_Unclassified	54913.0	55368.0	68044.0	63556.0	71913.0	60462.0	53654.0	55130.0	50870.0	63538.0	41246.0
Environmental Information Processing	Signaling Molecules and Interaction	Cellular antigens	14290.0	15190.0	14254.0	16183.0	15382.0	14558.0	10037.0	10668.0	10614.0	11242.0	8340.0
Human Diseases	Infectious Diseases	Chagas disease (American trypanosomiasis)	3046.0	3903.0	2955.0	2388.0	2945.0	1961.0	1362.0	1160.0	1491.0	1276.0	989.0
Genetic Information Processing	Folding, Sorting and Degradation	Chaperones and folding catalysts	167512.0	163926.0	173950.0	179796.0	186955.0	175558.0	154394.0	161574.0	145198.0	174443.0	116701.0
Metabolism	Xenobiotics Biodegradation and Metabolism	Chloroalkane and chloroalkene degradation	41634.0	43284.0	49298.0	52962.0	46908.0	49137.0	37289.0	36935.0	34578.0	43966.0	33003.0
Metabolism	Xenobiotics Biodegradation and Metabolism	Chlorocyclohexane and chlorobenzene degradation	9541.0	10859.0	11755.0	14325.0	10453.0	12715.0	8384.0	9313.0	7688.0	9889.0	6865.0
Organismal Systems	Nervous System	Cholinergic synapse	0.0	0.0	0.0	0.0	0.0	0.0	0.0	0.0	0.0	0.0	0.0
Genetic Information Processing	Replication and Repair	Chromosome	207378.0	197005.0	250110.0	248974.0	239582.0	235022.0	196153.0	202566.0	188412.0	223199.0	155558.0
Human Diseases	Cancers	Chronic myeloid leukemia	8.0	6.0	6.0	12.0	2.0	8.0	4.0	2.0	3.0	7.0	26.0
Organismal Systems	Environmental Adaptation	Circadian rhythm - plant	737.0	552.0	257.0	1218.0	662.0	975.0	507.0	621.0	869.0	682.0	444.0
Metabolism	Carbohydrate Metabolism	Citrate cycle (TCA cycle)	126046.0	115777.0	132534.0	147454.0	138948.0	147579.0	140518.0	165370.0	122334.0	138029.0	113882.0
Metabolism	Biosynthesis of Other Secondary Metabolites	Clavulanic acid biosynthesis	0.0	0.0	0.0	0.0	0.0	0.0	0.0	0.0	0.0	0.0	0.0
Human Diseases	Cancers	Colorectal cancer	2425.0	3155.0	5257.0	4572.0	2905.0	3824.0	1545.0	1595.0	1687.0	1844.0	2452.0
Organismal Systems	Immune System	Complement and coagulation cascades	0.0	0.0	0.0	0.0	0.0	0.0	0.0	0.0	0.0	0.0	0.0
Metabolism	Metabolism of Other Amino Acids	Cyanoamino acid metabolism	33613.0	37102.0	32184.0	36156.0	33977.0	33495.0	24248.0	25493.0	25221.0	25276.0	19570.0
Metabolism	Amino Acid Metabolism	Cysteine and methionine metabolism	124641.0	118246.0	140499.0	154725.0	145788.0	146439.0	123111.0	131817.0	116843.0	135805.0	98940.0
Metabolism	Enzyme Families	Cytochrome P450	0.0	0.0	0.0	0.0	1.0	0.0	2.0	0.0	1.0	5.0	0.0
Environmental Information Processing	Signaling Molecules and Interaction	Cytokine receptors	0.0	0.0	0.0	0.0	0.0	0.0	0.0	0.0	0.0	0.0	0.0
Environmental Information Processing	Signaling Molecules and Interaction	Cytokine-cytokine receptor interaction	0.0	0.0	0.0	0.0	0.0	0.0	0.0	0.0	0.0	0.0	0.0
Cellular Processes	Cell Motility	Cytoskeleton proteins	35917.0	35234.0	49104.0	44178.0	41916.0	41142.0	35712.0	39152.0	33820.0	39656.0	30679.0
Organismal Systems	Immune System	Cytosolic DNA-sensing pathway	179.0	160.0	70.0	83.0	42.0	192.0	42.0	6.0	100.0	36.0	26.0
Metabolism	Metabolism of Other Amino Acids	D-Alanine metabolism	13937.0	12972.0	16331.0	16480.0	15468.0	15940.0	14027.0	14849.0	12845.0	15465.0	11317.0
Metabolism	Metabolism of Other Amino Acids	D-Arginine and D-ornithine metabolism	2000.0	1717.0	4558.0	3413.0	3392.0	2962.0	1864.0	1662.0	2293.0	2066.0	1657.0
Metabolism	Metabolism of Other Amino Acids	D-Glutamine and D-glutamate metabolism	19080.0	18078.0	20778.0	23219.0	21395.0	21704.0	18893.0	21720.0	17268.0	21472.0	15660.0
Genetic Information Processing	Replication and Repair	DNA repair and recombination proteins	365501.0	353614.0	409162.0	430567.0	414787.0	411645.0	355211.0	378109.0	328009.0	391831.0	275694.0
Genetic Information Processing	Replication and Repair	DNA replication	77788.0	72646.0	87263.0	93386.0	87344.0	87897.0	76545.0	81081.0	70864.0	83780.0	59805.0
Genetic Information Processing	Replication and Repair	DNA replication proteins	137579.0	130411.0	152154.0	162265.0	155030.0	153878.0	132744.0	137929.0	123241.0	147535.0	103665.0
Human Diseases	Cardiovascular Diseases	Dilated cardiomyopathy (DCM)	0.0	0.0	0.0	0.0	1.0	0.0	2.0	0.0	1.0	5.0	0.0
Metabolism	Xenobiotics Biodegradation and Metabolism	Dioxin degradation	3790.0	3646.0	1004.0	3645.0	2820.0	4601.0	3045.0	2977.0	3018.0	5450.0	2173.0
Metabolism	Xenobiotics Biodegradation and Metabolism	Drug metabolism - cytochrome P450	30301.0	33888.0	62605.0	46126.0	37960.0	37066.0	22007.0	22248.0	23863.0	27130.0	22461.0
Metabolism	Xenobiotics Biodegradation and Metabolism	Drug metabolism - other enzymes	34002.0	35414.0	29665.0	40054.0	35045.0	37231.0	28775.0	30172.0	26514.0	31001.0	21379.0
Environmental Information Processing	Signaling Molecules and Interaction	ECM-receptor interaction	185.0	160.0	74.0	85.0	42.0	194.0	44.0	17.0	102.0	38.0	42.0
Cellular Processes and Signaling	Electron transfer carriers	Electron transfer carriers_Unclassified	4541.0	3160.0	4055.0	5557.0	3442.0	7373.0	9775.0	10837.0	6413.0	11063.0	8008.0
Organismal Systems	Excretory System	Endocrine and other factor-regulated calcium reabsorption	0.0	0.0	2.0	0.0	0.0	0.0	10.0	6.0	6.0	149.0	10.0
Cellular Processes	Transport and Catabolism	Endocytosis	84.0	164.0	11.0	595.0	294.0	571.0	221.0	25.0	34.0	396.0	103.0
Metabolism	Energy metabolism	Energy metabolism_Unclassified	153819.0	155534.0	165774.0	172373.0	180635.0	164271.0	148573.0	163897.0	130354.0	164690.0	119686.0
Human Diseases	Infectious Diseases	Epithelial cell signaling in Helicobacter pylori infection	5254.0	5563.0	3308.0	4715.0	6933.0	5435.0	5425.0	4856.0	4443.0	7848.0	3648.0
Environmental Information Processing	Signal Transduction	ErbB signaling pathway	0.0	0.0	0.0	0.0	0.0	0.0	0.0	0.0	0.0	0.0	0.0
Metabolism	Lipid Metabolism	Ether lipid metabolism	795.0	955.0	2530.0	1946.0	1352.0	1489.0	1257.0	879.0	1166.0	1715.0	854.0
Metabolism	Xenobiotics Biodegradation and Metabolism	Ethylbenzene degradation	11239.0	12226.0	14470.0	15121.0	12655.0	11880.0	9733.0	10665.0	8623.0	10979.0	7330.0
Organismal Systems	Digestive System	Fat digestion and absorption	0.0	0.0	0.0	0.0	0.0	0.0	0.0	0.0	0.0	0.0	0.0
Metabolism	Lipid Metabolism	Fatty acid biosynthesis	85599.0	80387.0	106571.0	111217.0	97317.0	104061.0	86790.0	94900.0	81695.0	94695.0	70953.0
Metabolism	Lipid Metabolism	Fatty acid elongation in mitochondria	12.0	12.0	1.0	13.0	3.0	12.0	97.0	43.0	76.0	161.0	10.0
Metabolism	Lipid Metabolism	Fatty acid metabolism	111794.0	121176.0	187028.0	155794.0	128853.0	129517.0	104811.0	111793.0	92196.0	122598.0	89486.0
Organismal Systems	Immune System	Fc epsilon RI signaling pathway	0.0	0.0	0.0	0.0	0.0	0.0	0.0	0.0	0.0	0.0	0.0
Organismal Systems	Immune System	Fc gamma R-mediated phagocytosis	84.0	164.0	11.0	595.0	294.0	571.0	221.0	25.0	34.0	396.0	103.0
Cellular Processes	Cell Motility	Flagellar assembly	134880.0	134644.0	152674.0	136660.0	139059.0	155089.0	132382.0	130671.0	118995.0	132967.0	106419.0
Metabolism	Biosynthesis of Other Secondary Metabolites	Flavone and flavonol biosynthesis	77.0	65.0	24.0	102.0	56.0	118.0	43.0	50.0	133.0	84.0	39.0
Metabolism	Biosynthesis of Other Secondary Metabolites	Flavonoid biosynthesis	2036.0	1575.0	765.0	2894.0	1914.0	3222.0	2869.0	2560.0	3203.0	4458.0	2058.0
Metabolism	Xenobiotics Biodegradation and Metabolism	Fluorobenzoate degradation	5044.0	5671.0	8538.0	8084.0	6187.0	6952.0	3716.0	3990.0	4842.0	4422.0	3690.0
Cellular Processes	Cell Communication	Focal adhesion	185.0	160.0	74.0	85.0	43.0	194.0	46.0	17.0	103.0	43.0	42.0
Metabolism	Metabolism of Cofactors and Vitamins	Folate biosynthesis	76800.0	75744.0	86855.0	84885.0	86815.0	80099.0	67943.0	71375.0	65776.0	72822.0	51984.0
Metabolism	Carbohydrate Metabolism	Fructose and mannose metabolism	71527.0	64992.0	74173.0	91270.0	77689.0	88215.0	80364.0	90042.0	69402.0	93310.0	66481.0
Poorly Characterized	Function unknown	Function unknown_Unclassified	292651.0	309482.0	330959.0	327536.0	338639.0	301085.0	262949.0	277612.0	241514.0	279487.0	207856.0
Environmental Information Processing	Signaling Molecules and Interaction	G protein-coupled receptors	0.0	0.0	0.0	0.0	0.0	0.0	0.0	0.0	0.0	0.0	0.0
Environmental Information Processing	Signaling Molecules and Interaction	GTP-binding proteins	0.0	0.0	0.0	0.0	0.0	0.0	0.0	0.0	0.0	0.0	0.0
Metabolism	Carbohydrate Metabolism	Galactose metabolism	44012.0	42452.0	48627.0	51870.0	42127.0	51268.0	47358.0	53673.0	43189.0	50684.0	39700.0
Organismal Systems	Digestive System	Gastric acid secretion	0.0	0.0	2.0	0.0	0.0	0.0	10.0	6.0	6.0	149.0	10.0
Poorly Characterized	General function prediction only	General function prediction only_Unclassified	541734.0	525042.0	584970.0	640310.0	600708.0	607205.0	545042.0	595026.0	489462.0	608489.0	426105.0
Metabolism	Metabolism of Terpenoids and Polyketides	Geraniol degradation	60708.0	70091.0	97231.0	76232.0	64178.0	63813.0	49843.0	53752.0	44077.0	56771.0	44687.0
Cellular Processes and Signaling	Germination	Germination_Unclassified	0.0	0.0	0.0	0.0	0.0	0.0	214.0	4.0	1.0	33.0	2.0
Human Diseases	Cancers	Glioma	0.0	0.0	0.0	0.0	0.0	0.0	0.0	0.0	0.0	0.0	0.0
Organismal Systems	Nervous System	Glutamatergic synapse	12322.0	12916.0	16393.0	17844.0	15292.0	15478.0	10392.0	11397.0	9941.0	12528.0	9637.0
Metabolism	Metabolism of Other Amino Acids	Glutathione metabolism	71256.0	76317.0	111162.0	95263.0	89314.0	82923.0	53480.0	50920.0	58244.0	63717.0	48893.0
Environmental Information Processing	Signaling Molecules and Interaction	Glycan bindng proteins	0.0	0.0	0.0	0.0	0.0	0.0	0.0	0.0	0.0	0.0	0.0
Metabolism	Glycan biosynthesis and metabolism	Glycan biosynthesis and metabolism_Unclassified	14287.0	13988.0	16978.0	15604.0	16488.0	15505.0	15202.0	14991.0	13348.0	17578.0	10792.0
Metabolism	Lipid Metabolism	Glycerolipid metabolism	40241.0	40273.0	44995.0	50977.0	48604.0	47030.0	40819.0	44565.0	37253.0	46856.0	33557.0
Metabolism	Lipid Metabolism	Glycerophospholipid metabolism	78026.0	73439.0	96851.0	95603.0	91285.0	90677.0	75838.0	80878.0	73379.0	84618.0	61832.0
Metabolism	Amino Acid Metabolism	Glycine, serine and threonine metabolism	151139.0	153745.0	153968.0	190402.0	174222.0	174565.0	132782.0	135782.0	122356.0	142308.0	106008.0
Metabolism	Carbohydrate Metabolism	Glycolysis / Gluconeogenesis	152415.0	146274.0	163461.0	180036.0	165108.0	174860.0	163231.0	185310.0	140240.0	170771.0	132128.0
Metabolism	Glycan Biosynthesis and Metabolism	Glycosaminoglycan biosynthesis - chondroitin sulfate	6.0	27.0	32.0	1.0	55.0	20.0	0.0	2.0	0.0	2.0	0.0
Metabolism	Glycan Biosynthesis and Metabolism	Glycosaminoglycan degradation	2413.0	2551.0	720.0	2425.0	1261.0	2170.0	1517.0	1437.0	1576.0	2294.0	1106.0
Metabolism	Glycan Biosynthesis and Metabolism	Glycosphingolipid biosynthesis - ganglio series	1733.0	1959.0	573.0	1435.0	999.0	1043.0	707.0	773.0	836.0	859.0	445.0
Metabolism	Glycan Biosynthesis and Metabolism	Glycosphingolipid biosynthesis - globo series	2876.0	3243.0	3159.0	3606.0	2293.0	2992.0	2884.0	4081.0	2590.0	2559.0	2586.0
Metabolism	Glycan Biosynthesis and Metabolism	Glycosphingolipid biosynthesis - lacto and neolacto series	0.0	0.0	0.0	0.0	2.0	0.0	1.0	0.0	1.0	0.0	0.0
Metabolism	Glycan Biosynthesis and Metabolism	Glycosylphosphatidylinositol(GPI)-anchor biosynthesis	0.0	0.0	0.0	0.0	0.0	0.0	210.0	0.0	1.0	14.0	2.0
Metabolism	Glycan Biosynthesis and Metabolism	Glycosyltransferases	52822.0	48128.0	57492.0	63605.0	59310.0	62409.0	62275.0	69362.0	54552.0	68291.0	47061.0
Metabolism	Carbohydrate Metabolism	Glyoxylate and dicarboxylate metabolism	109732.0	113523.0	141307.0	145802.0	132485.0	134626.0	113652.0	125615.0	100603.0	116947.0	98387.0
Organismal Systems	Endocrine System	GnRH signaling pathway	84.0	164.0	11.0	595.0	294.0	571.0	221.0	25.0	34.0	396.0	103.0
Environmental Information Processing	Signal Transduction	Hedgehog signaling pathway	0.0	0.0	0.0	0.0	0.0	0.0	0.0	0.0	0.0	0.0	0.0
Organismal Systems	Immune System	Hematopoietic cell lineage	0.0	0.0	0.0	0.0	0.0	0.0	0.0	0.0	0.0	0.0	0.0
Human Diseases	Infectious Diseases	Hepatitis C	271.0	223.0	102.0	161.0	55.0	288.0	259.0	186.0	194.0	38.0	87.0
Metabolism	Amino Acid Metabolism	Histidine metabolism	88818.0	84950.0	87914.0	105878.0	93163.0	98314.0	83635.0	89946.0	77386.0	92046.0	64648.0
Genetic Information Processing	Replication and Repair	Homologous recombination	113769.0	108249.0	125442.0	131983.0	124740.0	125426.0	111088.0	118938.0	101935.0	124155.0	86002.0
Human Diseases	Neurodegenerative Diseases	Huntington's disease	19522.0	20118.0	29597.0	26048.0	23570.0	23139.0	15221.0	14741.0	16747.0	15050.0	14499.0
Human Diseases	Cardiovascular Diseases	Hypertrophic cardiomyopathy (HCM)	980.0	1470.0	65.0	142.0	934.0	325.0	259.0	104.0	182.0	354.0	69.0
Metabolism	Biosynthesis of Other Secondary Metabolites	Indole alkaloid biosynthesis	334.0	232.0	142.0	705.0	415.0	513.0	414.0	422.0	263.0	726.0	214.0
Human Diseases	Infectious Diseases	Influenza A	2696.0	3378.0	5359.0	4733.0	2961.0	4112.0	1806.0	1781.0	1882.0	1887.0	2539.0
Cellular Processes and Signaling	Inorganic ion transport and metabolism	Inorganic ion transport and metabolism_Unclassified	57459.0	60387.0	63941.0	66008.0	69617.0	62714.0	49305.0	51725.0	49230.0	51300.0	46380.0
Metabolism	Carbohydrate Metabolism	Inositol phosphate metabolism	26533.0	27141.0	23925.0	31167.0	26510.0	33117.0	24433.0	25400.0	23399.0	25202.0	19701.0
Organismal Systems	Endocrine System	Insulin signaling pathway	8253.0	7692.0	8286.0	9244.0	11384.0	9714.0	10216.0	11923.0	8777.0	13698.0	8626.0
Environmental Information Processing	Signaling Molecules and Interaction	Ion channels	2565.0	3047.0	835.0	2301.0	2764.0	2236.0	1656.0	2502.0	1719.0	1631.0	1324.0
Metabolism	Biosynthesis of Other Secondary Metabolites	Isoflavonoid biosynthesis	214.0	222.0	108.0	462.0	194.0	488.0	161.0	102.0	151.0	310.0	76.0
Metabolism	Biosynthesis of Other Secondary Metabolites	Isoquinoline alkaloid biosynthesis	9593.0	8653.0	9235.0	11782.0	9663.0	11313.0	10821.0	13106.0	8750.0	11979.0	9047.0
Human Diseases	Infectious Diseases	Leishmaniasis	10.0	35.0	4.0	170.0	4.0	152.0	11.0	1.0	7.0	3.0	5.0
Organismal Systems	Immune System	Leukocyte transendothelial migration	0.0	0.0	0.0	0.0	1.0	0.0	2.0	0.0	1.0	5.0	0.0
Metabolism	Metabolism of Terpenoids and Polyketides	Limonene and pinene degradation	60434.0	66980.0	100376.0	84175.0	63705.0	66758.0	47512.0	49289.0	43988.0	55972.0	42096.0
Metabolism	Lipid Metabolism	Linoleic acid metabolism	6343.0	5834.0	6834.0	9753.0	7624.0	8376.0	7712.0	7660.0	6712.0	9440.0	5419.0
Metabolism	Lipid Metabolism	Lipid biosynthesis proteins	123357.0	119040.0	151789.0	158027.0	139941.0	149727.0	129777.0	142999.0	118107.0	144040.0	105084.0
Metabolism	Lipid metabolism	Lipid metabolism_Unclassified	15672.0	14184.0	26305.0	21123.0	17812.0	19249.0	16559.0	18120.0	15768.0	20391.0	13982.0
Metabolism	Metabolism of Cofactors and Vitamins	Lipoic acid metabolism	10355.0	9371.0	11670.0	12876.0	11033.0	11998.0	9190.0	9414.0	9760.0	10712.0	6883.0
Metabolism	Glycan Biosynthesis and Metabolism	Lipopolysaccharide biosynthesis	69566.0	60718.0	81309.0	85767.0	84512.0	81354.0	73985.0	80896.0	70077.0	83575.0	58229.0
Metabolism	Glycan Biosynthesis and Metabolism	Lipopolysaccharide biosynthesis proteins	83114.0	75236.0	93053.0	98695.0	99230.0	94497.0	90181.0	100577.0	82550.0	98692.0	70506.0
Organismal Systems	Nervous System	Long-term depression	0.0	0.0	0.0	0.0	0.0	0.0	0.0	0.0	0.0	0.0	0.0
Organismal Systems	Nervous System	Long-term potentiation	0.0	0.0	0.0	0.0	0.0	0.0	0.0	0.0	0.0	0.0	0.0
Metabolism	Amino Acid Metabolism	Lysine biosynthesis	98477.0	94654.0	99470.0	110788.0	107605.0	111404.0	100131.0	108007.0	88912.0	107072.0	78005.0
Metabolism	Amino Acid Metabolism	Lysine degradation	80720.0	86806.0	124138.0	109068.0	93951.0	90448.0	70022.0	73092.0	63463.0	82047.0	60519.0
Cellular Processes	Transport and Catabolism	Lysosome	4639.0	4960.0	1360.0	4803.0	2563.0	3914.0	2842.0	2638.0	2736.0	4122.0	2012.0
Environmental Information Processing	Signal Transduction	MAPK signaling pathway	0.0	0.0	0.0	0.0	0.0	0.0	0.0	0.0	0.0	0.0	0.0
Environmental Information Processing	Signal Transduction	MAPK signaling pathway - yeast	7185.0	8514.0	5883.0	6345.0	6468.0	5928.0	3659.0	2740.0	4061.0	4692.0	2715.0
Human Diseases	Infectious Diseases	Measles	271.0	223.0	102.0	161.0	55.0	288.0	259.0	186.0	194.0	38.0	87.0
Cellular Processes	Cell Growth and Death	Meiosis - yeast	7023.0	5746.0	6327.0	7741.0	6359.0	8949.0	8086.0	8742.0	8259.0	8842.0	6578.0
Organismal Systems	Endocrine System	Melanogenesis	4.0	3.0	3.0	6.0	2.0	7.0	2.0	0.0	6.0	1.0	5.0
Cellular Processes and Signaling	Membrane and intracellular structural molecules	Membrane and intracellular structural molecules_Unclassified	123101.0	125771.0	143469.0	138418.0	147160.0	128489.0	106264.0	104167.0	103906.0	120435.0	81835.0
Metabolism	Metabolism of cofactors and vitamins	Metabolism of cofactors and vitamins_Unclassified	35705.0	37289.0	36846.0	38537.0	43065.0	37013.0	30484.0	31712.0	28567.0	32037.0	25109.0
Metabolism	Xenobiotics Biodegradation and Metabolism	Metabolism of xenobiotics by cytochrome P450	29276.0	33011.0	59968.0	43918.0	36405.0	35896.0	21116.0	21211.0	22831.0	26108.0	21499.0
Metabolism	Energy Metabolism	Methane metabolism	178974.0	173322.0	170524.0	203146.0	199270.0	213072.0	216520.0	260117.0	173069.0	223629.0	168618.0
Organismal Systems	Digestive System	Mineral absorption	1037.0	645.0	582.0	1917.0	1480.0	906.0	1377.0	2066.0	1354.0	2458.0	1547.0
Genetic Information Processing	Replication and Repair	Mismatch repair	94449.0	90509.0	104266.0	109851.0	105535.0	104860.0	92133.0	99352.0	84742.0	99328.0	73017.0
Metabolism	Glycan Biosynthesis and Metabolism	N-Glycan biosynthesis	5350.0	4891.0	8788.0	7693.0	5286.0	7342.0	7392.0	9707.0	6365.0	6607.0	7111.0
Organismal Systems	Immune System	NOD-like receptor signaling pathway	3965.0	3537.0	3110.0	4085.0	4549.0	3921.0	3265.0	3530.0	3435.0	4339.0	2957.0
Metabolism	Xenobiotics Biodegradation and Metabolism	Naphthalene degradation	36918.0	39971.0	58751.0	50693.0	36047.0	42574.0	30557.0	33421.0	27844.0	36870.0	28070.0
Environmental Information Processing	Signaling Molecules and Interaction	Neuroactive ligand-receptor interaction	0.0	0.0	0.0	0.0	0.0	0.0	0.0	0.0	0.0	0.0	0.0
Organismal Systems	Nervous System	Neurotrophin signaling pathway	0.0	0.0	0.0	0.0	0.0	0.0	0.0	0.0	0.0	0.0	0.0
Metabolism	Metabolism of Cofactors and Vitamins	Nicotinate and nicotinamide metabolism	65688.0	62518.0	67210.0	76521.0	69349.0	73931.0	61569.0	64797.0	57062.0	67950.0	48673.0
Metabolism	Energy Metabolism	Nitrogen metabolism	129063.0	132342.0	126343.0	141929.0	144289.0	137367.0	114645.0	118760.0	106618.0	129432.0	96901.0
Metabolism	Xenobiotics Biodegradation and Metabolism	Nitrotoluene degradation	23766.0	19565.0	18438.0	24172.0	17681.0	31663.0	39221.0	50556.0	27368.0	34747.0	28799.0
Genetic Information Processing	Replication and Repair	Non-homologous end-joining	4722.0	5070.0	6036.0	5906.0	5139.0	5573.0	4187.0	4940.0	4576.0	3669.0	3468.0
Environmental Information Processing	Signal Transduction	Notch signaling pathway	8.0	6.0	6.0	12.0	2.0	8.0	4.0	2.0	3.0	7.0	26.0
Metabolism	Biosynthesis of Other Secondary Metabolites	Novobiocin biosynthesis	22155.0	21502.0	18911.0	24238.0	22432.0	24708.0	22616.0	25204.0	19227.0	24186.0	17487.0
Genetic Information Processing	Replication and Repair	Nucleotide excision repair	45939.0	42968.0	48071.0	53529.0	48422.0	52815.0	46958.0	50720.0	43290.0	48655.0	35656.0
Metabolism	Nucleotide metabolism	Nucleotide metabolism_Unclassified	5324.0	5374.0	1720.0	3743.0	4379.0	5039.0	7472.0	9685.0	4998.0	7183.0	5092.0
Organismal Systems	Sensory System	Olfactory transduction	0.0	0.0	0.0	0.0	0.0	0.0	0.0	0.0	0.0	0.0	0.0
Metabolism	Metabolism of Cofactors and Vitamins	One carbon pool by folate	78814.0	75617.0	86133.0	93914.0	89540.0	88943.0	75310.0	78591.0	68214.0	86606.0	58465.0
Cellular Processes	Cell Growth and Death	Oocyte meiosis	0.0	0.0	0.0	0.0	0.0	0.0	0.0	0.0	0.0	0.0	0.0
Metabolism	Glycan Biosynthesis and Metabolism	Other glycan degradation	6047.0	6909.0	4047.0	5925.0	3850.0	4503.0	4136.0	5029.0	4183.0	5021.0	3315.0
Cellular Processes and Signaling	Other ion-coupled transporters	Other ion-coupled transporters_Unclassified	166921.0	179038.0	201723.0	192429.0	189846.0	173565.0	142480.0	144144.0	132434.0	162657.0	115928.0
Cellular Processes and Signaling	Other transporters	Other transporters_Unclassified	38739.0	38776.0	39465.0	41550.0	49247.0	39893.0	38116.0	42065.0	33437.0	41783.0	30070.0
Metabolism	Glycan Biosynthesis and Metabolism	Other types of O-glycan biosynthesis	0.0	0.0	0.0	0.0	0.0	0.0	0.0	0.0	0.0	0.0	0.0
Metabolism	Others	Others_Unclassified	140993.0	139731.0	139680.0	179480.0	141631.0	156607.0	122044.0	131700.0	116836.0	147740.0	103212.0
Metabolism	Energy Metabolism	Oxidative phosphorylation	218342.0	197457.0	260630.0	272333.0	253539.0	272610.0	237860.0	257044.0	225572.0	250970.0	187702.0
Organismal Systems	Endocrine System	PPAR signaling pathway	25534.0	25278.0	46833.0	39082.0	31127.0	32993.0	28290.0	29462.0	26126.0	33856.0	21165.0
Human Diseases	Cancers	Pancreatic cancer	0.0	0.0	0.0	0.0	0.0	0.0	0.0	0.0	0.0	0.0	0.0
Organismal Systems	Digestive System	Pancreatic secretion	0.0	0.0	2.0	0.0	0.0	0.0	10.0	6.0	6.0	149.0	10.0
Metabolism	Metabolism of Cofactors and Vitamins	Pantothenate and CoA biosynthesis	92456.0	85707.0	94726.0	108581.0	93465.0	109289.0	93457.0	102845.0	85360.0	100917.0	73931.0
Human Diseases	Neurodegenerative Diseases	Parkinson's disease	12456.0	13510.0	20535.0	17177.0	15684.0	15216.0	9272.0	8424.0	10727.0	8985.0	9214.0
Human Diseases	Infectious Diseases	Pathogenic Escherichia coli infection	0.0	0.0	0.0	0.0	1.0	0.0	2.0	0.0	1.0	5.0	0.0
Human Diseases	Cancers	Pathways in cancer	9600.0	9323.0	13824.0	14152.0	12193.0	12278.0	7861.0	8099.0	8437.0	10019.0	8166.0
Metabolism	Biosynthesis of Other Secondary Metabolites	Penicillin and cephalosporin biosynthesis	9832.0	10884.0	9010.0	9627.0	8617.0	9151.0	6833.0	7900.0	7069.0	6488.0	5841.0
Metabolism	Carbohydrate Metabolism	Pentose and glucuronate interconversions	41637.0	42246.0	35021.0	53577.0	49066.0	51295.0	39407.0	41064.0	37369.0	43302.0	30144.0
Metabolism	Carbohydrate Metabolism	Pentose phosphate pathway	91933.0	89704.0	88839.0	108104.0	103544.0	105509.0	94019.0	102006.0	83625.0	103386.0	72581.0
Metabolism	Enzyme Families	Peptidases	237503.0	236429.0	235552.0	267531.0	262629.0	260879.0	226098.0	243825.0	208261.0	253508.0	178061.0
Metabolism	Glycan Biosynthesis and Metabolism	Peptidoglycan biosynthesis	97338.0	90143.0	110144.0	116686.0	107818.0	112129.0	101858.0	111813.0	92040.0	113645.0	79733.0
Cellular Processes	Transport and Catabolism	Peroxisome	44649.0	47815.0	45655.0	53133.0	47811.0	50432.0	40288.0	43088.0	36528.0	46084.0	33772.0
Human Diseases	Infectious Diseases	Pertussis	4736.0	4645.0	6099.0	6476.0	7279.0	5488.0	6040.0	8034.0	5057.0	6185.0	5326.0
Cellular Processes	Transport and Catabolism	Phagosome	0.0	0.0	0.0	0.0	1.0	0.0	90.0	59.0	18.0	5.0	11.0
Metabolism	Amino Acid Metabolism	Phenylalanine metabolism	53057.0	51371.0	59389.0	70350.0	61227.0	65428.0	51946.0	57827.0	48025.0	58642.0	42069.0
Metabolism	Amino Acid Metabolism	Phenylalanine, tyrosine and tryptophan biosynthesis	114158.0	106849.0	112639.0	127809.0	117237.0	127906.0	118127.0	129682.0	104211.0	129653.0	90410.0
Metabolism	Biosynthesis of Other Secondary Metabolites	Phenylpropanoid biosynthesis	14869.0	17239.0	10017.0	14505.0	14759.0	14260.0	10766.0	9697.0	11045.0	13317.0	7599.0
Environmental Information Processing	Signal Transduction	Phosphatidylinositol signaling system	15868.0	14645.0	18665.0	19782.0	19406.0	19045.0	15808.0	16502.0	15335.0	18052.0	12240.0
Metabolism	Metabolism of Other Amino Acids	Phosphonate and phosphinate metabolism	10255.0	12787.0	8981.0	10636.0	10144.0	9246.0	6096.0	6040.0	5734.0	8213.0	5424.0
Environmental Information Processing	Membrane Transport	Phosphotransferase system (PTS)	9090.0	9654.0	13718.0	11345.0	9080.0	11229.0	11229.0	12524.0	8393.0	11435.0	11537.0
Metabolism	Energy Metabolism	Photosynthesis	44610.0	41101.0	50626.0	55403.0	57185.0	52214.0	49585.0	53912.0	44649.0	80624.0	38802.0
Metabolism	Energy Metabolism	Photosynthesis - antenna proteins	5.0	0.0	0.0	0.0	49.0	0.0	126.0	6.0	262.0	6964.0	27.0
Metabolism	Energy Metabolism	Photosynthesis proteins	48743.0	46184.0	56110.0	64241.0	63906.0	60806.0	54517.0	58467.0	48530.0	93921.0	44529.0
Organismal Systems	Sensory System	Phototransduction	0.0	0.0	0.0	0.0	0.0	0.0	0.0	0.0	0.0	0.0	0.0
Organismal Systems	Sensory System	Phototransduction - fly	0.0	0.0	0.0	0.0	1.0	0.0	2.0	0.0	1.0	5.0	0.0
Organismal Systems	Environmental Adaptation	Plant-pathogen interaction	23693.0	22489.0	24025.0	25964.0	24808.0	26723.0	21418.0	22133.0	21137.0	23475.0	17108.0
Metabolism	Xenobiotics Biodegradation and Metabolism	Polycyclic aromatic hydrocarbon degradation	15333.0	13652.0	19933.0	24230.0	13537.0	21024.0	16386.0	17722.0	14720.0	19912.0	12732.0
Metabolism	Metabolism of Terpenoids and Polyketides	Polyketide sugar unit biosynthesis	22641.0	18245.0	22718.0	30159.0	25577.0	28659.0	25370.0	30083.0	23427.0	29174.0	21433.0
Cellular Processes and Signaling	Pores ion channels	Pores ion channels_Unclassified	96005.0	103600.0	117597.0	105594.0	116520.0	92839.0	77279.0	73952.0	75422.0	89020.0	58832.0
Metabolism	Metabolism of Cofactors and Vitamins	Porphyrin and chlorophyll metabolism	148930.0	143068.0	134736.0	181841.0	165453.0	189792.0	162524.0	167838.0	141454.0	198686.0	132645.0
Metabolism	Metabolism of Terpenoids and Polyketides	Prenyltransferases	48457.0	44258.0	51204.0	59618.0	51345.0	58350.0	52176.0	57429.0	48328.0	58306.0	42441.0
Metabolism	Lipid Metabolism	Primary bile acid biosynthesis	2071.0	2651.0	2671.0	2096.0	2268.0	2183.0	1512.0	1802.0	1481.0	1883.0	1646.0
Human Diseases	Immune System Diseases	Primary immunodeficiency	6299.0	7005.0	3639.0	5857.0	6090.0	5554.0	3929.0	2779.0	3867.0	5525.0	2006.0
Human Diseases	Neurodegenerative Diseases	Prion diseases	778.0	990.0	2825.0	1940.0	2114.0	799.0	474.0	507.0	557.0	460.0	953.0
Organismal Systems	Endocrine System	Progesterone-mediated oocyte maturation	3956.0	3530.0	3083.0	4074.0	4547.0	3914.0	3261.0	3518.0	3431.0	4333.0	2940.0
Metabolism	Carbohydrate Metabolism	Propanoate metabolism	151255.0	158758.0	210357.0	193331.0	167192.0	171168.0	147770.0	167260.0	128713.0	157014.0	127615.0
Human Diseases	Cancers	Prostate cancer	3956.0	3530.0	3083.0	4074.0	4547.0	3914.0	3261.0	3518.0	3431.0	4333.0	2940.0
Genetic Information Processing	Folding, Sorting and Degradation	Proteasome	6288.0	5373.0	3773.0	5620.0	5081.0	6678.0	7041.0	6610.0	6514.0	5964.0	4218.0
Organismal Systems	Digestive System	Protein digestion and absorption	2109.0	2349.0	688.0	1822.0	1830.0	1606.0	883.0	645.0	1165.0	1514.0	500.0
Genetic Information Processing	Folding, Sorting and Degradation	Protein export	87878.0	83906.0	95318.0	99343.0	94152.0	97485.0	87840.0	95882.0	79282.0	94018.0	68694.0
Genetic Information Processing	Protein folding and associated processing	Protein folding and associated processing_Unclassified	137561.0	136111.0	149359.0	159544.0	163045.0	152112.0	138238.0	144124.0	124304.0	153937.0	106537.0
Metabolism	Enzyme Families	Protein kinases	54830.0	57780.0	52399.0	55048.0	65571.0	58819.0	58106.0	56148.0	49398.0	74015.0	43402.0
Genetic Information Processing	Folding, Sorting and Degradation	Protein processing in endoplasmic reticulum	13112.0	9780.0	8309.0	12920.0	10895.0	15505.0	17645.0	20850.0	14203.0	18732.0	12151.0
Organismal Systems	Excretory System	Proximal tubule bicarbonate reclamation	4151.0	4234.0	3491.0	5128.0	3955.0	4711.0	4127.0	5702.0	3835.0	4664.0	4139.0
Metabolism	Nucleotide Metabolism	Purine metabolism	303703.0	291329.0	328385.0	363379.0	342311.0	349734.0	299567.0	313704.0	276115.0	324451.0	232891.0
Metabolism	Nucleotide Metabolism	Pyrimidine metabolism	214453.0	200986.0	225091.0	257480.0	237397.0	245934.0	208838.0	220200.0	192669.0	224823.0	159687.0
Metabolism	Carbohydrate Metabolism	Pyruvate metabolism	165681.0	159937.0	177671.0	199806.0	188065.0	193352.0	179372.0	202121.0	154073.0	188451.0	144665.0
Organismal Systems	Immune System	RIG-I-like receptor signaling pathway	109.0	206.0	25.0	693.0	97.0	589.0	229.0	443.0	181.0	178.0	244.0
Genetic Information Processing	Folding, Sorting and Degradation	RNA degradation	73028.0	70763.0	79866.0	86508.0	83679.0	81249.0	65358.0	65826.0	62903.0	78433.0	50770.0
Genetic Information Processing	Transcription	RNA polymerase	22935.0	21175.0	24023.0	25806.0	24377.0	26480.0	22899.0	23421.0	21009.0	23283.0	16819.0
Genetic Information Processing	Translation	RNA transport	19502.0	17090.0	14266.0	18597.0	17748.0	19521.0	19373.0	18799.0	16469.0	19924.0	11476.0
Cellular Processes	Cell Motility	Regulation of actin cytoskeleton	0.0	0.0	0.0	0.0	1.0	0.0	2.0	0.0	1.0	5.0	0.0
Human Diseases	Cancers	Renal cell carcinoma	3195.0	2597.0	5470.0	5322.0	4735.0	4378.0	3038.0	2972.0	3307.0	3830.0	2727.0
Organismal Systems	Endocrine System	Renin-angiotensin system	1002.0	1491.0	78.0	175.0	973.0	367.0	355.0	117.0	267.0	491.0	80.0
Genetic Information Processing	Replication, recombination and repair proteins	Replication, recombination and repair proteins_Unclassified	110604.0	108151.0	104030.0	130620.0	137561.0	133709.0	122803.0	138710.0	109121.0	142197.0	97742.0
Genetic Information Processing	Restriction enzyme	Restriction enzyme_Unclassified	21195.0	18575.0	25172.0	25579.0	28922.0	23598.0	26325.0	23785.0	22567.0	28420.0	15186.0
Metabolism	Metabolism of Cofactors and Vitamins	Retinol metabolism	13740.0	14382.0	21931.0	17623.0	14475.0	15426.0	11757.0	12130.0	11083.0	14153.0	9822.0
Human Diseases	Immune System Diseases	Rheumatoid arthritis	0.0	0.0	0.0	0.0	0.0	0.0	0.0	0.0	0.0	0.0	0.0
Metabolism	Metabolism of Cofactors and Vitamins	Riboflavin metabolism	43878.0	42731.0	44820.0	47425.0	45698.0	47660.0	41345.0	42723.0	38239.0	44573.0	32534.0
Genetic Information Processing	Translation	Ribosome	290991.0	263525.0	313927.0	340023.0	298826.0	335117.0	296148.0	322328.0	271044.0	311688.0	227496.0
Genetic Information Processing	Translation	Ribosome Biogenesis	205636.0	202236.0	215669.0	223998.0	222758.0	216865.0	179787.0	182294.0	169092.0	206663.0	135882.0
Genetic Information Processing	Translation	Ribosome biogenesis in eukaryotes	9265.0	9673.0	8828.0	9254.0	10693.0	8959.0	7139.0	6879.0	7060.0	7189.0	4931.0
Organismal Systems	Digestive System	Salivary secretion	0.0	0.0	2.0	0.0	0.0	0.0	10.0	6.0	6.0	149.0	10.0
Metabolism	Lipid Metabolism	Secondary bile acid biosynthesis	238.0	202.0	70.0	260.0	93.0	477.0	246.0	114.0	320.0	253.0	145.0
Environmental Information Processing	Membrane Transport	Secretion system	291349.0	293039.0	371051.0	325731.0	357396.0	315743.0	291620.0	303150.0	264072.0	322069.0	220475.0
Metabolism	Metabolism of Other Amino Acids	Selenocompound metabolism	56010.0	54553.0	56541.0	66460.0	61311.0	64105.0	53947.0	57907.0	50443.0	58689.0	43799.0
Metabolism	Metabolism of Terpenoids and Polyketides	Sesquiterpenoid biosynthesis	0.0	0.0	0.0	0.0	0.0	0.0	0.0	0.0	0.0	0.0	0.0
Human Diseases	Infectious Diseases	Shigellosis	0.0	0.0	0.0	0.0	1.0	0.0	2.0	0.0	1.0	5.0	0.0
Cellular Processes and Signaling	Signal transduction mechanisms	Signal transduction mechanisms_Unclassified	82953.0	88203.0	74966.0	79033.0	89291.0	80672.0	69289.0	64747.0	65695.0	76438.0	52032.0
Human Diseases	Cancers	Small cell lung cancer	2441.0	3190.0	5265.0	4744.0	2909.0	3978.0	1558.0	1607.0	1696.0	1849.0	2473.0
Metabolism	Lipid Metabolism	Sphingolipid metabolism	11095.0	12731.0	10395.0	10376.0	7220.0	10405.0	9301.0	11303.0	8732.0	9925.0	7652.0
Genetic Information Processing	Transcription	Spliceosome	0.0	0.0	0.0	0.0	0.0	0.0	1.0	4.0	2.0	12.0	6.0
Cellular Processes and Signaling	Sporulation	Sporulation_Unclassified	4552.0	4226.0	1149.0	3512.0	3392.0	5405.0	9007.0	11999.0	5248.0	7155.0	6203.0
Human Diseases	Infectious Diseases	Staphylococcus aureus infection	66.0	58.0	11.0	138.0	17.0	90.0	144.0	190.0	90.0	111.0	504.0
Metabolism	Carbohydrate Metabolism	Starch and sucrose metabolism	78487.0	79629.0	70792.0	83930.0	82504.0	85618.0	78213.0	82809.0	72755.0	86744.0	59270.0
Metabolism	Lipid Metabolism	Steroid biosynthesis	2015.0	1943.0	821.0	2576.0	3665.0	2733.0	2681.0	2916.0	2230.0	3660.0	2576.0
Metabolism	Lipid Metabolism	Steroid hormone biosynthesis	5979.0	6941.0	4855.0	4854.0	4511.0	5173.0	3707.0	4574.0	3934.0	4910.0	3067.0
Metabolism	Biosynthesis of Other Secondary Metabolites	Stilbenoid, diarylheptanoid and gingerol biosynthesis	3875.0	3056.0	5413.0	6247.0	3584.0	6005.0	3608.0	2546.0	4376.0	5628.0	2188.0
Metabolism	Biosynthesis of Other Secondary Metabolites	Streptomycin biosynthesis	42943.0	38106.0	42320.0	52968.0	46144.0	53315.0	46793.0	54210.0	42993.0	50146.0	39093.0
Metabolism	Xenobiotics Biodegradation and Metabolism	Styrene degradation	11250.0	11828.0	15082.0	19066.0	14055.0	15504.0	11489.0	14200.0	11129.0	13560.0	9279.0
Metabolism	Energy Metabolism	Sulfur metabolism	51538.0	50563.0	58214.0	61568.0	61727.0	58016.0	45586.0	45204.0	46698.0	52858.0	36867.0
Genetic Information Processing	Folding, Sorting and Degradation	Sulfur relay system	67345.0	63316.0	68830.0	69484.0	72644.0	73659.0	65360.0	66256.0	62144.0	67604.0	46123.0
Metabolism	Lipid Metabolism	Synthesis and degradation of ketone bodies	20731.0	22614.0	26826.0	27887.0	24764.0	23824.0	20266.0	22296.0	16252.0	23398.0	17057.0
Human Diseases	Immune System Diseases	Systemic lupus erythematosus	126.0	36.0	60.0	227.0	61.0	108.0	105.0	47.0	62.0	173.0	77.0
Environmental Information Processing	Signal Transduction	TGF-beta signaling pathway	0.0	0.0	0.0	0.0	0.0	0.0	0.0	0.0	0.0	0.0	0.0
Metabolism	Metabolism of Other Amino Acids	Taurine and hypotaurine metabolism	22052.0	23747.0	31570.0	27470.0	23254.0	24754.0	15775.0	17681.0	17129.0	18333.0	16112.0
Metabolism	Metabolism of Terpenoids and Polyketides	Terpenoid backbone biosynthesis	75266.0	70645.0	91046.0	94634.0	81026.0	91503.0	81792.0	90821.0	72484.0	91417.0	65862.0
Metabolism	Metabolism of Terpenoids and Polyketides	Tetracycline biosynthesis	23685.0	22190.0	28166.0	29421.0	27395.0	26861.0	23406.0	24320.0	21922.0	25329.0	17788.0
Metabolism	Metabolism of Cofactors and Vitamins	Thiamine metabolism	62486.0	58401.0	65499.0	72426.0	66013.0	72668.0	61200.0	67616.0	57866.0	65125.0	49257.0
Cellular Processes	Cell Communication	Tight junction	0.0	0.0	0.0	0.0	1.0	0.0	2.0	0.0	1.0	5.0	0.0
Metabolism	Xenobiotics Biodegradation and Metabolism	Toluene degradation	27802.0	27405.0	31695.0	34331.0	30941.0	33579.0	25365.0	28053.0	25410.0	25835.0	20338.0
Human Diseases	Infectious Diseases	Toxoplasmosis	2425.0	3155.0	5257.0	4572.0	2905.0	3824.0	1545.0	1595.0	1687.0	1844.0	2452.0
Genetic Information Processing	Transcription	Transcription factors	200100.0	209535.0	198043.0	231172.0	222125.0	218638.0	173858.0	180044.0	160410.0	194816.0	142690.0
Genetic Information Processing	Transcription	Transcription machinery	131944.0	126710.0	123731.0	144977.0	139928.0	143372.0	122527.0	127790.0	116084.0	131469.0	91432.0
Genetic Information Processing	Transcription related proteins	Transcription related proteins_Unclassified	2603.0	2324.0	2549.0	2547.0	2483.0	3128.0	2628.0	2570.0	2113.0	1595.0	1442.0
Genetic Information Processing	Translation	Translation factors	72302.0	67476.0	72049.0	79547.0	73653.0	80548.0	72059.0	77177.0	65031.0	77376.0	54388.0
Genetic Information Processing	Translation proteins	Translation proteins_Unclassified	135238.0	128870.0	138715.0	149624.0	143199.0	144093.0	122834.0	129647.0	116414.0	132359.0	92051.0
Environmental Information Processing	Membrane Transport	Transporters	590777.0	563557.0	564082.0	795981.0	694267.0	815612.0	712807.0	833937.0	605493.0	758305.0	611076.0
Metabolism	Biosynthesis of Other Secondary Metabolites	Tropane, piperidine and pyridine alkaloid biosynthesis	19956.0	18944.0	22174.0	23519.0	21362.0	22252.0	21228.0	24675.0	18060.0	23622.0	17174.0
Metabolism	Amino Acid Metabolism	Tryptophan metabolism	93702.0	101194.0	139849.0	128874.0	108146.0	106295.0	79490.0	84510.0	74353.0	91933.0	69205.0
Human Diseases	Infectious Diseases	Tuberculosis	25157.0	24446.0	26926.0	29406.0	26870.0	30094.0	27488.0	31228.0	24716.0	31383.0	22987.0
Environmental Information Processing	Signal Transduction	Two-component system	329544.0	336406.0	327147.0	342318.0	388563.0	360039.0	325504.0	349365.0	289000.0	385202.0	280108.0
Human Diseases	Metabolic Diseases	Type I diabetes mellitus	6852.0	6941.0	6071.0	7487.0	7679.0	7403.0	7118.0	8340.0	6341.0	7691.0	5910.0
Human Diseases	Metabolic Diseases	Type II diabetes mellitus	5312.0	5038.0	5976.0	6607.0	7153.0	6090.0	5749.0	6405.0	5365.0	6576.0	4418.0
Metabolism	Amino Acid Metabolism	Tyrosine metabolism	64307.0	64865.0	79483.0	84406.0	69610.0	74295.0	56002.0	62211.0	52991.0	67684.0	47713.0
Metabolism	Metabolism of Cofactors and Vitamins	Ubiquinone and other terpenoid-quinone biosynthesis	59064.0	56998.0	63472.0	68373.0	68991.0	65113.0	58453.0	64868.0	53509.0	66770.0	45391.0
Genetic Information Processing	Folding, Sorting and Degradation	Ubiquitin system	4645.0	4244.0	3126.0	4157.0	4186.0	4626.0	3584.0	3311.0	4203.0	3131.0	1859.0
Environmental Information Processing	Signal Transduction	VEGF signaling pathway	10.0	35.0	4.0	170.0	4.0	152.0	11.0	1.0	7.0	3.0	5.0
Metabolism	Amino Acid Metabolism	Valine, leucine and isoleucine biosynthesis	115492.0	111227.0	117334.0	137164.0	122164.0	137115.0	119063.0	135416.0	104127.0	124440.0	95678.0
Metabolism	Amino Acid Metabolism	Valine, leucine and isoleucine degradation	140229.0	154165.0	193960.0	183581.0	157238.0	155333.0	119119.0	127109.0	106798.0	137497.0	105517.0
Metabolism	Glycan Biosynthesis and Metabolism	Various types of N-glycan biosynthesis	303.0	228.0	111.0	170.0	62.0	314.0	290.0	212.0	206.0	113.0	104.0
Organismal Systems	Circulatory System	Vascular smooth muscle contraction	0.0	0.0	0.0	0.0	0.0	0.0	0.0	0.0	0.0	0.0	0.0
Organismal Systems	Excretory System	Vasopressin-regulated water reabsorption	14.0	14.0	7.0	8.0	20.0	14.0	136.0	271.0	46.0	207.0	92.0
Human Diseases	Infectious Diseases	Vibrio cholerae infection	950.0	1449.0	102.0	84.0	948.0	217.0	284.0	116.0	133.0	342.0	75.0
Human Diseases	Infectious Diseases	Vibrio cholerae pathogenic cycle	23590.0	29142.0	20542.0	16040.0	27353.0	17789.0	19064.0	16554.0	15651.0	21833.0	11971.0
Human Diseases	Cardiovascular Diseases	Viral myocarditis	2425.0	3155.0	5257.0	4572.0	2906.0	3824.0	1547.0	1595.0	1688.0	1849.0	2452.0
Metabolism	Metabolism of Cofactors and Vitamins	Vitamin B6 metabolism	28526.0	27524.0	31511.0	32816.0	29330.0	31342.0	26046.0	28086.0	25184.0	27070.0	21198.0
Environmental Information Processing	Signal Transduction	Wnt signaling pathway	8.0	6.0	6.0	12.0	2.0	8.0	4.0	2.0	3.0	7.0	26.0
Metabolism	Xenobiotics Biodegradation and Metabolism	Xylene degradation	2180.0	2194.0	2931.0	3156.0	1855.0	3391.0	2466.0	3441.0	2364.0	3541.0	2132.0
Metabolism	Metabolism of Terpenoids and Polyketides	Zeatin biosynthesis	5129.0	4671.0	5742.0	6157.0	5533.0	5937.0	5266.0	5825.0	4853.0	5929.0	4161.0
Metabolism	Lipid Metabolism	alpha-Linolenic acid metabolism	6501.0	7535.0	6152.0	6438.0	7710.0	5030.0	4516.0	4430.0	4362.0	5171.0	3123.0
Metabolism	Metabolism of Other Amino Acids	beta-Alanine metabolism	76862.0	85156.0	119885.0	100607.0	81342.0	84666.0	64799.0	68048.0	59419.0	73853.0	56929.0
Metabolism	Biosynthesis of Other Secondary Metabolites	beta-Lactam resistance	5546.0	5498.0	5581.0	5431.0	3622.0	5047.0	2926.0	3417.0	3849.0	2713.0	2233.0
Genetic Information Processing	Translation	mRNA surveillance pathway	917.0	729.0	277.0	539.0	332.0	1051.0	1561.0	1608.0	976.0	416.0	574.0
Environmental Information Processing	Signal Transduction	mTOR signaling pathway	271.0	223.0	102.0	161.0	55.0	288.0	259.0	186.0	194.0	38.0	87.0
Cellular Processes	Cell Growth and Death	p53 signaling pathway	2581.0	3306.0	5305.0	4922.0	3168.0	3936.0	1598.0	1661.0	1778.0	2115.0	2483.0
